# Supplementary material for: Genetic influences on brain and cognitive health and their interactions with cardiovascular conditions and depression
Source: Nat Commun. 2024 Jun 18;15:5207. doi: 10.1038/s41467-024-49430-7 (PMC11189393; doi:10.1038/s41467-024-49430-7)
Supplement: Supplementary file 4 — Supplementary Data 1-23 [file 41467_2024_49430_MOESM4_ESM.xlsx]

## Sheet: Index
Table	Contents
Table 1	Cohort descriptions
Table 2	Imaging data parameter description
Table 3	Meta-analytic GWAS results for the 13 associations between WMH and genomic risk loci
Table 4	Meta-analytic GWAS results for the 367 associations between CT phenotypes (corrected for eTIV) and genomic risk loci
Table 5	Clumping results across 34 cortical thickness GWAS
Table 6	Association statistics between SNPs identified in GWAS with memory and executive function (CLSA) and with Paired Associates Learning (UKB)
Table 7	Association statistics between polygenic scores (derived from global and regional CT GWAS) with memory and executive function in CLSA
Table 8	eQTL SNP-to-gene mapping of genomic risk loci for CT and comparison to TWAS results in ROSMAP
Table 9	Contingency tables for TWAS/GWAS results
Table 10	Positional (ANNOVAR) SNP-to-gene mapping of genomic risk loci discovered in UKB
Table 11	Summary statistics for significant interactions between genomic risk loci for CT and cardiovascular health (GxE)
Table 12	Clumping results for significant interactions between genomic risk loci for CT and cardiovascular health (GxE)
Table 13	Summary statistics for significant interactions between genomic risk loci for CT and depression (GxE)
Table 14	Clumping results for significant interactions between genomic risk loci for CT and depression (GxE)
Table 15	Summary statistics for interactive effects of polygenic scores (dervied from global and regional CT GWAS) on cognitive function in CLSA
Table 16	Genetic correlations (LD score rG) among regional CT calculated from the GWAS of regional measures corrected for eTIV
Table 17	Genetic correlations (LD score rG) with selected phenotypes calculated from the GWAS of CT and WMH measures corrected for eTIV
Table 18	Genetic correlations - information on summary statistics
Table 19	Associations between MAPT haplotype tagging SNPs and cortical thickness
Table 20	Re-analysis of the GWAS results including a more expansive set of covariates
Table 21	Summary statistics for cross-validation of interactions between genomic risk loci for CT and cardiovascular health (GxE)
Table 22	Summary statistics for cross-validation of interactions between genomic risk loci for CT and depression (GxE)
Table 23	Anterior-posterior order of the risk loci for regional cortical thickness on Chromosome 17
Table 24	Summary statistics of the TWAS analysis of caudal middle frontal thickness in ROSMAP (extra file)
Table 25	Summary statistics of the TWAS analysis of rostral middle frontal thickness in ROSMAP (extra file)

## Sheet: ST1
Table 1. Cohort descriptions
Table 1a. Demographic and clinical information
	UKB	ROSMAP	CLSA
Total N	35846	203	25387
Age (min-max)	45-81	55.4-90.5	45-85
Age (M/SD)	63.8 (7.5)	75.9 (7.0)	62.8 (10.2)
Sex (M/F)	17,109/18,737	45/158	12,705/12,682
Cardiovascular problems (Y/N/NA)	7,582/28,256/8	112/91/0	9,307/15,947/133
Depressive symptoms (Y/N/NA)	4,096/31,750/0	0/203/0	925/24,271/0
Site	Cheadle: 22,474 Newcastle: 9,221 Reading: 4,151	ROS:30 MAP:173	See Table 1b
Ancestry	European	European	European
Inclusion Criteria	Included participants had structural MRI and genotyping	Included participants had structural MRI and genotyping	Included participants had composite memory and EF scores and genotyping
Cardiovascular assessment	Hypertension/Stroke/ Angina	-	Hypertension
Depression Assessment	PHQ2>3	CESD-10 >10	CESD-10 >10
Table 1b. Province at recruitment
Province	Alberta	British Columbia	Manitoba	New Brunswick	Newfoundland and Labrador	Nova Scotia	Ontario	Prince Edward Island	Quebec	Saskatchewan
N	2299	5341	2701	0	1836	2682	5581	0	4947	0

## Sheet: ST2
Table 2	Imaging data parameter description
Cohort	Scanner(s)	Software	Acquistion Information	Link
UKB	SIEMENS MAGNETOM Skyra syngo MR D13	FreeSurfer	MPRAGE 208 slices, TR = 2000ms TE = 2.01 ms, TI = 880 ms, FoV = 256 × 256 mm2, voxel resolution = 1 × 1 × 1 mm3, flip angle = 8 deg	https://www.fmrib.ox.ac.uk/datasets/ukbiobank/protocol/V4_23092014.pdf
ROS/MAP	UC 3T Philips Achieva	FreeSurfer	MPRAGE 181 slices, TR/TE (ms) = 8.1 / 3.7, TI = 961.89 ms, FoV = 240 × 228 mm2, voxel resolution = 1 × 1 × 1 mm3	https://www.radc.rush.edu/docs/var/scannerProtocols.htm
	Morton Grove 3T Siemens Trio	FreeSurfer	MPRAGE 176 slices, TR = 2300ms, TE=2.98ms, TI = 900 ms, FoV = 256 × 256 mm2, voxel resolution = 1 × 1 × 1 mm3
	Bannockburn 1.5T GE Signa	FreeSurfer	SPGR 160 slices, TR/TE (ms) = 6300 / 2.8, TI = 1000 ms, FoV = 224 × 192 mm2, voxel resolution = 1 × 1 × 1 mm3, flip anle = 8 degrees

## Sheet: ST3
Table 3	Meta-analytic GWAS results for the 13 associations between WMH and genomic risk loci. Summary statistics from plink2 additive linear models are shown alongside the p-values for genetic variants with p<5x10^-8.
															WB											EUR											METAL							Grasby et al 2020 - trans comparison	Highest_LD_SNP_from_Persyn_et_al	LD_with_Highest_LD_SNP_from_Persyn
GenomicLocus	uniqID	rsID	chr	pos	p	start	xEnd	nSNPs	nGWASSNPs	nIndSigSNPs	IndSigSNPs	nLeadSNPs	LeadSNPs	Trait	rsID	REF	ALT	A1	TEST	OBS_CT	BETA	SE	T_STAT	P	ALT_FREQS	rsID	REF	ALT	A1	TEST	OBS_CT	BETA	SE	T_STAT	P	ALT_FREQS	MarkerName	Allele1	Allele2	Weight	Zscore	P_value	Direction				LD>0.4 (replication)
1	1:46885357:C:T	rs12130849	1	46885357	1.83e-09	46761517	46933184	5	5	1	rs12130849	1	rs12130849	WMH	rs12130849	C	T	T	ADD	24347	-0.115082	0.0231785	-4.96504	6.91525e-07	0.0303421	rs12130849	C	T	T	ADD	6361	-0.15855	0.0452913	-3.50067	0.000467288	0.0301265	rs12130849	t	c	30708	6.012	1.83e-09	++		rs12928520	0.0201	0
2	2:43076626:A:G	rs7419753	2	43076626	1.524e-09	43058278	43079363	20	16	1	rs7419753	1	rs7419753	WMH	rs7419753	G	A	A	ADD	24347	-0.0495134	0.00878845	-5.63391	1.78112e-08	0.277595	rs7419753	G	A	A	ADD	6361	-0.0390505	0.0173039	-2.25674	0.024058	0.274735	rs7419753	a	g	30708	6.042	1.524e-09	++	Not novel	rs7566761	0.4745	1
3	2:56128091:A:C	rs7596872	2	56128091	1.37e-18	55992140	56161869	61	50	5	rs7596872;rs13019797;rs3762514;rs76032374;rs934273	1	rs7596872	WMH	rs7596872	C	A	A	ADD	24347	0.103388	0.0133286	7.75687	9.04584e-15	0.0977064	rs7596872	C	A	A	ADD	6361	0.107761	0.0258321	4.1716	3.06505e-05	0.100609	rs7596872	a	c	30708	-8.8	1.37e-18	--	Not novel	rs7596872	1	1
4	2:188003118:C:T	rs17576323	2	188003118	4.555e-09	188003118	188381367	275	224	2	rs17576323;rs36146505	1	rs17576323	WMH	rs17576323	T	C	C	ADD	24347	-0.0544977	0.00985404	-5.53049	3.22618e-08	0.202487	rs17576323	T	C	C	ADD	6361	-0.0396762	0.0192107	-2.06532	0.0389335	0.204681	rs17576323	t	c	30708	-5.863	4.555e-09	--	Not novel	rs17576323	1	1
5	3:183380035:A:G	rs830179	3	183380035	1.683e-17	183311819	183537046	322	275	9	rs830179;rs6794358;rs16857992;rs12163610;rs2203985;rs4473579;rs9819295;rs10755139;rs10513794	1	rs830179	WMH	rs830179	G	A	A	ADD	24347	-0.0634232	0.00851846	-7.44538	9.98733e-14	0.317853	rs830179	G	A	A	ADD	6361	-0.0691681	0.0166613	-4.15143	3.3473e-05	0.31558	rs830179	a	g	30708	8.514	1.683e-17	++	Not novel	rs830179	1	1
6	5:82857870:C:T	rs7733216	5	82857870	3.051e-17	82853209	82862328	13	10	2	rs7733216;rs309587	1	rs7733216	WMH	rs7733216	T	C	C	ADD	24347	0.0708196	0.00986682	7.17755	7.30094e-13	0.200462	rs7733216	T	C	C	ADD	6361	0.0879413	0.0194418	4.52332	6.19869e-06	0.20117	rs7733216	t	c	30708	8.445	3.051e-17	++		rs72934505	0.0105	0
7	6:151016058:C:G	rs275350	6	151016058	8.589e-14	150973583	151106062	141	121	4	rs275350;rs4272224;rs6913518;rs9478790	2	rs275350;rs9478790	WMH	rs275350	C	G	G	ADD	24347	-0.0563616	0.0080189	-7.0286	2.14127e-12	0.589529	rs275350	C	G	G	ADD	6361	-0.0413056	0.0155863	-2.65012	0.00806629	0.586672	rs275350	c	g	30708	-7.461	8.589e-14	--	Not novel	rs275350	1	1
8	8:9220663:C:T	rs6984193	8	9220663	6.356e-11	8822536	9256324	94	84	3	rs11775429;rs10503384;rs6984193	2	rs11775429;rs6984193	WMH	rs6984193	C	T	T	ADD	24347	-0.0460134	0.00792221	-5.80815	6.39513e-09	0.495343	rs6984193	C	T	T	ADD	6361	-0.0461966	0.0153946	-3.00084	0.00270284	0.506559	rs6984193	t	c	30708	6.535	6.356e-11	++		rs72934505	0.0317	0
9	10:105459116:A:G	rs4630220	10	105459116	2.257e-09	105403300	105459116	28	21	3	rs4630220;rs56134400;rs7079298	1	rs4630220	WMH	rs4630220	G	A	A	ADD	24347	-0.0469811	0.00881774	-5.32802	1.00173e-07	0.286262	rs4630220	G	A	A	ADD	6361	-0.046235	0.0170277	-2.71529	0.00663971	0.292878	rs4630220	a	g	30708	5.978	2.257e-09	++	Not novel	rs4630220	1	1
10	16:51442679:C:T	rs1948948	16	51442679	2.665e-11	51442634	51452817	15	12	2	rs1948948;rs6499196	1	rs1948948	WMH	rs1948948	C	T	T	ADD	24347	-0.0451472	0.00791928	-5.70092	1.20542e-08	0.443369	rs1948948	C	T	T	ADD	6361	-0.0548318	0.0156923	-3.49418	0.000478771	0.44237	rs1948948	t	c	30708	6.664	2.665e-11	++	Not novel	rs17616633	0.9799	1
11	16:87227397:A:G	rs12921170	16	87227397	2.475e-12	87220694	87258088	68	61	3	rs12921170;rs12928520;rs12919133	1	rs12921170	WMH	rs12921170	G	A	A	ADD	24347	0.0497534	0.00798097	6.23401	4.62115e-10	0.581061	rs12921170	G	A	A	ADD	6361	0.05023	0.0156935	3.20069	0.00137776	0.5787	rs12921170	a	g	30708	-7.005	2.475e-12	--	Not novel	rs12928520	0.594	1
12	17:43136303:C:T	rs55897749	17	43136303	2.846e-13	42867144	43260880	172	143	6	rs370961818;rs55897749;rs59695806;rs2301597;rs3744760;rs76233987	2	rs370961818;rs55897749	WMH	rs55897749	T	C	C	ADD	24347	0.054446	0.00815276	6.67823	2.47052e-11	0.625149	rs55897749	T	C	C	ADD	6361	0.0478869	0.0160453	2.98449	0.00285137	0.632809	rs55897749	t	c	30708	7.301	2.846e-13	++	Not novel	rs8071429	1	1
13	17:73890363:A:G	rs55823223	17	73890363	1.45e-29	73755518	73954402	242	210	10	rs55823223;rs7370;rs72860359;rs60521621;rs4485425;rs56285530;rs2008012;rs11867315;rs8067275;rs7222755	1	rs55823223	WMH	rs55823223	G	A	A	ADD	24347	0.111232	0.0111064	10.0152	1.45177e-23	0.144556	rs55823223	G	A	A	ADD	6361	0.114991	0.0219404	5.24103	1.64836e-07	0.147531	rs55823223	a	g	30708	-11.291	1.45e-29	--	Not novel	rs7214628	0.6339	1

## Sheet: ST4
Table 4	Meta-analytic GWAS results for the 367 associations between CT phenotypes (corrected for eTIV) and genomic risk loci. Summary statistics from plink2 additive linear models are shown alongside the p-values for genetic variants with p<5x10^-8.
UKB FUMA results															UK Biobank - White British											UK Biobank - Non white-british European											METAL Meta-analysis									Grasby et al 2020 - trans comparison	Highest_LD_SNP_from_Grasby	LD_with_Highest_LD_SNP_from_Grasby
GenomicLocus	uniqID	rsID	chr	pos	p	start	xEnd	nSNPs	nGWASSNPs	nIndSigSNPs	IndSigSNPs	nLeadSNPs	LeadSNPs	Trait	ID	REF	ALT	A1	TEST	OBS_CT	BETA	SE	T_STAT	P	ALT_FREQS	ID	REF	ALT	A1	TEST	OBS_CT	BETA	SE	T_STAT	P	ALT_FREQS	MarkerName	Allele2	Allele1	Weight	Zscore	P_value	Sign at (5x10^-8)/34=1.4706e-09	Direction	Trait				LD>0.4 (replication)
1	1:39910684:C:T	rs617577	1	39910684	1.137e-10	39587278	39970469	176	145	3	rs617577;rs7512240;rs1974240	1	rs617577	GlobalMeanMean thickness	rs617577	T	C	C	ADD	27425	-0.0772248	0.0134073	-5.75989	8.50673e-09	0.0998972	rs617577	T	C	C	ADD	7127	-0.0771843	0.0265965	-2.90205	0.00371872	0.0963856	rs617577	t	c	34552	-6.448	1.137e-10	1	--	1		rs11759026	0.0448	0
2	2:27225144:A:C	rs11126806	2	27225144	4.067e-08	27126027	27345484	214	181	1	rs11126806	1	rs11126806	GlobalMeanMean thickness	rs11126806	C	A	A	ADD	27425	0.0376776	0.00824988	4.56704	4.96803e-06	0.37784	rs11126806	C	A	A	ADD	7127	0.0506721	0.0162022	3.12749	0.00177019	0.380163	rs11126806	a	c	34552	-5.488	4.067e-08	0	--	1		rs3820823	0.8369	1
3	2:97746526:A:G	rs7575796	2	97746526	2.929e-10	97595403	98599499	17	12	1	rs7575796	1	rs7575796	GlobalMeanMean thickness	rs7575796	A	G	G	ADD	27425	-0.0829684	0.0153939	-5.3897	7.1157e-08	0.079584	rs7575796	A	G	G	ADD	7127	-0.0980471	0.0296334	-3.30867	0.000942079	0.0827982	rs7575796	a	g	34552	-6.303	2.929e-10	1	--	1		rs11692435	0.777	1
4	3:13832611:A:G	rs4685022	3	13832611	3.114e-10	13831209	13837286	8	8	2	rs4685022;rs7643526	1	rs4685022	GlobalMeanMean thickness	rs4685022	A	G	G	ADD	27425	-0.0430452	0.0085228	-5.0506	4.4325e-07	0.653727	rs4685022	A	G	G	ADD	7127	-0.0656904	0.0166166	-3.95329	7.78314e-05	0.65758	rs4685022	a	g	34552	-6.293	3.114e-10	1	--	1		rs6044561	0.0501	0
5	3:39512551:C:T	rs13079368	3	39512551	6.025e-10	39472447	39526874	72	54	1	rs13079368	1	rs13079368	GlobalMeanMean thickness	rs13079368	C	T	T	ADD	27425	0.0446089	0.00801759	5.56388	2.66306e-08	0.521811	rs13079368	C	T	T	ADD	7127	0.0425629	0.015657	2.71847	0.00657442	0.523581	rs13079368	t	c	34552	-6.19	6.025e-10	1	--	1		rs533577	0.4447	1
6	4:39302247:C:T	rs12500277	4	39302247	1.879e-08	39098162	39302247	3	3	1	rs12500277	1	rs12500277	GlobalMeanMean thickness	rs12500277	T	C	C	ADD	27425	-0.131289	0.0259867	-5.05214	4.39681e-07	0.0245032	rs12500277	T	C	C	ADD	7127	-0.131501	0.053178	-2.47285	0.0134272	0.0226232	rs12500277	t	c	34552	-5.623	1.879e-08	0	--	1		rs76465453	0.1044	0
7	4:103188709:C:T	rs13107325	4	103188709	1.631e-15	103001649	103387161	25	25	3	rs13107325;rs34333163;rs6855246	1	rs13107325	GlobalMeanMean thickness	rs13107325	C	T	T	ADD	27425	-0.112111	0.0157655	-7.11114	1.17905e-12	0.0706108	rs13107325	C	T	T	ADD	7127	-0.109055	0.0302943	-3.59985	0.000320574	0.0725885	rs13107325	t	c	34552	7.967	1.631e-15	1	++	1		rs13107325	1	1
8	4:121643726:C:T	rs13110077	4	121643726	1.079e-12	121546342	121765788	471	421	5	rs13110077;rs1511305;rs75455733;rs547900983;rs34976331	1	rs13110077	GlobalMeanMean thickness	rs13110077	C	T	T	ADD	27425	0.0642668	0.00933321	6.88582	5.86963e-12	0.248842	rs13110077	C	T	T	ADD	7127	0.040349	0.0185437	2.17589	0.0295962	0.247756	rs13110077	t	c	34552	-7.12	1.079e-12	1	--	1		rs35021943	0.9359	1
9	6:43156160:A:T	rs10498754	6	43156160	1.573e-09	43156160	43156160	1	1	1	rs10498754	1	rs10498754	GlobalMeanMean thickness	rs10498754	T	A	A	ADD	27425	0.0903312	0.0147971	6.10463	1.04419e-09	0.087702	rs10498754	T	A	A	ADD	7127	0.0378257	0.0286345	1.32099	0.186548	0.088784	rs10498754	a	t	34552	-6.037	1.573e-09	0	--	1		rs11639391;rs17694988	0.0276	0
10	7:76251781:C:G	rs191902475	7	76251781	2.069e-08	75642139	76377329	17	16	1	rs191902475	1	rs191902475	GlobalMeanMean thickness	rs191902475	C	G	G	ADD	27425	0.15751	0.0317664	4.95839	7.15032e-07	0.017818	rs191902475	C	G	G	ADD	7127	0.1696	0.064729	2.62015	0.00880768	0.0165241	rs191902475	c	g	34552	5.606	2.069e-08	0	++	1		rs1177644	0.0252	0
11	7:103696539:G:T	rs756747	7	103696539	1.239e-09	103672960	103870219	117	102	2	rs756747;rs4729964	1	rs756747	GlobalMeanMean thickness	rs756747	T	G	G	ADD	27425	-0.0409414	0.00810929	-5.04871	4.47649e-07	0.518011	rs756747	T	G	G	ADD	7127	-0.0554298	0.0159442	-3.47648	0.00051108	0.513651	rs756747	t	g	34552	-6.075	1.239e-09	1	--	1		rs13135092	0.0245	0
12	8:26189223:A:T	rs77690628	8	26189223	5.909e-13	26189223	26279173	27	26	3	rs77690628;rs71517887;rs73219806	1	rs77690628	GlobalMeanMean thickness	rs77690628	T	A	A	ADD	27425	0.101912	0.0148447	6.86521	6.7807e-12	0.0810186	rs77690628	T	A	A	ADD	7127	0.0696965	0.0290623	2.39817	0.0165026	0.0806549	rs77690628	a	t	34552	-7.203	5.909e-13	1	--	1		rs16909919	0.0274	0
13	8:27098436:C:T	rs1562330	8	27098436	1.26e-11	27098436	27119538	8	8	1	rs1562330	1	rs1562330	GlobalMeanMean thickness	rs1562330	C	T	T	ADD	27425	0.0471726	0.008263	5.7089	1.14882e-08	0.404616	rs1562330	C	T	T	ADD	7127	0.0593568	0.0159565	3.71991	0.000200833	0.399299	rs1562330	t	c	34552	-6.773	1.26e-11	1	--	1		rs1177644	0.032	0
14	8:110652603:C:T	rs79362376	8	110652603	4.85e-08	110619278	110678565	27	26	1	rs79362376	1	rs79362376	GlobalMeanMean thickness	rs79362376	C	T	T	ADD	27425	-0.0539233	0.0123987	-4.34909	1.37196e-05	0.121146	rs79362376	C	T	T	ADD	7127	-0.0838942	0.0240622	-3.48656	0.000492237	0.123775	rs79362376	t	c	34552	5.457	4.85e-08	0	++	1		rs7824177	0.3633	0
15	13:109707827:C:T	rs9521141	13	109707827	1.398e-08	109691188	109707827	3	2	1	rs9521141	1	rs9521141	GlobalMeanMean thickness	rs9521141	T	C	C	ADD	27425	0.0614483	0.0118188	5.1992	2.01586e-07	0.13748	rs9521141	T	C	C	ADD	7127	0.0510146	0.0222143	2.29647	0.0216779	0.146792	rs9521141	t	c	34552	5.674	1.398e-08	0	++	1		rs10980625	0.0853	0
16	13:111087563:A:G	rs9515212	13	111087563	1.003e-08	111085411	111107863	42	37	3	rs9515212;rs9521760;rs4771680	2	rs9515212;rs4771680	GlobalMeanMean thickness	rs9515212	A	G	G	ADD	27425	0.0354738	0.0081587	4.34797	1.37896e-05	0.424814	rs9515212	A	G	G	ADD	7127	0.0655042	0.0160078	4.09202	4.32364e-05	0.436551	rs9515212	a	g	34552	5.73	1.003e-08	0	++	1		rs12953229	0.0508	0
17	15:83647518:A:G	rs2123161	15	83647518	3.188e-08	83240705	84040766	162	141	1	rs2123161	1	rs2123161	GlobalMeanMean thickness	rs2123161	A	G	G	ADD	27425	-0.164988	0.0284784	-5.79345	6.97099e-09	0.020505	rs2123161	A	G	G	ADD	7127	-0.0461032	0.0564447	-0.816785	0.414079	0.0198465	rs2123161	a	g	34552	-5.531	3.188e-08	0	--	1		rs1668120	0.0412	0
18	16:70116665:C:T	rs62052489	16	70116665	2.81e-10	69959821	70477178	328	250	2	rs62052489;rs8060185	1	rs62052489	GlobalMeanMean thickness	rs62052489	T	C	C	ADD	27425	-0.0455488	0.00829376	-5.49194	4.01074e-08	0.39085	rs62052489	T	C	C	ADD	7127	-0.0508702	0.0162931	-3.1222	0.00180228	0.385602	rs62052489	t	c	34552	-6.309	2.81e-10	1	--	1		rs6044561	0.0257	0
19	17:1963961:A:G	rs12946564	17	1963961	6.073e-09	1931576	1993498	32	28	1	rs12946564	1	rs12946564	GlobalMeanMean thickness	rs12946564	G	A	A	ADD	27425	0.0523793	0.00909035	5.76208	8.39745e-09	0.729162	rs12946564	G	A	A	ADD	7127	0.0266589	0.0177303	1.50358	0.132734	0.729012	rs12946564	a	g	34552	-5.815	6.073e-09	0	--	1		rs78209549	0.0219	0
20	17:2555592:C:T	rs7219015	17	2555592	2.08e-14	2468731	2613762	86	71	7	rs35041946;rs12938775;rs9893575;rs7212450;rs2007407;rs7219015;rs114507169	3	rs35041946;rs7219015;rs114507169	GlobalMeanMean thickness	rs7219015	C	T	T	ADD	27425	0.061387	0.00977752	6.27839	3.47231e-10	0.218002	rs7219015	C	T	T	ADD	7127	0.0885034	0.0195531	4.52632	6.09978e-06	0.209387	rs7219015	t	c	34552	-7.646	2.08e-14	1	--	1		rs533577	0.0292	0
21	17:44247017:A:C	rs7206949	17	44247017	9.325e-09	43463493	44633053	3834	3026	3	rs7206949;rs55684829;rs4510068	1	rs7206949	GlobalMeanMean thickness	rs7206949	C	A	A	ADD	27425	-0.0477729	0.00827211	-5.77518	7.77e-09	0.400774	rs7206949	C	A	A	ADD	7127	-0.0212689	0.0161253	-1.31897	0.187221	0.401529	rs7206949	a	c	34552	5.743	9.325e-09	0	++	1		rs2316766	0.1592	0
22	19:46131929:A:C	rs8101493	19	46131929	4.382e-15	46108455	46143948	47	44	4	rs8101493;rs7251952;rs35070164;rs7250687	1	rs8101493	GlobalMeanMean thickness	rs8101493	A	C	C	ADD	27425	-0.0541498	0.00828264	-6.53775	6.35499e-11	0.38113	rs8101493	A	C	C	ADD	7127	-0.0726724	0.0163175	-4.45364	8.57187e-06	0.380161	rs8101493	a	c	34552	-7.843	4.382e-15	1	--	1		rs117925269	0.0265	0
1	12:109037310:C:T	rs11612673	12	109037310	2.787e-08	109029909	109124129	70	59	1	rs11612673	1	rs11612673	bankssts	rs11612673	T	C	C	ADD	27431	-0.0381983	0.00839504	-4.5501	5.38512e-06	0.446852	rs11612673	T	C	C	ADD	7130	-0.0541543	0.0163751	-3.30712	0.000947274	0.454154	rs11612673	t	c	34561	-5.554	2.787e-08	0	--	2		rs1177644	0.0492	0
2	14:59072226:G:T	rs186347	14	59072226	1.096e-13	58951813	59133479	89	75	6	rs10132077;rs7155669;rs8012097;rs160468;rs186347;rs311813	2	rs10132077;rs186347	bankssts	rs186347	G	T	T	ADD	27431	0.0513595	0.0084006	6.11379	9.86068e-10	0.464078	rs186347	G	T	T	ADD	7130	0.0721043	0.016496	4.37103	1.2542e-05	0.455124	rs186347	t	g	34561	-7.429	1.096e-13	1	--	2		rs160458	0.922	1
3	15:83967645:C:T	rs145567534	15	83967645	2.567e-08	83240705	84040766	152	133	1	rs145567534	1	rs145567534	bankssts	rs145567534	T	C	C	ADD	27431	-0.170562	0.0329896	-5.17016	2.35534e-07	0.0176578	rs145567534	T	C	C	ADD	7130	-0.135687	0.0639345	-2.12228	0.0338485	0.0178268	rs145567534	t	c	34561	-5.569	2.567e-08	0	--	2		rs1668120	0.0412	0
1	8:101674751:A:C	rs1786345	8	101674751	7.644e-09	101673265	101683664	35	25	1	rs1786345	1	rs1786345	caudalanteriorcingulate	rs1786345	A	C	C	ADD	27440	0.0455585	0.00847368	5.37647	7.65806e-08	0.439871	rs1786345	A	C	C	ADD	7131	0.0362799	0.0166833	2.17463	0.029691	0.435574	rs1786345	a	c	34571	5.776	7.644e-09	0	++	3		rs10495963	0.0415	0
2	10:118641396:G:T	rs11197843	10	118641396	4.896e-08	118641396	118649443	5	5	1	rs11197843	1	rs11197843	caudalanteriorcingulate	rs11197843	G	T	T	ADD	27440	-0.0551028	0.0109298	-5.04151	4.64811e-07	0.182726	rs11197843	G	T	T	ADD	7131	-0.0449789	0.021174	-2.12425	0.0336832	0.18025	rs11197843	t	g	34571	5.455	4.896e-08	0	++	3		rs141038481;rs148182077	0.0189	0
1	2:27295885:C:T	rs4665943	2	27295885	2.141e-08	27126557	27345484	217	187	1	rs4665943	1	rs4665943	caudalmiddlefrontal	rs4665943	C	T	T	ADD	27421	0.0398579	0.00846941	4.7061	2.53733e-06	0.352356	rs4665943	C	T	T	ADD	7123	0.0516991	0.0166653	3.1022	0.00192841	0.354762	rs4665943	t	c	34544	-5.6	2.141e-08	0	--	4		rs3820823	0.6211	1
2	2:98275354:A:G	rs11692435	2	98275354	1.827e-09	97595403	98599499	17	12	1	rs11692435	1	rs11692435	caudalmiddlefrontal	rs11692435	G	A	A	ADD	27421	-0.08866	0.0152861	-5.80005	6.70244e-09	0.0838506	rs11692435	G	A	A	ADD	7123	-0.0555527	0.0297954	-1.86447	0.0622965	0.083783	rs11692435	a	g	34544	6.012	1.827e-09	0	++	4		rs11692435	1	1
3	3:71590105:A:G	rs13059691	3	71590105	1.716e-08	71547039	71633324	37	30	1	rs13059691	1	rs13059691	caudalmiddlefrontal	rs13059691	A	G	G	ADD	27421	-0.0374225	0.00871246	-4.29529	1.75067e-05	0.672626	rs13059691	A	G	G	ADD	7123	-0.0678622	0.0169944	-3.99321	6.58417e-05	0.67799	rs13059691	a	g	34544	-5.638	1.716e-08	0	--	4		rs10980625	0.032	0
4	6:43156160:A:T	rs10498754	6	43156160	2.004e-08	43156160	43156160	1	1	1	rs10498754	1	rs10498754	caudalmiddlefrontal	rs10498754	T	A	A	ADD	27421	0.0922674	0.0149521	6.17086	6.88683e-10	0.087702	rs10498754	T	A	A	ADD	7123	0.00737613	0.0289602	0.254699	0.798963	0.088784	rs10498754	a	t	34544	-5.612	2.004e-08	0	--	4		rs11639391;rs17694988	0.0276	0
5	7:54941328:C:T	rs76928645	7	54941328	1.574e-09	54909928	55015505	24	24	1	rs76928645	1	rs76928645	caudalmiddlefrontal	rs76928645	C	T	T	ADD	27421	-0.0694156	0.0133722	-5.19104	2.10612e-07	0.104362	rs76928645	C	T	T	ADD	7123	-0.0811262	0.0260659	-3.11235	0.0018634	0.103109	rs76928645	t	c	34544	6.037	1.574e-09	0	++	4		rs148182077	0.0452	0
6	7:76251781:C:G	rs191902475	7	76251781	2.467e-08	75642139	76377329	17	16	1	rs191902475	1	rs191902475	caudalmiddlefrontal	rs191902475	C	G	G	ADD	27421	0.157249	0.032104	4.89811	9.73163e-07	0.017818	rs191902475	C	G	G	ADD	7123	0.175014	0.0655223	2.67105	0.00757859	0.0165241	rs191902475	c	g	34544	5.576	2.467e-08	0	++	4		rs1177644	0.0252	0
7	8:26227484:C:T	rs3200031	8	26227484	3.659e-09	26189223	26260910	8	7	1	rs3200031	1	rs3200031	caudalmiddlefrontal	rs3200031	C	T	T	ADD	27421	0.0792015	0.0150266	5.27073	1.36907e-07	0.0811472	rs3200031	C	T	T	ADD	7123	0.0782478	0.0294989	2.65257	0.00800587	0.0805705	rs3200031	t	c	34544	-5.899	3.659e-09	0	--	4		rs16909919	0.0274	0
8	13:111094803:A:G	rs4773185	13	111094803	1.965e-08	111085411	111120007	40	35	2	rs4773185;rs9515212	1	rs4773185	caudalmiddlefrontal	rs4773185	A	G	G	ADD	27421	-0.0357047	0.010119	-3.52847	0.000418651	0.201627	rs4773185	A	G	G	ADD	7123	-0.11026	0.0202347	-5.44903	5.23432e-08	0.19353	rs4773185	a	g	34544	-5.615	1.965e-08	0	--	4		rs10851383	0.0457	0
9	16:70227430:A:G	rs62049363	16	70227430	9.219e-12	69959223	70503967	339	260	3	rs62049363;rs7206524;rs6499282	1	rs62049363	caudalmiddlefrontal	rs62049363	A	G	G	ADD	27421	-0.0476682	0.00849374	-5.61216	2.01752e-08	0.393094	rs62049363	A	G	G	ADD	7123	-0.0667056	0.0166377	-4.0093	6.1522e-05	0.387562	rs62049363	a	g	34544	-6.818	9.219e-12	1	--	4		rs6044561	0.0272	0
10	17:2555592:C:T	rs7219015	17	2555592	1.038e-11	2473537	2574821	8	4	2	rs7219015;rs12938775	1	rs7219015	caudalmiddlefrontal	rs7219015	C	T	T	ADD	27421	0.0545277	0.00988355	5.51702	3.47909e-08	0.218002	rs7219015	C	T	T	ADD	7123	0.0822204	0.019772	4.15842	3.24231e-05	0.209387	rs7219015	t	c	34544	-6.801	1.038e-11	1	--	4		rs533577	0.0292	0
11	17:44186952:C:T	rs9904766	17	44186952	3.69e-08	44084008	44365490	63	45	1	rs9904766	1	rs9904766	caudalmiddlefrontal	rs9904766	T	C	C	ADD	27421	0.0421689	0.00821531	5.13297	2.87159e-07	0.545453	rs9904766	T	C	C	ADD	7123	0.0330034	0.01606	2.055	0.0399152	0.545008	rs9904766	t	c	34544	5.505	3.69e-08	0	++	4		rs2316766	0.1924	0
12	19:46119867:A:C	rs2241722	19	46119867	1.251e-11	46108455	46133594	16	13	1	rs2241722	1	rs2241722	caudalmiddlefrontal	rs2241722	C	A	A	ADD	27421	-0.0553023	0.00869194	-6.36248	2.01658e-10	0.32743	rs2241722	C	A	A	ADD	7123	-0.0415597	0.0170332	-2.43992	0.0147147	0.325206	rs2241722	a	c	34544	6.774	1.251e-11	1	++	4		rs117925269	0.0336	0
13	20:32573048:A:G	rs148633354	20	32573048	3.238e-10	32512781	33244643	11	2	1	rs148633354	1	rs148633354	caudalmiddlefrontal	rs148633354	G	A	A	ADD	27421	-0.193319	0.0407356	-4.74571	2.08823e-06	0.010487	rs148633354	G	A	A	ADD	7123	-0.379828	0.0836784	-4.53914	5.74141e-06	0.00951097	rs148633354	a	g	34544	6.287	3.238e-10	1	++	4		NA		0
1	3:13827092:C:T	rs729638	3	13827092	3.101e-09	13818385	13836296	18	18	3	rs729638;rs4685022;rs7632509	1	rs729638	cuneus	rs729638	T	C	C	ADD	27443	-0.0434439	0.00896383	-4.84658	1.26297e-06	0.655218	rs729638	T	C	C	ADD	7130	-0.0613704	0.0173118	-3.545	0.000395132	0.6552	rs729638	t	c	34573	-5.926	3.101e-09	0	--	5		rs4823878	0.0546	0
2	3:39512551:C:T	rs13079368	3	39512551	5.841e-09	39472295	39534742	94	74	2	rs13079368;rs28810495	1	rs13079368	cuneus	rs13079368	C	T	T	ADD	27443	0.046974	0.00845284	5.55719	2.76697e-08	0.521811	rs13079368	C	T	T	ADD	7130	0.0317743	0.0165532	1.91953	0.0549576	0.523581	rs13079368	t	c	34573	-5.821	5.841e-09	0	--	5		rs533577	0.4447	1
3	4:17517370:C:T	rs13128427	4	17517370	6.27e-10	17512147	17519867	5	5	2	rs13128427;rs1411985	1	rs13128427	cuneus	rs13128427	T	C	C	ADD	27443	0.0402828	0.0088051	4.57494	4.78446e-06	0.376918	rs13128427	T	C	C	ADD	7130	0.0806215	0.0173518	4.64629	3.44035e-06	0.384542	rs13128427	t	c	34573	6.183	6.27e-10	1	++	5		rs11748651	0.0284	0
4	4:103188709:C:T	rs13107325	4	103188709	2.135e-28	102702364	103388441	37	37	7	rs13107325;rs13105581;rs230489;rs17199964;rs34592089;rs13101632;rs6855246	1	rs13107325	cuneus	rs13107325	C	T	T	ADD	27443	-0.162047	0.0166126	-9.75442	1.92094e-22	0.0706108	rs13107325	C	T	T	ADD	7130	-0.167128	0.0320004	-5.22268	1.81354e-07	0.0725885	rs13107325	t	c	34573	11.052	2.135e-28	1	++	5		rs13107325	1	1
5	7:54966738:A:G	rs77126132	7	54966738	2.608e-08	54909928	55015505	24	24	1	rs77126132	1	rs77126132	cuneus	rs77126132	G	A	A	ADD	27443	-0.0731801	0.0146727	-4.98749	6.15427e-07	0.0926216	rs77126132	G	A	A	ADD	7130	-0.0713286	0.0288267	-2.4744	0.0133693	0.0924417	rs77126132	a	g	34573	5.566	2.608e-08	0	++	5		rs117925269	0.0597	0
6	7:103733264:A:G	rs10276148	7	103733264	1.405e-09	103672960	103870219	115	101	1	rs10276148	1	rs10276148	cuneus	rs10276148	G	A	A	ADD	27443	-0.0418008	0.00845008	-4.94679	7.58921e-07	0.49134	rs10276148	G	A	A	ADD	7130	-0.0600627	0.0165366	-3.63211	0.000283088	0.487925	rs10276148	a	g	34573	6.055	1.405e-09	1	++	5		rs10980625	0.022	0
7	8:27098436:C:T	rs1562330	8	27098436	5.773e-09	27098436	27119538	8	8	1	rs1562330	1	rs1562330	cuneus	rs1562330	C	T	T	ADD	27443	0.0437108	0.00871433	5.01597	5.30946e-07	0.404616	rs1562330	C	T	T	ADD	7130	0.0503794	0.0168743	2.98556	0.00284019	0.399299	rs1562330	t	c	34573	-5.823	5.773e-09	0	--	5		rs1177644	0.032	0
8	13:111104692:A:G	rs6492276	13	111104692	1.073e-08	111098700	111114920	12	12	1	rs6492276	1	rs6492276	cuneus	rs6492276	A	G	G	ADD	27443	0.0523727	0.0108223	4.83931	1.30995e-06	0.811821	rs6492276	A	G	G	ADD	7130	0.0683337	0.0220281	3.10212	0.00192894	0.822117	rs6492276	a	g	34573	5.719	1.073e-08	0	++	5		rs12953229	0.0218	0
9	14:59628679:A:G	rs76341705	14	59628679	3.5e-22	59450602	59891607	336	298	10	rs76341705;rs893516;rs55760851;rs1252992;rs79530766;rs2757117;rs17834014;rs17095711;rs17255290;rs11158250	1	rs76341705	cuneus	rs76341705	G	A	A	ADD	27443	-0.105986	0.0129233	-8.20113	2.48442e-16	0.123468	rs76341705	G	A	A	ADD	7130	-0.133077	0.0253391	-5.25185	1.54945e-07	0.122069	rs76341705	a	g	34573	9.685	3.5e-22	1	++	5		rs8005394;rs2164950	1	1
10	17:2590598:C:T	rs9893575	17	2590598	3.503e-09	2473537	2590598	9	5	2	rs9893575;rs7219015	1	rs9893575	cuneus	rs9893575	C	T	T	ADD	27443	-0.0464353	0.00857659	-5.41419	6.20825e-08	0.518497	rs9893575	C	T	T	ADD	7130	-0.0405965	0.0170077	-2.38695	0.0170148	0.526338	rs9893575	t	c	34573	5.906	3.503e-09	0	++	5		rs8044158	0.0197	0
11	19:46121982:A:G	rs3786824	19	46121982	1.815e-11	46108455	46133594	16	13	1	rs3786824	1	rs3786824	cuneus	rs3786824	G	A	A	ADD	27443	-0.0479628	0.00909479	-5.27366	1.34746e-07	0.326059	rs11126806	G	A	A	ADD	7130	-0.0794271	0.0178179	-4.45771	8.41117e-06	0.324251	rs3786824	a	g	34573	6.72	1.815e-11	1	++	5		rs117925269	0.0336	0
12	22:38450620:A:G	rs2018980	22	38450620	8.632e-10	38405417	38500126	66	58	2	rs2018980;rs3948	1	rs2018980	cuneus	rs2018980	A	G	G	ADD	27443	0.0434697	0.00875341	4.96603	6.87473e-07	0.629336	rs2018980	A	G	G	ADD	7130	0.0655764	0.0174115	3.76628	0.000167037	0.633987	rs2018980	a	g	34573	6.133	8.632e-10	1	++	5		rs775684617	0.0859	0
1	2:27097194:A:T	rs12992813	2	27097194	2.122e-08	26961166	27140573	139	113	1	rs12992813	1	rs12992813	entorhinal	rs12992813	T	A	A	ADD	27393	0.0451175	0.00859217	5.251	1.52401e-07	0.39209	rs12992813	T	A	A	ADD	7118	0.0342161	0.0168018	2.03646	0.0417416	0.394887	rs12992813	a	t	34511	-5.602	2.122e-08	0	--	6		rs3820823	0.469	1
2	7:85164787:A:C	rs73201593	7	85164787	1.387e-08	85114783	85183168	52	38	3	rs73201593;rs73201593;rs73201593	1	rs73201593	entorhinal	rs73201593	C	A	A	ADD	27393	-0.051291	0.00965027	-5.31498	1.07505e-07	0.747093	rs73201593	C	A	A	ADD	7118	-0.0392489	0.0189398	-2.0723	0.0382735	0.747106	rs73201593	a	c	34511	5.675	1.387e-08	0	++	6		rs72766503	0.0449	0
3	16:69128053:A:G	rs9926320	16	69128053	2.843e-10	69106379	69267209	27	23	1	rs9926320	1	rs9926320	entorhinal	rs9926320	G	A	A	ADD	27393	-0.0447857	0.00900636	-4.97267	6.64366e-07	0.32213	rs9926320	G	A	A	ADD	7118	-0.0730611	0.017658	-4.13756	3.55075e-05	0.31876	rs9926320	a	g	34511	6.307	2.843e-10	1	++	6		rs8044158	0.6421	1
4	17:2477695:C:T	rs35110958	17	2477695	1.987e-08	2468731	2577177	15	10	1	rs35110958	1	rs35110958	entorhinal	rs35110958	C	T	T	ADD	27393	-0.0524624	0.00963534	-5.44479	5.23121e-08	0.265018	rs35110958	C	T	T	ADD	7118	-0.0310996	0.0184936	-1.68164	0.092682	0.274528	rs35110958	t	c	34511	5.613	1.987e-08	0	++	6		rs2525990	0.0332	0
1	1:39910684:C:T	rs617577	1	39910684	4.093e-09	39786474	39958470	8	7	1	rs617577	1	rs617577	fusiform	rs617577	T	C	C	ADD	27426	-0.0748137	0.0137721	-5.43228	5.61113e-08	0.0998972	rs617577	T	C	C	ADD	7128	-0.0629028	0.0274098	-2.2949	0.0217678	0.0963856	rs617577	t	c	34554	-5.88	4.093e-09	0	--	7		rs11759026	0.0448	0
2	2:37173032:C:T	rs17497343	2	37173032	4.015e-14	37059462	37451691	182	156	6	rs17497343;rs3770772;rs10207521;rs1105014;rs4670671;rs2252032	1	rs17497343	fusiform	rs17497343	T	C	C	ADD	27426	0.0661134	0.00869461	7.60395	2.96416e-14	0.348367	rs17497343	T	C	C	ADD	7128	0.0296906	0.017073	1.73904	0.0820704	0.346181	rs17497343	t	c	34554	7.561	4.015e-14	1	++	7		rs245105	0.0371	0
3	2:97746526:A:G	rs7575796	2	97746526	3.508e-10	97595403	98599499	17	12	1	rs7575796	1	rs7575796	fusiform	rs7575796	A	G	G	ADD	27426	-0.0819666	0.0158079	-5.18516	2.17358e-07	0.079584	rs7575796	A	G	G	ADD	7128	-0.111404	0.0305365	-3.64823	0.000265943	0.0827982	rs7575796	a	g	34554	-6.274	3.508e-10	1	--	7		rs11692435	0.777	1
4	2:104479862:A:T	rs1441102	2	104479862	3.571e-10	104387855	104479862	19	13	1	rs1441102	1	rs1441102	fusiform	rs1441102	A	T	T	ADD	27426	0.0506382	0.00827582	6.11881	9.55513e-10	0.519623	rs1441102	A	T	T	ADD	7128	0.0294404	0.016258	1.81083	0.0702098	0.515197	rs1441102	a	t	34554	6.272	3.571e-10	1	++	7		rs6044561	0.017	0
5	3:13833084:C:T	rs11128657	3	13833084	6.011e-10	13831209	13837286	8	8	2	rs11128657;rs934447	1	rs11128657	fusiform	rs11128657	C	T	T	ADD	27426	-0.0426946	0.00841661	-5.07266	3.94849e-07	0.584821	rs11128657	C	T	T	ADD	7128	-0.0603869	0.0163955	-3.68314	0.000232089	0.585172	rs11128657	t	c	34554	6.19	6.011e-10	1	++	7		rs62200349	0.0453	0
6	6:43156160:A:T	rs10498754	6	43156160	2.325e-09	43156160	43156160	1	1	1	rs10498754	1	rs10498754	fusiform	rs10498754	T	A	A	ADD	27426	0.0819246	0.0151888	5.39376	6.95697e-08	0.087702	rs10498754	T	A	A	ADD	7128	0.0759709	0.0295015	2.57515	0.0100397	0.088784	rs10498754	a	t	34554	-5.973	2.325e-09	0	--	7		rs11639391;rs17694988	0.0276	0
7	7:18007588:C:G	rs6946266	7	18007588	7.712e-09	17978828	18026304	83	74	1	rs6946266	1	rs6946266	fusiform	rs6946266	G	C	C	ADD	27426	-0.0501279	0.00823656	-6.08602	1.17287e-09	0.512778	rs6946266	G	C	C	ADD	7128	-0.0126192	0.0161698	-0.78042	0.435169	0.509915	rs6946266	c	g	34554	5.775	7.712e-09	0	++	7		rs192834490	0.0293	0
8	7:103696539:G:T	rs756747	7	103696539	1.315e-10	103672960	103870219	117	102	2	rs756747;rs4729964	1	rs756747	fusiform	rs756747	T	G	G	ADD	27426	-0.0414417	0.0083278	-4.97631	6.52009e-07	0.518011	rs756747	T	G	G	ADD	7128	-0.0721123	0.0164213	-4.39138	1.14266e-05	0.513651	rs756747	t	g	34554	-6.425	1.315e-10	1	--	7		rs13135092	0.0245	0
9	8:26198233:A:G	rs73217710	8	26198233	9.302e-13	26189223	26279173	27	26	3	rs73217710;rs71517887;rs73219806	1	rs73217710	fusiform	rs73217710	G	A	A	ADD	27426	0.102064	0.0152533	6.69125	2.25529e-11	0.0809684	rs73217710	G	A	A	ADD	7128	0.0780024	0.029973	2.60242	0.00927602	0.0805564	rs73217710	a	g	34554	-7.14	9.302e-13	1	--	7		rs16909919	0.0274	0
10	8:27098436:C:T	rs1562330	8	27098436	3.312e-10	27098436	27119538	8	8	1	rs1562330	1	rs1562330	fusiform	rs1562330	C	T	T	ADD	27426	0.0485754	0.00848533	5.72464	1.04736e-08	0.404616	rs1562330	C	T	T	ADD	7128	0.042926	0.0164501	2.60947	0.00908719	0.399299	rs1562330	t	c	34554	-6.283	3.312e-10	1	--	7		rs1177644	0.032	0
11	8:110652603:C:T	rs79362376	8	110652603	2.376e-09	110619278	110678565	27	26	1	rs79362376	1	rs79362376	fusiform	rs79362376	C	T	T	ADD	27426	-0.059336	0.0127321	-4.66035	3.17155e-06	0.121146	rs79362376	C	T	T	ADD	7128	-0.0993177	0.0247881	-4.00668	6.22075e-05	0.123775	rs79362376	t	c	34554	5.97	2.376e-09	0	++	7		rs7824177	0.3633	0
12	11:44635558:C:G	rs202180602	11	44635558	1.058e-08	44619040	44636833	7	7	3	rs202180602;rs202180602;rs202180602	1	rs202180602	fusiform	rs202180602	G	C	C	ADD	27426	-0.0577883	0.0122263	-4.72657	2.29477e-06	0.132803	rs202180602	G	C	C	ADD	7128	-0.0811391	0.0243762	-3.32861	0.000877227	0.127045	rs202180602	c	g	34554	5.721	1.058e-08	0	++	7		rs150000053	0.051	0
13	15:74592862:A:G	rs12904134	15	74592862	3.766e-08	74552742	74596494	5	5	1	rs12904134	1	rs12904134	fusiform	rs12904134	G	A	A	ADD	27426	-0.0423295	0.00842134	-5.02647	5.02747e-07	0.517243	rs12904134	G	A	A	ADD	7128	-0.0374049	0.0165802	-2.256	0.0241006	0.523253	rs12904134	a	g	34554	5.501	3.766e-08	0	++	7		rs245105	0.0568	0
14	17:2555592:C:T	rs7219015	17	2555592	2.488e-12	2468731	2622439	52	41	6	rs7219015;rs12938775;rs9893575;rs8074071;rs34761973;rs2007407	2	rs7219015;rs8074071	fusiform	rs7219015	C	T	T	ADD	27426	0.0585447	0.0100433	5.82925	5.63017e-09	0.218002	rs7219015	C	T	T	ADD	7128	0.0804788	0.0201571	3.99257	6.60182e-05	0.209387	rs7219015	t	c	34554	-7.004	2.488e-12	1	--	7		rs533577	0.0292	0
15	17:43744203:C:T	rs62053943	17	43744203	4.647e-09	43463493	44906949	3834	3054	3	rs62053943;rs62071575;rs8069437	2	rs62053943;rs8069437	fusiform	rs62053943	C	T	T	ADD	27426	0.0662581	0.0115599	5.73171	1.00465e-08	0.153227	rs62053943	C	T	T	ADD	7128	0.0376655	0.0226707	1.66142	0.0966736	0.15563	rs62053943	t	c	34554	-5.859	4.647e-09	0	--	7		rs199441	0.8189	1
16	19:46131929:A:C	rs8101493	19	46131929	6.958e-10	46114677	46139000	23	20	1	rs8101493	1	rs8101493	fusiform	rs8101493	A	C	C	ADD	27426	-0.0467855	0.00850713	-5.49957	3.84123e-08	0.38113	rs8101493	A	C	C	ADD	7128	-0.0470399	0.0168329	-2.79451	0.00521172	0.380161	rs8101493	a	c	34554	-6.167	6.958e-10	1	--	7		rs117925269	0.0265	0
1	1:39910684:C:T	rs617577	1	39910684	9.406e-09	39587278	39967683	163	132	2	rs617577;rs1974240	1	rs617577	inferiorparietal	rs617577	T	C	C	ADD	27410	-0.0649278	0.0133559	-4.86134	1.17238e-06	0.0998972	rs617577	T	C	C	ADD	7122	-0.0826377	0.0265881	-3.10807	0.0018906	0.0963856	rs617577	t	c	34532	-5.741	9.406e-09	0	--	8		rs11759026	0.0448	0
2	1:58561329:C:T	rs2002058	1	58561329	8.04e-10	58537919	58561329	6	6	1	rs2002058	1	rs2002058	inferiorparietal	rs2002058	C	T	T	ADD	27410	0.0465664	0.0102113	4.56029	5.13048e-06	0.192615	rs2002058	C	T	T	ADD	7122	0.0933415	0.0203441	4.58814	4.54888e-06	0.188839	rs2002058	t	c	34532	-6.144	8.04e-10	1	--	8		rs192834490	0.0324	0
3	2:27225144:A:C	rs11126806	2	27225144	2.483e-08	27126027	27345484	214	181	1	rs11126806	1	rs11126806	inferiorparietal	rs11126806	C	A	A	ADD	27410	0.04177	0.0082156	5.08423	3.71556e-07	0.37784	rs11126806	C	A	A	ADD	7122	0.0373419	0.0162105	2.30356	0.0212761	0.380163	rs11126806	a	c	34532	-5.574	2.483e-08	0	--	8		rs3820823	0.8369	1
4	2:98275354:A:G	rs11692435	2	98275354	3.799e-09	97595403	98599499	17	12	1	rs11692435	1	rs11692435	inferiorparietal	rs11692435	G	A	A	ADD	27410	-0.0766124	0.0150593	-5.08739	3.65416e-07	0.0838506	rs11692435	G	A	A	ADD	7122	-0.088332	0.0294574	-2.99863	0.00272136	0.083783	rs11692435	a	g	34532	5.893	3.799e-09	0	++	8		rs11692435	1	1
5	2:239018252:A:C	rs7567226	2	239018252	2.683e-08	239017765	239027040	8	5	1	rs7567226	1	rs7567226	inferiorparietal	rs7567226	C	A	A	ADD	27410	-0.0460095	0.00906088	-5.07782	3.84291e-07	0.269736	rs7567226	C	A	A	ADD	7122	-0.0406607	0.0177841	-2.28635	0.0222632	0.270507	rs7567226	a	c	34532	5.561	2.683e-08	0	++	8		rs2415142	0.028	0
6	3:13832611:A:G	rs4685022	3	13832611	1.287e-09	13784427	13836296	21	20	3	rs13079464;rs13079190;rs4685022	2	rs13079464;rs4685022	inferiorparietal	rs4685022	A	G	G	ADD	27410	-0.0441786	0.00848688	-5.20552	1.94848e-07	0.653727	rs4685022	A	G	G	ADD	7122	-0.0524776	0.0166311	-3.15539	0.00160951	0.65758	rs4685022	a	g	34532	-6.069	1.287e-09	1	--	8		rs6044561	0.0501	0
7	3:138694076:C:T	rs360709	3	138694076	3.13e-08	138691912	138806249	22	19	1	rs360709	1	rs360709	inferiorparietal	rs360709	C	T	T	ADD	27410	0.0536047	0.0110004	4.87299	1.10537e-06	0.840334	rs360709	C	T	T	ADD	7122	0.05586	0.0212496	2.62875	0.00858826	0.837209	rs360709	t	c	34532	-5.534	3.13e-08	0	--	8		rs141038481	0.0228	0
8	4:121651813:A:T	rs79104251	4	121651813	4.325e-13	121546342	121765788	463	413	4	rs79104251;rs1511305;rs547900983;rs34976331	1	rs79104251	inferiorparietal	rs79104251	A	T	T	ADD	27410	0.0637574	0.00928975	6.8632	6.87684e-12	0.250108	rs79104251	A	T	T	ADD	7122	0.0462724	0.0185423	2.4955	0.0126004	0.248969	rs79104251	a	t	34532	7.245	4.325e-13	1	++	8		rs35021943	0.9359	1
9	8:26201601:C:T	rs17055142	8	26201601	4.556e-11	26189223	26279173	27	26	3	rs17055142;rs71517887;rs73219806	1	rs17055142	inferiorparietal	rs17055142	C	T	T	ADD	27410	0.0916501	0.0147823	6.19999	5.72741e-10	0.0810424	rs17055142	C	T	T	ADD	7122	0.0680118	0.0290502	2.34118	0.0192502	0.0807346	rs17055142	t	c	34532	-6.585	4.556e-11	1	--	8		rs16909919	0.0274	0
10	8:110637878:G:T	rs7003744	8	110637878	3.721e-10	110553594	110678565	100	85	4	rs7003744;rs79362376;rs17450206;rs2703374	1	rs7003744	inferiorparietal	rs7003744	T	G	G	ADD	27410	-0.0413585	0.00946024	-4.37183	1.23665e-05	0.234375	rs7003744	T	G	G	ADD	7122	-0.0973874	0.0186347	-5.22612	1.78033e-07	0.235843	rs7003744	t	g	34532	-6.265	3.721e-10	1	--	8		rs7824177	0.1594	0
11	11:130268147:C:G	rs4937515	11	130268147	2.767e-08	130266117	130282078	11	11	1	rs4937515	1	rs4937515	inferiorparietal	rs4937515	G	C	C	ADD	27410	-0.0366955	0.00825015	-4.44786	8.70709e-06	0.59803	rs4937515	G	C	C	ADD	7122	-0.0564891	0.0160905	-3.51072	0.000449669	0.596757	rs4937515	c	g	34532	5.556	2.767e-08	0	++	8		rs10851383	0.0563	0
12	12:117813981:C:T	rs492623	12	117813981	4.991e-08	117807777	117828081	6	6	1	rs492623	1	rs492623	inferiorparietal	rs492623	T	C	C	ADD	27410	0.0443655	0.00923176	4.80575	1.54991e-06	0.739178	rs492623	T	C	C	ADD	7122	0.0468187	0.0181529	2.57913	0.00992493	0.748152	rs492623	t	c	34532	5.452	4.991e-08	0	++	8		rs224697	0.0193	0
13	13:111085494:C:T	rs6492273	13	111085494	2.915e-09	111085411	111104752	24	19	1	rs6492273	1	rs6492273	inferiorparietal	rs6492273	T	C	C	ADD	27410	-0.0374175	0.00819243	-4.56732	4.96146e-06	0.58742	rs6492273	T	C	C	ADD	7122	-0.0663534	0.0161217	-4.11578	3.90245e-05	0.574548	rs6492273	t	c	34532	-5.936	2.915e-09	0	--	8		rs12953229	0.0545	0
14	16:70048383:A:C	rs1862664	16	70048383	2.656e-09	69959821	70477178	228	168	1	rs1862664	1	rs1862664	inferiorparietal	rs1862664	A	C	C	ADD	27410	-0.0386596	0.00835847	-4.6252	3.75947e-06	0.37654	rs1862664	A	C	C	ADD	7122	-0.0666095	0.016505	-4.03572	5.50055e-05	0.372791	rs1862664	a	c	34532	-5.952	2.656e-09	0	--	8		rs6044561	0.0246	0
15	17:2555592:C:T	rs7219015	17	2555592	3.56e-12	2473537	2590598	10	6	3	rs7219015;rs12938775;rs9893575	1	rs7219015	inferiorparietal	rs7219015	C	T	T	ADD	27410	0.0542831	0.00973798	5.57437	2.50762e-08	0.218002	rs7219015	C	T	T	ADD	7122	0.0856871	0.0195536	4.38217	1.19191e-05	0.209387	rs7219015	t	c	34532	-6.954	3.56e-12	1	--	8		rs533577	0.0292	0
16	17:43009797:A:C	rs736866	17	43009797	3.695e-09	42670493	43022994	214	184	4	rs736866;rs62065975;rs3785891;rs2017257	1	rs736866	inferiorparietal	rs736866	C	A	A	ADD	27410	0.0495607	0.00814136	6.08751	1.16199e-09	0.403623	rs736866	C	A	A	ADD	7122	0.0168095	0.0160487	1.0474	0.29495	0.399659	rs736866	a	c	34532	-5.897	3.695e-09	0	--	8		rs13344413	0.0239	0
17	17:44192568:C:T	rs4630591	17	44192568	4.642e-13	43460181	44906949	3933	3120	14	rs55938136;rs4630591;rs71375338;rs199470;rs200403;rs111960572;rs62053943;rs62054807;rs7221167;rs8078967;rs242554;rs4510068;rs56807059;rs8069437	3	rs55938136;rs4630591;rs8069437	inferiorparietal	rs4630591	C	T	T	ADD	27410	0.0636115	0.0100249	6.34538	2.25347e-10	0.204174	rs4630591	C	T	T	ADD	7122	0.0688563	0.0197295	3.49002	0.000485919	0.203494	rs4630591	t	c	34532	-7.235	4.642e-13	1	--	8		rs2316766	0.9095	1
18	19:46133594:A:G	rs10164339	19	46133594	7.816e-12	46114677	46143948	38	35	2	rs10164339;rs7250687	1	rs10164339	inferiorparietal	rs10164339	G	A	A	ADD	27410	-0.0460589	0.00824261	-5.5879	2.32019e-08	0.382541	rs10164339	G	A	A	ADD	7122	-0.0670202	0.0163103	-4.10907	4.01727e-05	0.381502	rs10164339	a	g	34532	6.842	7.816e-12	1	++	8		rs117925269	0.0265	0
1	1:39934713:A:G	rs6698781	1	39934713	5.581e-09	39786474	39968824	14	13	1	rs6698781	1	rs6698781	inferiortemporal	rs6698781	A	G	G	ADD	27439	0.0816941	0.0146451	5.57826	2.45232e-08	0.909905	rs6698781	A	G	G	ADD	7132	0.0551416	0.029096	1.89516	0.0581112	0.913037	rs6698781	a	g	34571	5.829	5.581e-09	0	++	9		rs11759026	0.0448	0
2	1:57788128:A:C	rs76049219	1	57788128	2.342e-09	57788128	57829694	2	2	1	rs76049219	1	rs76049219	inferiortemporal	rs76049219	A	C	C	ADD	27439	0.126249	0.0245613	5.14015	2.76407e-07	0.0298815	rs76049219	A	C	C	ADD	7132	0.147216	0.0479524	3.07004	0.00214835	0.0299792	rs76049219	a	c	34571	5.972	2.342e-09	0	++	9		rs7824177	0.0293	0
3	1:98501011:C:T	rs4950101	1	98501011	7.447e-09	98266254	98554409	12	9	1	rs4950101	1	rs4950101	inferiortemporal	rs4950101	T	C	C	ADD	27439	0.0516106	0.00936971	5.50824	3.65686e-08	0.27647	rs4950101	T	C	C	ADD	7132	0.0350806	0.0182145	1.92597	0.0541481	0.28029	rs4950101	t	c	34571	5.781	7.447e-09	0	++	9		rs12953229	0.0338	0
4	2:37136036:A:C	rs7592902	2	37136036	4.597e-10	37059462	37385057	129	111	3	rs7592902;rs10490657;rs2287350	1	rs7592902	inferiortemporal	rs7592902	A	C	C	ADD	27439	0.0502417	0.00841131	5.97312	2.3563e-09	0.468636	rs7592902	A	C	C	ADD	7132	0.032933	0.0163876	2.00963	0.0445076	0.465017	rs7592902	a	c	34571	6.232	4.597e-10	1	++	9		rs3111626	0.0438	0
5	3:39526874:C:T	rs1464047	3	39526874	1.68e-10	39472295	39534742	94	74	2	rs1464047;rs28829975	1	rs1464047	inferiortemporal	rs1464047	C	T	T	ADD	27439	0.0494831	0.00837553	5.90805	3.50257e-09	0.522797	rs1464047	C	T	T	ADD	7132	0.0405695	0.0163561	2.48039	0.0131467	0.52515	rs1464047	t	c	34571	-6.388	1.68e-10	1	--	9		rs533577	0.4447	1
6	4:103188709:C:T	rs13107325	4	103188709	4.721e-08	103001649	103198082	5	5	1	rs13107325	1	rs13107325	inferiortemporal	rs13107325	C	T	T	ADD	27439	-0.0860993	0.0164387	-5.2376	1.63878e-07	0.0706108	rs13107325	C	T	T	ADD	7132	-0.0554541	0.0316155	-1.75402	0.0794706	0.0725885	rs13107325	t	c	34571	5.462	4.721e-08	0	++	9		rs13107325	1	1
7	8:26201601:C:T	rs17055142	8	26201601	8.425e-13	26189223	26279173	27	26	3	rs17055142;rs73219806;rs13266943	1	rs17055142	inferiortemporal	rs17055142	C	T	T	ADD	27439	0.100936	0.0154791	6.52076	7.1168e-11	0.0810424	rs17055142	C	T	T	ADD	7132	0.0898155	0.0302743	2.96672	0.00301997	0.0807346	rs17055142	t	c	34571	-7.154	8.425e-13	1	--	9		rs16909919	0.0274	0
8	17:2574821:A:G	rs12938775	17	2574821	8.143e-10	2468731	2607560	32	24	4	rs12938775;rs7223411;rs7219015;rs2007407	2	rs12938775;rs2007407	inferiortemporal	rs12938775	G	A	A	ADD	27439	-0.0460317	0.00838017	-5.49294	3.9881e-08	0.500802	rs12938775	G	A	A	ADD	7132	-0.0456634	0.0165893	-2.75258	0.0059278	0.511381	rs12938775	a	g	34571	6.142	8.143e-10	1	++	9		rs1822105	0.0331	0
9	17:43682098:A:C	rs55684829	17	43682098	2.851e-18	43463493	44865603	3956	3121	11	rs55684829;rs7221167;rs1560312;rs12946693;rs7225002;rs2458203;rs62071628;rs142925250;rs55938136;rs155755;rs199470	3	rs55684829;rs55938136;rs155755	inferiortemporal	rs55684829	A	C	C	ADD	27439	0.0833189	0.0107186	7.77328	7.91517e-15	0.202706	rs55684829	A	C	C	ADD	7132	0.0834568	0.0210949	3.95626	7.68715e-05	0.200404	rs55684829	a	c	34571	8.717	2.851e-18	1	++	9		rs2316766	1	1
10	19:46131929:A:C	rs8101493	19	46131929	3.125e-09	46114677	46139000	23	20	1	rs8101493	1	rs8101493	inferiortemporal	rs8101493	A	C	C	ADD	27439	-0.0441065	0.00863637	-5.10706	3.29397e-07	0.38113	rs8101493	A	C	C	ADD	7132	-0.0516153	0.0170299	-3.03086	0.00244737	0.380161	rs8101493	a	c	34571	-5.925	3.125e-09	0	--	9		rs117925269	0.0265	0
1	1:39915035:A:G	rs1180379	1	39915035	8.578e-10	39579707	39926824	15	12	1	rs1180379	1	rs1180379	isthmuscingulate	rs1180379	G	A	A	ADD	27435	-0.0464984	0.00860134	-5.40595	6.50039e-08	0.364157	rs1180379	G	A	A	ADD	7132	-0.0494433	0.0170201	-2.905	0.00368388	0.362873	rs1180379	a	g	34567	6.134	8.578e-10	1	++	10		rs1948948	0.0255	0
2	2:27159786:C:T	rs7589627	2	27159786	5.062e-11	26961166	27345484	381	320	3	rs7589627;rs13001778;rs827884	1	rs7589627	isthmuscingulate	rs7589627	C	T	T	ADD	27435	-0.0481348	0.00843024	-5.70978	1.14289e-08	0.614073	rs7589627	C	T	T	ADD	7132	-0.0544261	0.0166534	-3.26817	0.00108759	0.611136	rs7589627	t	c	34567	6.569	5.062e-11	1	++	10		rs3820823	1	1
3	2:151649791:C:T	rs6715800	2	151649791	4.562e-12	151617259	151682924	36	30	1	rs6715800	1	rs6715800	isthmuscingulate	rs6715800	C	T	T	ADD	27435	0.0472403	0.00852689	5.54016	3.04977e-08	0.626624	rs6715800	C	T	T	ADD	7132	0.0742468	0.0169834	4.37173	1.25018e-05	0.626087	rs6715800	t	c	34567	-6.919	4.562e-12	1	--	10		rs55686521	0.0568	0
4	2:225207148:C:T	rs2287523	2	225207148	8.792e-12	225029932	225252746	175	157	5	rs16865774;rs7570521;rs2287525;rs34933365;rs2287523	2	rs16865774;rs2287523	isthmuscingulate	rs2287523	T	C	C	ADD	27435	-0.0578953	0.00973833	-5.94509	2.7964e-09	0.239646	rs2287523	T	C	C	ADD	7132	-0.0638727	0.0189499	-3.37061	0.000753998	0.238174	rs2287523	t	c	34567	-6.825	8.792e-12	1	--	10		rs35288226	0.0335	0
5	4:41184950:A:G	rs13111112	4	41184950	5.255e-10	41146994	41195477	23	19	2	rs13111112;rs56201594	1	rs13111112	isthmuscingulate	rs13111112	G	A	A	ADD	27435	0.0598157	0.0104329	5.73336	9.9494e-09	0.195437	rs13111112	G	A	A	ADD	7132	0.0493776	0.0202906	2.43353	0.014977	0.20106	rs13111112	a	g	34567	-6.211	5.255e-10	1	--	10		rs1822105	0.024	0
6	4:103188709:C:T	rs13107325	4	103188709	1.198e-15	102702364	103387161	30	30	4	rs13107325;rs34333163;rs34592089;rs6855246	1	rs13107325	isthmuscingulate	rs13107325	C	T	T	ADD	27435	-0.111339	0.0161757	-6.8831	5.98265e-12	0.0706108	rs13107325	C	T	T	ADD	7132	-0.129209	0.0312762	-4.13123	3.64968e-05	0.0725885	rs13107325	t	c	34567	8.005	1.198e-15	1	++	10		rs13107325	1	1
7	7:8110475:A:G	rs10253861	7	8110475	2.061e-08	8010386	8117636	67	60	1	rs10253861	1	rs10253861	isthmuscingulate	rs10253861	G	A	A	ADD	27435	0.0386314	0.00831576	4.64556	3.40731e-06	0.552647	rs10253861	G	A	A	ADD	7132	0.0529514	0.0163665	3.23534	0.00122052	0.557884	rs10253861	a	g	34567	-5.607	2.061e-08	0	--	10		rs533577	0.0647	0
8	9:3924447:A:C	rs7861718	9	3924447	1.702e-08	3924447	3944778	6	6	1	rs7861718	1	rs7861718	isthmuscingulate	rs7861718	A	C	C	ADD	27435	0.0509504	0.00904074	5.63564	1.7612e-08	0.305605	rs7861718	A	C	C	ADD	7132	0.024255	0.0177494	1.36652	0.171818	0.303175	rs7861718	a	c	34567	5.64	1.702e-08	0	++	10		rs12953229	0.0379	0
9	10:126424823:A:G	rs4962692	10	126424823	5.243e-10	126418782	126556015	50	42	1	rs4962692	1	rs4962692	isthmuscingulate	rs4962692	G	A	A	ADD	27435	-0.0409655	0.00838301	-4.88673	1.03103e-06	0.581877	rs4962692	G	A	A	ADD	7132	-0.0679526	0.0165922	-4.09545	4.26021e-05	0.577762	rs4962692	a	g	34567	6.212	5.243e-10	1	++	10		rs1668120	0.0402	0
10	17:4396110:A:G	rs333116	17	4396110	2.118e-08	4386669	4396110	9	8	1	rs333116	1	rs333116	isthmuscingulate	rs333116	A	G	G	ADD	27435	-0.0371799	0.00819109	-4.53906	5.6745e-06	0.496718	rs333116	A	G	G	ADD	7132	-0.0558116	0.0162529	-3.43394	0.000598265	0.488897	rs333116	a	g	34567	-5.602	2.118e-08	0	--	10		rs10067618	0.0305	0
11	17:20313623:C:T	rs375326092	17	20313623	1.106e-08	19892453	20406656	260	230	1	rs375326092	1	rs375326092	isthmuscingulate	rs375326092	T	C	C	ADD	27435	-0.042389	0.0086911	-4.87729	1.08155e-06	0.33406	rs375326092	T	C	C	ADD	7132	-0.0521812	0.0173014	-3.01602	0.00257022	0.330985	rs375326092	t	c	34567	-5.714	1.106e-08	0	--	10		rs245105;rs1880694	0.0248	0
1	1:39766055:C:T	rs2275186	1	39766055	1.49e-11	39587278	39967683	155	125	1	rs2275186	1	rs2275186	lateraloccipital	rs2275186	C	T	T	ADD	27442	0.0579973	0.00916497	6.32815	2.51949e-10	0.703013	rs2275186	C	T	T	ADD	7131	0.04416	0.0180128	2.4516	0.0142462	0.704414	rs2275186	t	c	34573	-6.749	1.49e-11	1	--	11		rs4843227;rs4843226;rs4843226;rs56023709	0.0467	0
2	3:13835007:C:T	rs13082214	3	13835007	2.719e-10	13733848	13837286	68	60	5	rs13079464;rs13079190;rs934447;rs4234519;rs13082214	2	rs13079464;rs13082214	lateraloccipital	rs13082214	C	T	T	ADD	27442	-0.0471818	0.00847956	-5.56418	2.65851e-08	0.578988	rs13082214	C	T	T	ADD	7131	-0.0495462	0.0165614	-2.99167	0.0027841	0.578442	rs13082214	t	c	34573	6.314	2.719e-10	1	++	11		rs62200349	0.0388	0
3	3:39512551:C:T	rs13079368	3	39512551	5.235e-11	39472295	39534742	94	74	2	rs13079368;rs1768208	1	rs13079368	lateraloccipital	rs13079368	C	T	T	ADD	27442	0.0481144	0.00832925	5.77656	7.70679e-09	0.521811	rs13079368	C	T	T	ADD	7131	0.0510452	0.0163281	3.12622	0.0017778	0.523581	rs13079368	t	c	34573	-6.564	5.235e-11	1	--	11		rs533577	0.4447	1
4	3:64431140:A:C	rs114898153	3	64431140	5.666e-11	64395166	64471806	62	56	5	rs114898153;rs62247453;rs112976684;rs11707289;rs930530	1	rs114898153	lateraloccipital	rs114898153	C	A	A	ADD	27442	0.048751	0.00845933	5.76298	8.35258e-09	0.440523	rs114898153	C	A	A	ADD	7131	0.0512702	0.016397	3.1268	0.00177436	0.440327	rs114898153	a	c	34573	-6.552	5.666e-11	1	--	11		rs3820823	0.0594	0
5	4:103188709:C:T	rs13107325	4	103188709	1.07e-28	102702364	103388441	31	31	5	rs13107325;rs34333163;rs230489;rs34592089;rs6855246	1	rs13107325	lateraloccipital	rs13107325	C	T	T	ADD	27442	-0.159912	0.0163692	-9.76903	1.66393e-22	0.0706108	rs13107325	C	T	T	ADD	7131	-0.168289	0.0315705	-5.33056	1.00917e-07	0.0725885	rs13107325	t	c	34573	11.114	1.07e-28	1	++	11		rs13107325	1	1
6	4:121643726:C:T	rs13110077	4	121643726	3.535e-08	121623873	121765788	166	151	1	rs13110077	1	rs13110077	lateraloccipital	rs13110077	C	T	T	ADD	27442	0.0511639	0.00970345	5.27276	1.35407e-07	0.248842	rs13110077	C	T	T	ADD	7131	0.0347732	0.0193448	1.79755	0.0722914	0.247756	rs13110077	t	c	34573	-5.513	3.535e-08	0	--	11		rs35021943	0.9359	1
7	5:79933093:A:G	rs245100	5	79933093	9.856e-16	79896220	80211393	146	124	4	rs245100;rs6151650;rs431443;rs34235624	1	rs245100	lateraloccipital	rs245100	A	G	G	ADD	27442	0.0710031	0.00978146	7.25894	4.0049e-13	0.240382	rs245100	A	G	G	ADD	7131	0.0667178	0.0193568	3.44674	0.000570686	0.241116	rs245100	a	g	34573	8.029	9.856e-16	1	++	11		rs245105	1	1
8	8:26239383:A:C	rs3758098	8	26239383	5.965e-10	26189223	26279173	27	26	1	rs3758098	1	rs3758098	lateraloccipital	rs3758098	C	A	A	ADD	27442	0.0667029	0.0127181	5.24472	1.57681e-07	0.126114	rs3758098	C	A	A	ADD	7131	0.0840863	0.0251144	3.34813	0.000817819	0.124758	rs3758098	a	c	34573	-6.191	5.965e-10	1	--	11		rs1880694	0.0218	0
9	8:27098436:C:T	rs1562330	8	27098436	2.006e-08	27098436	27119538	8	8	1	rs1562330	1	rs1562330	lateraloccipital	rs1562330	C	T	T	ADD	27442	0.0374183	0.0085887	4.35669	1.32522e-05	0.404616	rs1562330	C	T	T	ADD	7131	0.0634574	0.0166427	3.81293	0.000138487	0.399299	rs1562330	t	c	34573	-5.611	2.006e-08	0	--	11		rs1177644	0.032	0
10	8:110652603:C:T	rs79362376	8	110652603	1.106e-08	110619278	110678565	27	26	1	rs79362376	1	rs79362376	lateraloccipital	rs79362376	C	T	T	ADD	27442	-0.0619176	0.0128842	-4.80571	1.55022e-06	0.121146	rs79362376	C	T	T	ADD	7131	-0.0792218	0.025098	-3.1565	0.0016034	0.123775	rs79362376	t	c	34573	5.714	1.106e-08	0	++	11		rs7824177	0.3633	0
11	16:87226206:C:T	rs9933149	16	87226206	5.107e-11	87220694	87262642	93	82	4	rs9933149;rs4240791;rs1108048;rs62056163	1	rs9933149	lateraloccipital	rs9933149	T	C	C	ADD	27442	0.0564684	0.00863234	6.54149	6.19811e-11	0.622334	rs9933149	T	C	C	ADD	7131	0.02748	0.0168138	1.63437	0.102225	0.618945	rs9933149	t	c	34573	6.568	5.107e-11	1	++	11		rs4843227;rs4843226;rs4843226;rs56023709	1	1
12	17:2555592:C:T	rs7219015	17	2555592	2.28e-13	2473537	2613762	27	21	4	rs7219015;rs12938775;rs9893575;rs7212450	1	rs7219015	lateraloccipital	rs7219015	C	T	T	ADD	27442	0.063613	0.010162	6.25992	3.90871e-10	0.218002	rs7219015	C	T	T	ADD	7131	0.0789407	0.0204029	3.8691	0.000110215	0.209387	rs7219015	t	c	34573	-7.331	2.28e-13	1	--	11		rs533577	0.0292	0
13	17:44353728:G:T	rs2732702	17	44353728	4.266e-10	43463493	44906949	3865	3059	4	rs55938136;rs2732702;rs4510068;rs8069437	3	rs55938136;rs2732702;rs8069437	lateraloccipital	rs2732702	T	G	G	ADD	27442	0.0601541	0.0102236	5.88383	4.05528e-09	0.224494	rs2732702	T	G	G	ADD	7131	0.0446524	0.0202015	2.21034	0.027113	0.222494	rs2732702	t	g	34573	6.244	4.266e-10	1	++	11		rs2316766	0.9413	1
14	18:656020:C:G	rs9967368	18	656020	2.083e-08	650816	656020	3	3	1	rs9967368	1	rs9967368	lateraloccipital	rs9967368	C	G	G	ADD	27442	-0.0443704	0.00874241	-5.07531	3.89396e-07	0.599848	rs9967368	C	G	G	ADD	7131	-0.0403939	0.0169138	-2.38822	0.0169563	0.592878	rs9967368	c	g	34573	-5.605	2.083e-08	0	--	11		rs12953229	0.0239	0
15	19:46121982:A:G	rs3786824	19	46121982	1.531e-12	46108455	46133594	16	13	1	rs3786824	1	rs3786824	lateraloccipital	rs3786824	G	A	A	ADD	27442	-0.0539908	0.00896143	-6.0248	1.7148e-09	0.326059	rs3786824	G	A	A	ADD	7131	-0.0660888	0.017586	-3.75804	0.000172617	0.324251	rs3786824	a	g	34573	7.072	1.531e-12	1	++	11		rs117925269	0.0336	0
1	1:39910684:C:T	rs617577	1	39910684	2.802e-08	39786474	39958470	8	7	1	rs617577	1	rs617577	lateralorbitofrontal	rs617577	T	C	C	ADD	27432	-0.0625298	0.0141074	-4.43242	9.35427e-06	0.0998972	rs617577	T	C	C	ADD	7130	-0.0993206	0.028089	-3.53592	0.000408938	0.0963856	rs617577	t	c	34562	-5.553	2.802e-08	0	--	12		rs11759026	0.0448	0
2	2:98275354:A:G	rs11692435	2	98275354	1.161e-08	97595403	98599499	17	12	1	rs11692435	1	rs11692435	lateralorbitofrontal	rs11692435	G	A	A	ADD	27432	-0.0776437	0.0159149	-4.87869	1.07394e-06	0.0838506	rs11692435	G	A	A	ADD	7130	-0.093257	0.031136	-2.99515	0.00275256	0.083783	rs11692435	a	g	34562	5.705	1.161e-08	0	++	12		rs11692435	1	1
3	3:13832611:A:G	rs4685022	3	13832611	1.779e-08	13831209	13836296	7	7	1	rs4685022	1	rs4685022	lateralorbitofrontal	rs4685022	A	G	G	ADD	27432	-0.0428884	0.00896645	-4.78321	1.73417e-06	0.653727	rs4685022	A	G	G	ADD	7130	-0.0530666	0.0175638	-3.02136	0.00252538	0.65758	rs4685022	a	g	34562	-5.632	1.779e-08	0	--	12		rs6044561	0.0501	0
4	4:103198082:A:G	rs13135092	4	103198082	6.635e-13	103001649	103387161	25	25	2	rs13135092;rs34333163	1	rs13135092	lateralorbitofrontal	rs13135092	A	G	G	ADD	27432	-0.100122	0.0158063	-6.33432	2.42092e-10	0.079282	rs13135092	A	G	G	ADD	7130	-0.104569	0.0307153	-3.40447	0.000666585	0.0800274	rs13135092	a	g	34562	-7.187	6.635e-13	1	--	12		rs13135092	1	1
5	4:121662361:C:T	rs1511305	4	121662361	2.08e-08	121662361	121765788	172	160	1	rs1511305	1	rs1511305	lateralorbitofrontal	rs1511305	C	T	T	ADD	27432	0.0538115	0.00941778	5.71382	1.11612e-08	0.288052	rs1511305	C	T	T	ADD	7130	0.0214453	0.0188621	1.13696	0.255595	0.282957	rs1511305	t	c	34562	-5.605	2.08e-08	0	--	12		rs35021943	0.5388	1
6	8:27098436:C:T	rs1562330	8	27098436	3.716e-09	27098436	27119538	8	8	1	rs1562330	1	rs1562330	lateralorbitofrontal	rs1562330	C	T	T	ADD	27432	0.0452468	0.00869382	5.20448	1.95944e-07	0.404616	rs1562330	C	T	T	ADD	7130	0.0468374	0.016867	2.77686	0.00550299	0.399299	rs1562330	t	c	34562	-5.896	3.716e-09	0	--	12		rs1177644	0.032	0
7	14:21565189:C:T	rs2319627	14	21565189	3.949e-08	21542766	21588779	15	9	1	rs2319627	1	rs2319627	lateralorbitofrontal	rs2319627	T	C	C	ADD	27432	0.0551384	0.0111047	4.96531	6.90031e-07	0.175296	rs2319627	T	C	C	ADD	7130	0.0520778	0.0220897	2.35756	0.0184223	0.170368	rs2319627	t	c	34562	5.493	3.949e-08	0	++	12		rs11759026	0.0444	0
8	15:83679602:C:T	rs75112081	15	83679602	2.633e-08	83679602	83751868	35	27	1	rs75112081	1	rs75112081	lateralorbitofrontal	rs75112081	T	C	C	ADD	27432	-0.117357	0.0216149	-5.42946	5.70057e-08	0.0405997	rs75112081	T	C	C	ADD	7130	-0.0676043	0.0421465	-1.60403	0.108752	0.0412567	rs75112081	t	c	34562	-5.564	2.633e-08	0	--	12		rs1668120	0.0161	0
9	17:2555592:C:T	rs7219015	17	2555592	1.261e-12	2468731	2613762	41	31	5	rs7219015;rs7211181;rs12938775;rs9893575;rs7212450	1	rs7219015	lateralorbitofrontal	rs7219015	C	T	T	ADD	27432	0.0609341	0.0102876	5.92306	3.19779e-09	0.218002	rs7219015	C	T	T	ADD	7130	0.0830155	0.0206659	4.01703	5.95439e-05	0.209387	rs7219015	t	c	34562	-7.099	1.261e-12	1	--	12		rs533577	0.0292	0
10	19:46133594:A:G	rs10164339	19	46133594	2.683e-10	46114677	46139000	23	20	1	rs10164339	1	rs10164339	lateralorbitofrontal	rs10164339	G	A	A	ADD	27432	-0.041529	0.00871156	-4.76712	1.87838e-06	0.382541	rs10164339	G	A	A	ADD	7130	-0.0785679	0.0172264	-4.5609	5.17876e-06	0.381502	rs10164339	a	g	34562	6.316	2.683e-10	1	++	12		rs117925269	0.0265	0
1	1:39910684:C:T	rs617577	1	39910684	4.051e-08	39786474	39958470	8	7	1	rs617577	1	rs617577	lingual	rs617577	T	C	C	ADD	27446	-0.0773133	0.0140681	-5.49564	3.92747e-08	0.0998972	rs617577	T	C	C	ADD	7132	-0.0365921	0.0279834	-1.30764	0.191038	0.0963856	rs617577	t	c	34578	-5.489	4.051e-08	0	--	13		rs11759026	0.0448	0
2	2:33488958:C:T	rs817540	2	33488958	2.345e-09	33485800	33557974	14	13	1	rs817540	1	rs817540	lingual	rs817540	C	T	T	ADD	27446	0.0652715	0.0114601	5.69554	1.24235e-08	0.162632	rs817540	C	T	T	ADD	7132	0.0443587	0.0224007	1.98023	0.0477157	0.166239	rs817540	t	c	34578	-5.972	2.345e-09	0	--	13		rs775684617	0.0313	0
3	2:36771309:A:G	rs12712508	2	36771309	9.416e-09	36740643	36829660	110	94	1	rs12712508	1	rs12712508	lingual	rs12712508	A	G	G	ADD	27446	0.0499754	0.00882501	5.66293	1.50297e-08	0.35807	rs12712508	A	G	G	ADD	7132	0.026519	0.0172719	1.53539	0.124734	0.362856	rs12712508	a	g	34578	5.741	9.416e-09	0	++	13		rs1344762	0.0223	0
4	2:49367544:G:T	rs13431289	2	49367544	2.317e-11	49283946	49550587	260	226	4	rs13431289;rs1504161;rs13014229;rs10495966	1	rs13431289	lingual	rs13431289	G	T	T	ADD	27446	-0.0566638	0.00909325	-6.23142	4.68954e-10	0.316639	rs13431289	G	T	T	ADD	7132	-0.0442862	0.0177185	-2.49943	0.0124617	0.316261	rs13431289	t	g	34578	6.685	2.317e-11	1	++	13		rs10495963	0.4289	1
5	3:13828221:C:G	rs4684160	3	13828221	2.847e-08	13818385	13836296	20	20	2	rs4684160;rs4685022	1	rs4684160	lingual	rs4684160	G	C	C	ADD	27446	-0.0435504	0.00915337	-4.75785	1.96658e-06	0.689611	rs4684160	G	C	C	ADD	7132	-0.0512596	0.0177293	-2.89123	0.00384903	0.690705	rs4684160	c	g	34578	5.551	2.847e-08	0	++	13		rs4823878	0.0573	0
6	3:39526874:C:T	rs1464047	3	39526874	1.233e-09	39472295	39534742	94	74	2	rs1464047;rs28810495	1	rs1464047	lingual	rs1464047	C	T	T	ADD	27446	0.0409807	0.00843462	4.85863	1.18852e-06	0.522797	rs1464047	C	T	T	ADD	7132	0.0635309	0.0164957	3.85136	0.000118496	0.52515	rs1464047	t	c	34578	-6.076	1.233e-09	1	--	13		rs533577	0.4447	1
7	4:17511127:C:T	rs3733574	4	17511127	1.929e-08	17511127	17537812	13	10	2	rs3733574;rs13128427	1	rs3733574	lingual	rs3733574	T	C	C	ADD	27446	-0.0368475	0.00949734	-3.87977	0.0001048	0.277131	rs3733574	T	C	C	ADD	7132	-0.0895978	0.0188043	-4.76476	1.9283e-06	0.275152	rs3733574	t	c	34578	-5.618	1.929e-08	0	--	13		rs2416560	0.0265	0
8	4:103188709:C:T	rs13107325	4	103188709	3.095e-18	103001649	103388441	26	26	4	rs13107325;rs13135688;rs230489;rs6855246	1	rs13107325	lingual	rs13107325	C	T	T	ADD	27446	-0.128295	0.0165448	-7.75442	9.18147e-15	0.0706108	rs13107325	C	T	T	ADD	7132	-0.126613	0.0318705	-3.97274	7.17516e-05	0.0725885	rs13107325	t	c	34578	8.708	3.095e-18	1	++	13		rs13107325	1	1
9	8:26231597:A:G	rs71517887	8	26231597	2.857e-08	26190836	26272768	21	21	1	rs71517887	1	rs71517887	lingual	rs71517887	G	A	A	ADD	27446	0.0624516	0.0124125	5.03136	4.90081e-07	0.136637	rs71517887	G	A	A	ADD	7132	0.057652	0.0244991	2.35323	0.0186382	0.134556	rs71517887	a	g	34578	-5.55	2.857e-08	0	--	13		rs533577	0.0229	0
10	8:27098436:C:T	rs1562330	8	27098436	1.283e-11	27098436	27119538	8	8	1	rs1562330	1	rs1562330	lingual	rs1562330	C	T	T	ADD	27446	0.0536207	0.00866954	6.18495	6.2999e-10	0.404616	rs1562330	C	T	T	ADD	7132	0.0466975	0.0167973	2.78006	0.00544912	0.399299	rs1562330	t	c	34578	-6.771	1.283e-11	1	--	13		rs1177644	0.032	0
11	8:110628344:A:G	rs2844248	8	110628344	1.543e-08	110620866	110648272	45	37	1	rs2844248	1	rs2844248	lingual	rs2844248	A	G	G	ADD	27446	-0.0398225	0.0101352	-3.92911	8.54692e-05	0.230771	rs2844248	A	G	G	ADD	7132	-0.0946347	0.0199116	-4.75273	2.04626e-06	0.233353	rs2844248	a	g	34578	-5.657	1.543e-08	0	--	13		rs7824177	0.1594	0
12	11:44635558:C:G	rs202180602	11	44635558	1.578e-09	44619040	44636833	7	7	3	rs202180602;rs202180602;rs202180602	1	rs202180602	lingual	rs202180602	G	C	C	ADD	27446	-0.0644116	0.0124933	-5.15568	2.54468e-07	0.132803	rs202180602	G	C	C	ADD	7132	-0.0791472	0.0248829	-3.18079	0.00147506	0.127045	rs202180602	c	g	34578	6.036	1.578e-09	0	++	13		rs150000053	0.051	0
13	16:11194080:C:T	rs3862469	16	11194080	4.011e-08	11036296	11210878	86	70	1	rs3862469	1	rs3862469	lingual	rs3862469	C	T	T	ADD	27446	-0.0390597	0.00901174	-4.33432	1.46732e-05	0.320377	rs3862469	C	T	T	ADD	7132	-0.0627772	0.0174879	-3.58975	0.000333218	0.321052	rs3862469	t	c	34578	5.49	4.011e-08	0	++	13		rs78728690	0.0318	0
14	17:2555592:C:T	rs7219015	17	2555592	4.374e-09	2473537	2590598	9	5	2	rs7219015;rs9893575	1	rs7219015	lingual	rs7219015	C	T	T	ADD	27446	0.0510568	0.0102644	4.97417	6.59222e-07	0.218002	rs7219015	C	T	T	ADD	7132	0.0652433	0.0205855	3.16938	0.00153413	0.209387	rs7219015	t	c	34578	-5.869	4.374e-09	0	--	13		rs533577	0.0292	0
1	4:121575571:A:G	rs34976331	4	121575571	8.916e-10	121546342	121765788	471	416	4	rs34976331;rs35021943;rs17051248;rs547900983	1	rs34976331	medialorbitofrontal	rs34976331	A	G	G	ADD	27428	0.0586363	0.0106092	5.52694	3.28831e-08	0.197219	rs34976331	A	G	G	ADD	7124	0.0559775	0.0210909	2.6541	0.00796972	0.196117	rs34976331	a	g	34552	6.128	8.916e-10	1	++	14		rs35021943	0.5763	1
2	6:45443176:A:G	rs2819865	6	45443176	3.617e-08	45407654	45511945	81	69	1	rs2819865	1	rs2819865	medialorbitofrontal	rs2819865	A	G	G	ADD	27428	0.0527425	0.00908585	5.80491	6.51114e-09	0.678838	rs2819865	A	G	G	ADD	7124	0.013347	0.0179152	0.745008	0.456291	0.686603	rs2819865	a	g	34552	5.509	3.617e-08	0	++	14		rs1880694	0.0316	0
3	12:5393053:C:T	rs11063592	12	5393053	7.761e-09	5389325	5438284	18	18	1	rs11063592	1	rs11063592	medialorbitofrontal	rs11063592	T	C	C	ADD	27428	0.0608214	0.0115491	5.26634	1.40218e-07	0.156686	rs11063592	T	C	C	ADD	7124	0.0548278	0.0229894	2.38491	0.0171092	0.153365	rs11063592	t	c	34552	5.774	7.761e-09	0	++	14		rs78728690	0.863	1
4	17:2561824:A:C	rs12603072	17	2561824	2.748e-08	2468731	2577177	14	10	1	rs12603072	1	rs12603072	medialorbitofrontal	rs12603072	A	C	C	ADD	27428	-0.0504239	0.00913278	-5.5212	3.39741e-08	0.301926	rs12603072	A	C	C	ADD	7124	-0.0251564	0.0178752	-1.40733	0.159372	0.313583	rs12603072	a	c	34552	-5.557	2.748e-08	0	--	14		rs16909919	0.0267	0
5	17:44186952:C:T	rs9904766	17	44186952	2.916e-11	43463493	44865603	3939	3110	8	rs55938136;rs9904766;rs7225002;rs2696558;rs199470;rs374952396;rs55684829;rs7221167	2	rs55938136;rs9904766	medialorbitofrontal	rs9904766	T	C	C	ADD	27428	0.0524479	0.00849057	6.17719	6.61698e-10	0.545453	rs9904766	T	C	C	ADD	7124	0.0421548	0.0166543	2.53117	0.0113896	0.545008	rs9904766	t	c	34552	6.651	2.916e-11	1	++	14		rs2316766	0.1924	0
1	2:37075013:A:T	rs1861435	2	37075013	3.367e-09	37047901	37254035	101	89	2	rs1861435;rs888053	1	rs1861435	middletemporal	rs1861435	T	A	A	ADD	27441	0.0465164	0.00837174	5.55636	2.78007e-08	0.426542	rs1861435	T	A	A	ADD	7133	0.0347319	0.0163625	2.12265	0.033818	0.420234	rs1861435	a	t	34574	-5.913	3.367e-09	0	--	15		rs3111626	0.0379	0
2	3:39512551:C:T	rs13079368	3	39512551	2.052e-09	39472447	39526874	72	54	1	rs13079368	1	rs13079368	middletemporal	rs13079368	C	T	T	ADD	27441	0.0459641	0.0082118	5.59733	2.19756e-08	0.521811	rs13079368	C	T	T	ADD	7133	0.035654	0.0160551	2.22072	0.0264012	0.523581	rs13079368	t	c	34574	-5.994	2.052e-09	0	--	15		rs533577	0.4447	1
3	5:131436961:A:G	rs27437	5	131436961	6.34e-09	131336105	131556203	53	49	1	rs27437	1	rs27437	middletemporal	rs27437	A	G	G	ADD	27441	0.0422557	0.00835534	5.05733	4.27903e-07	0.47118	rs27437	A	G	G	ADD	7133	0.0471674	0.0164357	2.86981	0.00411929	0.481585	rs27437	a	g	34574	5.808	6.34e-09	0	++	15		rs9844757	0.0392	0
4	8:26189223:A:T	rs77690628	8	26189223	1.813e-08	26189223	26260910	8	7	1	rs77690628	1	rs77690628	middletemporal	rs77690628	T	A	A	ADD	27441	0.0847247	0.0152152	5.56842	2.59472e-08	0.0810186	rs77690628	T	A	A	ADD	7133	0.0439526	0.0298135	1.47425	0.140459	0.0806549	rs77690628	a	t	34574	-5.629	1.813e-08	0	--	15		rs16909919	0.0274	0
5	14:59072144:C:T	rs10782438	14	59072144	5.538e-12	58981102	59092075	50	43	2	rs10782438;rs7155669	1	rs10782438	middletemporal	rs10782438	T	C	C	ADD	27441	0.0522904	0.00836108	6.25402	4.05919e-10	0.427059	rs10782438	T	C	C	ADD	7133	0.0479667	0.0164821	2.91023	0.00362284	0.418901	rs10782438	t	c	34574	6.891	5.538e-12	1	++	15		rs149142	0.8854	1
6	17:2574821:A:G	rs12938775	17	2574821	4.509e-09	2473537	2574821	8	4	2	rs12938775;rs7218235	1	rs12938775	middletemporal	rs12938775	G	A	A	ADD	27441	-0.0417424	0.00823773	-5.06722	4.06288e-07	0.500802	rs12938775	G	A	A	ADD	7133	-0.0485362	0.0163112	-2.97564	0.00293366	0.511381	rs12938775	a	g	34574	5.864	4.509e-09	0	++	15		rs1822105	0.0331	0
7	17:43682098:A:C	rs55684829	17	43682098	2.62e-15	43463493	44865603	3951	3118	8	rs55684829;rs9898399;rs7225002;rs2696558;rs62071628;rs55938136;rs155755;rs199470	3	rs55684829;rs55938136;rs155755	middletemporal	rs55684829	A	C	C	ADD	27441	0.0743021	0.0105382	7.05075	1.82164e-12	0.202706	rs55684829	A	C	C	ADD	7133	0.0744602	0.0207489	3.58863	0.000334656	0.200404	rs55684829	a	c	34574	7.908	2.62e-15	1	++	15		rs2316766	1	1
8	19:46131929:A:C	rs8101493	19	46131929	9.447e-10	46114677	46139000	23	20	1	rs8101493	1	rs8101493	middletemporal	rs8101493	A	C	C	ADD	27441	-0.0442157	0.00848839	-5.20896	1.91274e-07	0.38113	rs8101493	A	C	C	ADD	7133	-0.054541	0.0167426	-3.25761	0.0011288	0.380161	rs8101493	a	c	34574	-6.118	9.447e-10	1	--	15		rs117925269	0.0265	0
1	1:53707953:A:G	rs17785382	1	53707953	1.465e-09	53658317	53751610	71	62	1	rs17785382	1	rs17785382	parahippocampal	rs17785382	A	G	G	ADD	27440	0.0397873	0.0084065	4.73292	2.22417e-06	0.411962	rs17785382	A	G	G	ADD	7131	0.0665844	0.0164925	4.03726	5.46475e-05	0.408534	rs17785382	a	g	34571	6.048	1.465e-09	1	++	16		rs1411164	0.0364	0
2	1:64233017:A:G	rs2643222	1	64233017	4.421e-08	64197276	64249512	109	93	1	rs2643222	1	rs2643222	parahippocampal	rs2643222	A	G	G	ADD	27440	0.0636838	0.0114606	5.55674	2.77404e-08	0.846623	rs2643222	A	G	G	ADD	7131	0.0265949	0.023048	1.15389	0.248584	0.850738	rs2643222	a	g	34571	5.473	4.421e-08	0	++	16		rs623640	0.0879	0
3	3:42707281:A:G	rs11129967	3	42707281	1.084e-08	42600283	42724894	9	8	1	rs11129967	1	rs11129967	parahippocampal	rs11129967	G	A	A	ADD	27440	-0.0465081	0.00931811	-4.99115	6.03868e-07	0.282438	rs11129967	G	A	A	ADD	7131	-0.0510596	0.0182339	-2.80026	0.00511986	0.285815	rs11129967	a	g	34571	5.717	1.084e-08	0	++	16		rs1344762	0.0835	0
4	3:190641068:G:T	rs58531798	3	190641068	1.3e-09	190592836	190678743	183	139	1	rs58531798	1	rs58531798	parahippocampal	rs58531798	T	G	G	ADD	27440	0.041634	0.00854294	4.87349	1.10255e-06	0.38586	rs58531798	T	G	G	ADD	7131	0.0638942	0.0167989	3.80347	0.00014388	0.376892	rs58531798	t	g	34571	6.067	1.3e-09	1	++	16		rs117193619	0.0361	0
5	6:149920249:C:T	rs9322194	6	149920249	1.088e-08	149874899	150180259	458	388	1	rs9322194	1	rs9322194	parahippocampal	rs9322194	C	T	T	ADD	27440	0.0414487	0.00877334	4.72439	2.31949e-06	0.32868	rs9322194	C	T	T	ADD	7131	0.0579313	0.0174367	3.32239	0.000897015	0.323184	rs9322194	t	c	34571	-5.716	1.088e-08	0	--	16		rs1948948	0.0457	0
6	7:83742944:A:T	rs3801650	7	83742944	3.893e-08	83712684	83799292	168	153	1	rs3801650	1	rs3801650	parahippocampal	rs3801650	A	T	T	ADD	27440	0.0415561	0.00834454	4.98004	6.39575e-07	0.577593	rs3801650	A	T	T	ADD	7131	0.0385354	0.0165087	2.33425	0.0196101	0.574224	rs3801650	a	t	34571	5.496	3.893e-08	0	++	16		rs35021943	0.034	0
7	7:103746862:C:T	rs983960	7	103746862	3.001e-09	103672960	103870219	178	156	3	rs983960;rs144018219;rs756747	1	rs983960	parahippocampal	rs983960	C	T	T	ADD	27440	-0.0425628	0.00932401	-4.56486	5.02003e-06	0.266443	rs983960	C	T	T	ADD	7131	-0.075753	0.0184313	-4.11001	4.00082e-05	0.270369	rs983960	t	c	34571	5.932	3.001e-09	0	++	16		rs11692435	0.0298	0
8	9:98259703:G:T	rs10512248	9	98259703	3.486e-09	98216876	98314203	50	38	2	rs10512248;rs28536742	1	rs10512248	parahippocampal	rs10512248	T	G	G	ADD	27440	-0.0448284	0.00877807	-5.10687	3.29733e-07	0.332762	rs10512248	T	G	G	ADD	7131	-0.0517035	0.0172829	-2.9916	0.00278475	0.325885	rs10512248	t	g	34571	-5.907	3.486e-09	0	--	16		rs16909919	0.9776	1
9	10:34260946:A:C	rs224707	10	34260946	2.023e-08	34260946	34289562	32	28	1	rs224707	1	rs224707	parahippocampal	rs224707	C	A	A	ADD	27440	-0.0498163	0.00939986	-5.29968	1.16901e-07	0.265971	rs224707	C	A	A	ADD	7131	-0.0366245	0.018692	-1.95937	0.0501086	0.256535	rs224707	a	c	34571	5.61	2.023e-08	0	++	16		rs224697	0.9727	1
10	14:59610076:A:T	rs78580207	14	59610076	4.193e-08	59588323	59669948	51	43	1	rs78580207	1	rs78580207	parahippocampal	rs78580207	A	T	T	ADD	27440	-0.0623713	0.0127185	-4.90399	9.44455e-07	0.121154	rs78580207	A	T	T	ADD	7131	-0.0619342	0.0252329	-2.4545	0.0141319	0.118862	rs78580207	a	t	34571	-5.483	4.193e-08	0	--	16		rs8005394;rs2164950	0.962	1
11	17:43423162:A:G	rs117421612	17	43423162	2.076e-09	43270363	43461346	6	4	2	rs117421612;rs117225566	1	rs117421612	parahippocampal	rs117421612	G	A	A	ADD	27440	0.0894584	0.0174829	5.11689	3.12702e-07	0.0638723	rs117421612	G	A	A	ADD	7131	0.1097	0.0347266	3.15897	0.00158993	0.0635278	rs117421612	a	g	34571	-5.992	2.076e-09	0	--	16		rs160458	0.0218	0
1	1:39897271:C:T	rs599823	1	39897271	3.67e-08	39786474	39968824	14	13	1	rs599823	1	rs599823	paracentral	rs599823	T	C	C	ADD	27440	-0.0708251	0.0141826	-4.99381	5.9564e-07	0.0902248	rs599823	T	C	C	ADD	7129	-0.0654171	0.0280747	-2.33011	0.0198284	0.087943	rs599823	t	c	34569	-5.506	3.67e-08	0	--	17		rs11759026	0.0448	0
2	1:175106616:C:T	rs10912894	1	175106616	1.3e-08	175106616	175146069	13	12	1	rs10912894	1	rs10912894	paracentral	rs10912894	T	C	C	ADD	27440	-0.045477	0.00902304	-5.04009	4.68261e-07	0.28533	rs10912894	T	C	C	ADD	7129	-0.0462303	0.0175373	-2.63611	0.0084045	0.289107	rs10912894	t	c	34569	-5.686	1.3e-08	0	--	17		rs1452628	0.0507	0
3	2:27225144:A:C	rs11126806	2	27225144	3.479e-08	27126027	27345484	214	181	1	rs11126806	1	rs11126806	paracentral	rs11126806	C	A	A	ADD	27440	0.0415454	0.00835001	4.9755	6.54732e-07	0.37784	rs11126806	C	A	A	ADD	7129	0.0392362	0.0164392	2.38675	0.0170241	0.380163	rs11126806	a	c	34569	-5.515	3.479e-08	0	--	17		rs3820823	0.8369	1
4	2:97668945:C:T	rs78783493	2	97668945	1.197e-13	97595403	98599499	17	12	1	rs78783493	1	rs78783493	paracentral	rs78783493	C	T	T	ADD	27440	-0.099986	0.0142573	-7.01299	2.38686e-12	0.0895533	rs78783493	C	T	T	ADD	7129	-0.0712822	0.0276165	-2.58114	0.00986724	0.0922276	rs78783493	t	c	34569	7.417	1.197e-13	1	++	17		rs11692435	0.9236	1
5	4:103188709:C:T	rs13107325	4	103188709	1.755e-22	102702364	103388441	31	31	5	rs13107325;rs34333163;rs230489;rs34592089;rs6855246	1	rs13107325	paracentral	rs13107325	C	T	T	ADD	27440	-0.128552	0.0159525	-8.05845	8.03852e-16	0.0706108	rs13107325	C	T	T	ADD	7129	-0.174578	0.0306954	-5.68743	1.34084e-08	0.0725885	rs13107325	t	c	34569	9.755	1.755e-22	1	++	17		rs13107325	1	1
6	4:121651813:A:T	rs79104251	4	121651813	2.531e-08	121623873	121765788	166	151	1	rs79104251	1	rs79104251	paracentral	rs79104251	A	T	T	ADD	27440	0.0526424	0.00944369	5.57434	2.50799e-08	0.250108	rs79104251	A	T	T	ADD	7129	0.0251149	0.0188127	1.335	0.18192	0.248969	rs79104251	a	t	34569	5.571	2.531e-08	0	++	17		rs35021943	0.9359	1
7	4:127471252:G:T	rs10857115	4	127471252	2.943e-08	127471252	127471252	1	1	1	rs10857115	1	rs10857115	paracentral	rs10857115	G	T	T	ADD	27440	0.0641921	0.0146182	4.39125	1.13123e-05	0.902606	rs10857115	G	T	T	ADD	7129	0.103407	0.0287388	3.59817	0.000322643	0.903021	rs10857115	t	g	34569	-5.545	2.943e-08	0	--	17		rs775771245	0.0262	0
8	5:122653399:A:G	rs13156484	5	122653399	7.645e-10	122649342	122813029	200	162	3	rs13156484;rs1962848;rs57408535	1	rs13156484	paracentral	rs13156484	G	A	A	ADD	27440	-0.0371789	0.00818375	-4.54302	5.56907e-06	0.471994	rs13156484	G	A	A	ADD	7129	-0.0757636	0.016329	-4.63982	3.54952e-06	0.480849	rs13156484	a	g	34569	6.152	7.645e-10	1	++	17		rs4823878	0.0275	0
9	7:103735681:A:T	rs12534154	7	103735681	1.906e-10	103672960	103870219	93	80	1	rs12534154	1	rs12534154	paracentral	rs12534154	T	A	A	ADD	27440	-0.0410113	0.00810608	-5.05932	4.23463e-07	0.486007	rs12534154	T	A	A	ADD	7129	-0.0652097	0.0158916	-4.10342	4.11638e-05	0.481765	rs12534154	a	t	34569	6.369	1.906e-10	1	++	17		rs10980625	0.0188	0
10	8:9656302:C:T	rs4841222	8	9656302	1.247e-08	9305272	9684925	173	161	2	rs4841222;rs74567459	1	rs4841222	paracentral	rs4841222	C	T	T	ADD	27440	-0.038405	0.00841673	-4.56293	5.0663e-06	0.626406	rs4841222	C	T	T	ADD	7129	-0.0596631	0.0166271	-3.58831	0.000335073	0.638117	rs4841222	t	c	34569	5.693	1.247e-08	0	++	17		rs1668120	0.0401	0
11	8:11455262:A:G	rs34876360	8	11455262	3.372e-08	11444837	11463015	27	26	1	rs34876360	1	rs34876360	paracentral	rs34876360	G	A	A	ADD	27440	0.0389125	0.00863311	4.50735	6.59138e-06	0.331723	rs34876360	G	A	A	ADD	7129	0.0554717	0.0167208	3.31752	0.000912752	0.325954	rs34876360	a	g	34569	-5.521	3.372e-08	0	--	17		rs1668120	0.0239	0
12	8:26189223:A:T	rs77690628	8	26189223	3.481e-09	26189223	26272768	26	25	2	rs77690628;rs71517887	1	rs77690628	paracentral	rs77690628	T	A	A	ADD	27440	0.079734	0.015034	5.30356	1.14444e-07	0.0810186	rs77690628	T	A	A	ADD	7129	0.0768193	0.0294744	2.6063	0.00917165	0.0806549	rs77690628	a	t	34569	-5.907	3.481e-09	0	--	17		rs16909919	0.0274	0
13	9:139390397:C:T	rs3124591	9	139390397	1.464e-08	139390397	139390397	1	1	1	rs3124591	1	rs3124591	paracentral	rs3124591	C	T	T	ADD	27440	-0.0425106	0.00824091	-5.15848	2.50688e-07	0.480596	rs3124591	C	T	T	ADD	7129	-0.0380498	0.0161296	-2.35901	0.0183507	0.487837	rs3124591	t	c	34569	5.666	1.464e-08	0	++	17		rs35288226	0.0378	0
14	10:134546346:C:T	rs35831787	10	134546346	4.486e-08	134544247	134600202	88	80	1	rs35831787	1	rs35831787	paracentral	rs35831787	T	C	C	ADD	27440	-0.0470984	0.00943087	-4.99407	5.94834e-07	0.255459	rs35831787	T	C	C	ADD	7129	-0.0417617	0.0185486	-2.25147	0.0243863	0.251511	rs35831787	t	c	34569	-5.471	4.486e-08	0	--	17		rs62348867	0.0325	0
15	13:60404033:C:T	rs341516	13	60404033	1.101e-09	60226991	60415258	249	214	2	rs341516;rs1538864	1	rs341516	paracentral	rs341516	T	C	C	ADD	27440	0.049234	0.00953391	5.1641	2.43288e-07	0.755765	rs341516	T	C	C	ADD	7129	0.0614882	0.0186795	3.29174	0.00100053	0.75234	rs341516	t	c	34569	6.094	1.101e-09	1	++	17		rs3820823	0.0244	0
16	13:111106868:G:T	rs6492277	13	111106868	1.029e-08	111085594	111107861	21	21	3	rs6492277;rs9521760;rs7988800	1	rs6492277	paracentral	rs6492277	G	T	T	ADD	27440	0.0401281	0.00942401	4.25807	2.06887e-05	0.74758	rs6492277	G	T	T	ADD	7129	0.0804956	0.0188995	4.25914	2.07856e-05	0.761105	rs6492277	t	g	34569	-5.726	1.029e-08	0	--	17		rs9783497	0.0311	0
17	17:2555592:C:T	rs7219015	17	2555592	6.717e-09	2473537	2574821	8	4	2	rs7219015;rs12938775	1	rs7219015	paracentral	rs7219015	C	T	T	ADD	27440	0.0466846	0.00989993	4.71565	2.42122e-06	0.218002	rs7219015	C	T	T	ADD	7129	0.0698262	0.0198415	3.51919	0.000435569	0.209387	rs7219015	t	c	34569	-5.798	6.717e-09	0	--	17		rs533577	0.0292	0
18	17:55324181:C:T	rs8073909	17	55324181	6.747e-10	55292115	55333211	21	17	2	rs8073909;rs12453586	1	rs8073909	paracentral	rs8073909	T	C	C	ADD	27440	0.0470902	0.00842779	5.58749	2.32554e-08	0.375281	rs8073909	T	C	C	ADD	7129	0.0432724	0.0164364	2.63271	0.00848887	0.367876	rs8073909	t	c	34569	6.172	6.747e-10	1	++	17		rs11759026	0.0198	0
19	19:46121982:A:G	rs3786824	19	46121982	6.532e-12	46108455	46133594	16	13	1	rs3786824	1	rs3786824	paracentral	rs3786824	G	A	A	ADD	27440	-0.04654	0.00873053	-5.33072	9.85991e-08	0.326059	rs3786824	G	A	A	ADD	7129	-0.0798439	0.0170938	-4.67092	3.0536e-06	0.324251	rs3786824	a	g	34569	6.868	6.532e-12	1	++	17		rs117925269	0.0336	0
1	1:39895281:A:G	rs682571	1	39895281	8.035e-09	39786474	39968824	14	13	1	rs682571	1	rs682571	parsopercularis	rs682571	G	A	A	ADD	27417	-0.0726767	0.0141956	-5.11965	3.08173e-07	0.0902078	rs682571	G	A	A	ADD	7121	-0.0747315	0.0280958	-2.65988	0.0078343	0.0879321	rs682571	a	g	34538	5.768	8.035e-09	0	++	18		rs11759026	0.0448	0
2	2:37075013:A:T	rs1861435	2	37075013	4.081e-08	37059462	37254035	85	73	1	rs1861435	1	rs1861435	parsopercularis	rs1861435	T	A	A	ADD	27417	0.0383576	0.0082753	4.63519	3.58245e-06	0.426542	rs1861435	T	A	A	ADD	7121	0.0484469	0.0161893	2.99253	0.00277627	0.420234	rs1861435	a	t	34538	-5.487	4.081e-08	0	--	18		rs3111626	0.0379	0
3	2:97668945:C:T	rs78783493	2	97668945	4.599e-10	97595403	98599499	17	12	1	rs78783493	1	rs78783493	parsopercularis	rs78783493	C	T	T	ADD	27417	-0.0800776	0.0142703	-5.6115	2.02514e-08	0.0895533	rs78783493	C	T	T	ADD	7121	-0.0750646	0.0276123	-2.71852	0.00657343	0.0922276	rs78783493	t	c	34538	6.232	4.599e-10	1	++	18		rs11692435	0.9236	1
4	4:121651813:A:T	rs79104251	4	121651813	3.658e-11	121546342	121765788	453	408	3	rs79104251;rs1511305;rs34976331	1	rs79104251	parsopercularis	rs79104251	A	T	T	ADD	27417	0.0652004	0.00944697	6.90172	5.24935e-12	0.250108	rs79104251	A	T	T	ADD	7121	0.0195287	0.0188325	1.03697	0.299786	0.248969	rs79104251	a	t	34538	6.617	3.658e-11	1	++	18		rs35021943	0.9359	1
5	5:122671660:A:G	rs1962848	5	122671660	3.591e-08	122649342	122755352	86	72	1	rs1962848	1	rs1962848	parsopercularis	rs1962848	A	G	G	ADD	27417	-0.0388211	0.00944911	-4.10844	3.99503e-05	0.749055	rs1962848	A	G	G	ADD	7121	-0.0749292	0.0183793	-4.07682	4.61546e-05	0.745955	rs1962848	a	g	34538	-5.51	3.591e-08	0	--	18		rs34324736	0.0254	0
6	5:128734008:C:G	rs12187568	5	128734008	6.447e-11	128734008	128734008	1	1	1	rs12187568	1	rs12187568	parsopercularis	rs12187568	C	G	G	ADD	27417	-0.105855	0.0164795	-6.42345	1.354e-10	0.075257	rs12187568	C	G	G	ADD	7121	-0.0597911	0.033426	-1.78876	0.0736964	0.0717783	rs12187568	c	g	34538	-6.533	6.447e-11	1	--	18		rs224697	0.037	0
7	7:103698496:G:T	rs10953403	7	103698496	1.408e-10	103668474	103870787	226	206	2	rs10953403;rs62485875	1	rs10953403	parsopercularis	rs10953403	T	G	G	ADD	27417	-0.0494483	0.00832532	-5.93951	2.89317e-09	0.406019	rs10953403	T	G	G	ADD	7121	-0.0405106	0.0163485	-2.47795	0.0132371	0.40416	rs10953403	t	g	34538	-6.415	1.408e-10	1	--	18		rs11759026	0.0243	0
8	8:26189223:A:T	rs77690628	8	26189223	2.442e-09	26189223	26260910	8	7	1	rs77690628	1	rs77690628	parsopercularis	rs77690628	T	A	A	ADD	27417	0.0812296	0.015036	5.40233	6.633e-08	0.0810186	rs77690628	T	A	A	ADD	7121	0.0748784	0.0294727	2.5406	0.0110873	0.0806549	rs77690628	a	t	34538	-5.965	2.442e-09	0	--	18		rs16909919	0.0274	0
9	10:63461129:C:T	rs10821910	10	63461129	8.534e-10	63425243	63636531	112	98	3	rs10821910;rs2675592;rs2675604	1	rs10821910	parsopercularis	rs10821910	T	C	C	ADD	27417	-0.0447263	0.00831715	-5.3776	7.61035e-08	0.596689	rs10821910	T	C	C	ADD	7121	-0.0478689	0.0161584	-2.96247	0.00306189	0.59153	rs10821910	t	c	34538	-6.135	8.534e-10	1	--	18		rs9783497	0.0256	0
10	14:100378941:A:G	rs12436192	14	100378941	3.568e-09	100323211	100383963	28	26	1	rs12436192	1	rs12436192	parsopercularis	rs12436192	G	A	A	ADD	27417	0.0470909	0.0107575	4.3775	1.20492e-05	0.1728	rs12436192	G	A	A	ADD	7121	0.0915373	0.02073	4.4157	1.02173e-05	0.181226	rs12436192	a	g	34538	-5.903	3.568e-09	0	--	18		rs148182077	0.0254	0
11	15:39632269:A:G	rs7182018	15	39632269	3.275e-08	39631771	39647894	16	10	1	rs7182018	1	rs7182018	parsopercularis	rs7182018	A	G	G	ADD	27417	-0.0732092	0.0141748	-5.16473	2.42476e-07	0.0903064	rs7182018	A	G	G	ADD	7121	-0.0580942	0.0284934	-2.03886	0.0415008	0.0867173	rs7182018	a	g	34538	-5.526	3.275e-08	0	--	18		rs11639391;rs17694988	1	1
12	17:1963961:A:G	rs12946564	17	1963961	3.291e-09	1931576	1993498	32	28	1	rs12946564	1	rs12946564	parsopercularis	rs12946564	G	A	A	ADD	27417	0.0554193	0.0092048	6.02069	1.7588e-09	0.729162	rs12946564	G	A	A	ADD	7121	0.0219525	0.0179922	1.22011	0.222462	0.729012	rs12946564	a	g	34538	-5.916	3.291e-09	0	--	18		rs78209549	0.0219	0
13	17:2564267:A:G	rs7218235	17	2564267	6.904e-12	2473537	2613762	27	21	4	rs7218235;rs12938775;rs9893575;rs7209772	1	rs7218235	parsopercularis	rs7218235	G	A	A	ADD	27417	0.056571	0.0100958	5.60342	2.12181e-08	0.207464	rs7218235	G	A	A	ADD	7121	0.0827735	0.0201008	4.11792	3.8664e-05	0.200786	rs7218235	a	g	34538	-6.86	6.904e-12	1	--	18		rs4060100	0.022	0
14	17:45058442:A:G	rs8081157	17	45058442	3.933e-08	45056841	45059074	11	10	1	rs8081157	1	rs8081157	parsopercularis	rs8081157	A	G	G	ADD	27417	-0.0420808	0.00836504	-5.03055	4.92153e-07	0.61961	rs8081157	A	G	G	ADD	7121	-0.0368592	0.0165204	-2.23113	0.0257037	0.620588	rs8081157	a	g	34538	-5.494	3.933e-08	0	--	18		rs149142	0.0497	0
15	19:46131180:A:G	rs12979428	19	46131180	1.347e-13	46108455	46141845	33	30	3	rs12979428;rs35070164;rs12462392	1	rs12979428	parsopercularis	rs12979428	G	A	A	ADD	27417	-0.0541377	0.00838867	-6.45367	1.10995e-10	0.380836	rs12979428	G	A	A	ADD	7121	-0.0603648	0.0165662	-3.64385	0.000270508	0.379646	rs12979428	a	g	34538	7.401	1.347e-13	1	++	18		rs117925269	0.0265	0
1	2:97711421:A:G	rs11695197	2	97711421	2.673e-08	97595403	98380681	10	6	1	rs11695197	1	rs11695197	parsorbitalis	rs11695197	G	A	A	ADD	27423	-0.0666584	0.0134904	-4.94117	7.81129e-07	0.110712	rs11695197	G	A	A	ADD	7125	-0.0667828	0.0261302	-2.55577	0.0106159	0.113845	rs11695197	a	g	34548	5.562	2.673e-08	0	++	19		rs11692435	0.6884	1
2	7:75071121:C:T	rs236607	7	75071121	4.144e-09	75038408	75176196	49	36	1	rs236607	1	rs236607	parsorbitalis	rs236607	C	T	T	ADD	27423	-0.0377408	0.00843655	-4.47348	7.72652e-06	0.560701	rs236607	C	T	T	ADD	7125	-0.0696947	0.0167042	-4.17229	3.0515e-05	0.564297	rs236607	t	c	34548	5.878	4.144e-09	0	++	19		rs11759026	0.0381	0
3	8:26227484:C:T	rs3200031	8	26227484	1.454e-09	26189223	26260910	8	7	1	rs3200031	1	rs3200031	parsorbitalis	rs3200031	C	T	T	ADD	27423	0.0804599	0.0152447	5.2779	1.31666e-07	0.0811472	rs3200031	C	T	T	ADD	7125	0.0888257	0.0299065	2.97011	0.00298684	0.0805705	rs3200031	t	c	34548	-6.049	1.454e-09	1	--	19		rs16909919	0.0274	0
4	17:44253203:A:C	rs2532261	17	44253203	4.781e-08	43463493	44865603	3852	3054	1	rs2532261	1	rs2532261	parsorbitalis	rs2532261	A	C	C	ADD	27423	0.0503327	0.00988666	5.09097	3.58594e-07	0.226635	rs2532261	A	C	C	ADD	7125	0.0397832	0.0195354	2.03646	0.0417409	0.225439	rs2532261	a	c	34548	5.459	4.781e-08	0	++	19		rs2316766	1	1
5	19:46118127:C:T	rs3816046	19	46118127	3.467e-09	46108455	46133594	16	13	1	rs3816046	1	rs3816046	parsorbitalis	rs3816046	C	T	T	ADD	27423	-0.0396697	0.00880508	-4.50532	6.65473e-06	0.328715	rs3816046	C	T	T	ADD	7125	-0.0720228	0.0172521	-4.17474	3.0189e-05	0.32644	rs3816046	t	c	34548	5.908	3.467e-09	0	++	19		rs117925269	0.0325	0
1	1:47974123:C:T	rs61784835	1	47974123	2.436e-09	47974123	47980916	2	2	1	rs61784835	1	rs61784835	parstriangularis	rs61784835	C	T	T	ADD	27425	-0.0408346	0.00847498	-4.81825	1.45596e-06	0.356894	rs61784835	C	T	T	ADD	7128	-0.0616809	0.0167263	-3.68766	0.000228011	0.352448	rs61784835	t	c	34553	5.966	2.436e-09	0	++	20		rs61784835	1	1
2	2:37102249:A:G	rs17496249	2	37102249	7.78e-09	37059462	37254035	73	62	1	rs17496249	1	rs17496249	parstriangularis	rs17496249	A	G	G	ADD	27425	0.0397694	0.00822644	4.83434	1.34313e-06	0.447014	rs17496249	A	G	G	ADD	7128	0.0520852	0.0161174	3.23162	0.00123649	0.440043	rs17496249	a	g	34553	5.773	7.78e-09	0	++	20		rs3111626	0.0379	0
3	4:121670096:A:G	rs79852959	4	121670096	2.668e-08	121643239	121765788	185	167	1	rs79852959	1	rs79852959	parstriangularis	rs79852959	A	G	G	ADD	27425	0.051166	0.00911783	5.61164	2.02347e-08	0.277324	rs79852959	A	G	G	ADD	7128	0.0226194	0.0182135	1.2419	0.214313	0.274335	rs79852959	a	g	34553	5.562	2.668e-08	0	++	20		rs35021943	0.6711	1
4	5:128734008:C:G	rs12187568	5	128734008	3.934e-08	128734008	128734008	1	1	1	rs12187568	1	rs12187568	parstriangularis	rs12187568	C	G	G	ADD	27425	-0.0916412	0.016436	-5.57564	2.48937e-08	0.075257	rs12187568	C	G	G	ADD	7128	-0.0387611	0.0333487	-1.1623	0.245153	0.0717783	rs12187568	c	g	34553	-5.494	3.934e-08	0	--	20		rs224697	0.037	0
5	8:26189223:A:T	rs77690628	8	26189223	1.179e-09	26189223	26260910	8	7	1	rs77690628	1	rs77690628	parstriangularis	rs77690628	T	A	A	ADD	27425	0.0844129	0.0149906	5.63106	1.80861e-08	0.0810186	rs77690628	T	A	A	ADD	7128	0.0691164	0.0293925	2.35149	0.0187253	0.0806549	rs77690628	a	t	34553	-6.083	1.179e-09	1	--	20		rs16909919	0.0274	0
6	17:2574821:A:G	rs12938775	17	2574821	1.88e-10	2468731	2622439	52	41	6	rs12938775;rs9893575;rs1003399;rs36008138;rs7218235;rs35509306	2	rs12938775;rs35509306	parstriangularis	rs12938775	G	A	A	ADD	27425	-0.0462332	0.00811799	-5.69515	1.24523e-08	0.500802	rs12938775	G	A	A	ADD	7128	-0.046013	0.0160891	-2.8599	0.00425015	0.511381	rs12938775	a	g	34553	6.371	1.88e-10	1	++	20		rs1822105	0.0331	0
7	17:45056841:C:G	rs60371134	17	45056841	3.582e-08	45051187	45059074	15	13	1	rs60371134	1	rs60371134	parstriangularis	rs60371134	C	G	G	ADD	27425	0.0432428	0.00888738	4.86564	1.1472e-06	0.299075	rs60371134	C	G	G	ADD	7128	0.0452443	0.0174628	2.5909	0.00959219	0.301742	rs60371134	c	g	34553	5.51	3.582e-08	0	++	20		rs149142	0.0347	0
8	19:19516433:A:G	rs2916068	19	19516433	9.344e-09	19373689	19657632	170	143	1	rs2916068	1	rs2916068	parstriangularis	rs2916068	A	G	G	ADD	27425	-0.0412271	0.00852538	-4.83581	1.33322e-06	0.350701	rs2916068	A	G	G	ADD	7128	-0.052975	0.0167614	-3.16054	0.00158139	0.345541	rs2916068	a	g	34553	-5.742	9.344e-09	0	--	20		rs72812170	0.0451	0
9	19:46119867:A:C	rs2241722	19	46119867	1.044e-13	46108455	46143948	38	35	3	rs2241722;rs78334519;rs10853775	1	rs2241722	parstriangularis	rs2241722	C	A	A	ADD	27425	-0.0544404	0.00868549	-6.26797	3.71237e-10	0.32743	rs2241722	C	A	A	ADD	7128	-0.0694906	0.0170219	-4.08244	4.50543e-05	0.325206	rs2241722	a	c	34553	7.435	1.044e-13	1	++	20		rs117925269	0.0336	0
1	2:69985644:C:T	rs11695548	2	69985644	1.179e-08	69948265	69985644	3	3	1	rs11695548	1	rs11695548	pericalcarine	rs11695548	C	T	T	ADD	27443	0.0751038	0.0134298	5.59232	2.26183e-08	0.117699	rs11695548	C	T	T	ADD	7132	0.0428138	0.0269338	1.58959	0.111971	0.114093	rs11695548	t	c	34575	-5.703	1.179e-08	0	--	21		rs76465453	0.0481	0
2	4:103188709:C:T	rs13107325	4	103188709	3.141e-13	103001649	103387161	25	25	3	rs13107325;rs13105581;rs6855246	1	rs13107325	pericalcarine	rs13107325	C	T	T	ADD	27443	-0.0974635	0.0166847	-5.84149	5.23187e-09	0.0706108	rs13107325	C	T	T	ADD	7132	-0.147792	0.032159	-4.59566	4.38816e-06	0.0725885	rs13107325	t	c	34575	7.288	3.141e-13	1	++	21		rs13107325	1	1
3	5:82860025:G:T	rs10052710	5	82860025	4.61e-11	82829385	82935601	26	23	4	rs10052710;rs13164259;rs149529;rs309587	1	rs10052710	pericalcarine	rs10052710	T	G	G	ADD	27443	-0.0591948	0.0106629	-5.55147	2.85899e-08	0.196083	rs10052710	T	G	G	ADD	7132	-0.0760452	0.0210674	-3.60961	0.000308762	0.196244	rs10052710	t	g	34575	-6.583	4.61e-11	1	--	21		rs10067618	0.0488	0
4	7:103762313:A:G	rs194834	7	103762313	1.219e-09	103672960	103870219	116	102	1	rs194834	1	rs194834	pericalcarine	rs194834	G	A	A	ADD	27443	-0.0451657	0.00851672	-5.30319	1.14678e-07	0.462693	rs194834	G	A	A	ADD	7132	-0.0496416	0.0166423	-2.98285	0.00286546	0.456948	rs194834	a	g	34575	6.078	1.219e-09	1	++	21		rs13135092	0.0188	0
5	8:23072915:A:G	rs4872084	8	23072915	4.298e-08	23059593	23081645	9	9	1	rs4872084	1	rs4872084	pericalcarine	rs4872084	A	G	G	ADD	27443	-0.0565661	0.00934849	-6.05082	1.45973e-09	0.704622	rs4872084	A	G	G	ADD	7132	-0.00358234	0.0182305	-0.196502	0.844223	0.698472	rs4872084	a	g	34575	-5.478	4.298e-08	0	--	21		rs13262416	0.9224	1
6	10:123996970:A:G	rs61753077	10	123996970	1.096e-08	123996970	123996970	1	1	1	rs61753077	1	rs61753077	pericalcarine	rs61753077	G	A	A	ADD	27443	0.0919131	0.0201306	4.56584	4.99664e-06	0.0470556	rs61753077	G	A	A	ADD	7132	0.144673	0.0398444	3.63094	0.000284372	0.0459403	rs61753077	a	g	34575	-5.715	1.096e-08	0	--	21		rs62521928	0.0476	0
7	13:35248969:A:G	rs112886906	13	35248969	4.079e-08	35210439	35248969	2	2	1	rs112886906	1	rs112886906	pericalcarine	rs112886906	A	G	G	ADD	27443	-0.17121	0.036951	-4.63344	3.61287e-06	0.0146632	rs112886906	A	G	G	ADD	7132	-0.225645	0.075314	-2.99606	0.00274438	0.0133874	rs112886906	a	g	34575	-5.487	4.079e-08	0	--	21		rs76465453	0.0762	0
8	13:111085411:C:G	rs9559797	13	111085411	7.625e-09	111085411	111101752	23	18	1	rs9559797	1	rs9559797	pericalcarine	rs9559797	G	C	C	ADD	27443	-0.0485467	0.00868044	-5.59266	2.25752e-08	0.578939	rs9559797	G	C	C	ADD	7132	-0.0300669	0.0171646	-1.75168	0.0798724	0.566805	rs9559797	c	g	34575	5.777	7.625e-09	0	++	21		rs12953229	0.0545	0
9	14:59064739:C:T	rs170239	14	59064739	1.525e-09	59064730	59092581	21	18	1	rs170239	1	rs170239	pericalcarine	rs170239	C	T	T	ADD	27443	0.0518456	0.00858035	6.04236	1.53836e-09	0.442674	rs170239	C	T	T	ADD	7132	0.0246865	0.0169779	1.45403	0.145981	0.435086	rs170239	t	c	34575	-6.042	1.525e-09	0	--	21		rs149142	0.7772	1
1	1:16596542:C:G	rs58158339	1	16596542	2.453e-08	16558838	16733077	33	29	1	rs58158339	1	rs58158339	postcentral	rs58158339	G	C	C	ADD	27443	0.0473929	0.00864844	5.47994	4.29214e-08	0.33914	rs58158339	G	C	C	ADD	7130	0.0258074	0.0168455	1.53201	0.125566	0.345297	rs58158339	c	g	34573	-5.577	2.453e-08	0	--	22		rs11639391;rs17694988	0.039	0
2	2:189897396:C:T	rs12886	2	189897396	2.909e-08	189888422	190358288	482	429	1	rs12886	1	rs12886	postcentral	rs12886	T	C	C	ADD	27443	-0.111688	0.0260751	-4.28332	1.84751e-05	0.0248569	rs12886	T	C	C	ADD	7130	-0.206173	0.0540498	-3.8145	0.000137614	0.0226068	rs12886	t	c	34573	-5.547	2.909e-08	0	--	22		rs117193619	0.0762	0
3	3:13832611:A:G	rs4685022	3	13832611	6.571e-09	13831209	13850666	21	20	2	rs4685022;rs7634782	1	rs4685022	postcentral	rs4685022	A	G	G	ADD	27443	-0.0373866	0.00865374	-4.32028	1.56378e-05	0.653727	rs4685022	A	G	G	ADD	7130	-0.0729006	0.0169387	-4.3038	1.70146e-05	0.65758	rs4685022	a	g	34573	-5.802	6.571e-09	0	--	22		rs6044561	0.0501	0
4	4:103188709:C:T	rs13107325	4	103188709	4.789e-10	103001649	103198082	5	5	1	rs13107325	1	rs13107325	postcentral	rs13107325	C	T	T	ADD	27443	-0.0844627	0.0160136	-5.27443	1.3418e-07	0.0706108	rs13107325	C	T	T	ADD	7130	-0.104001	0.0308976	-3.36598	0.000766771	0.0725885	rs13107325	t	c	34573	6.226	4.789e-10	1	++	22		rs13107325	1	1
5	4:121643239:A:C	rs35021943	4	121643239	3.478e-08	121623873	121679810	56	48	1	rs35021943	1	rs35021943	postcentral	rs35021943	A	C	C	ADD	27443	0.0491064	0.00950412	5.16685	2.39734e-07	0.248482	rs35021943	A	C	C	ADD	7130	0.0380172	0.0188995	2.01155	0.0443048	0.248302	rs35021943	a	c	34573	5.516	3.478e-08	0	++	22		rs35021943	1	1
6	7:97221136:A:G	rs12668167	7	97221136	1.763e-08	97221136	97231644	2	2	1	rs12668167	1	rs12668167	postcentral	rs12668167	A	G	G	ADD	27443	0.0444606	0.00907137	4.9012	9.57972e-07	0.284084	rs12668167	A	G	G	ADD	7130	0.0500586	0.0179216	2.7932	0.00523286	0.279112	rs12668167	a	g	34573	5.634	1.763e-08	0	++	22		rs13107325	0.0381	0
7	8:26198233:A:G	rs73217710	8	26198233	3.332e-08	26189223	26260910	8	7	1	rs73217710	1	rs73217710	postcentral	rs73217710	G	A	A	ADD	27443	0.0821625	0.0150851	5.4466	5.1783e-08	0.0809684	rs73217710	G	A	A	ADD	7130	0.0438903	0.0296666	1.47945	0.139064	0.0805564	rs73217710	a	g	34573	-5.523	3.332e-08	0	--	22		rs16909919	0.0274	0
8	13:109707827:C:T	rs9521141	13	109707827	8.374e-09	109691188	109707827	3	2	1	rs9521141	1	rs9521141	postcentral	rs9521141	T	C	C	ADD	27443	0.0625746	0.0119968	5.21595	1.842e-07	0.13748	rs9521141	T	C	C	ADD	7130	0.0556163	0.0226492	2.45555	0.0140907	0.146792	rs9521141	t	c	34573	5.761	8.374e-09	0	++	22		rs10980625	0.0853	0
9	14:103838573:A:G	rs4990176	14	103838573	2.651e-08	103831832	103983033	124	107	1	rs4990176	1	rs4990176	postcentral	rs4990176	G	A	A	ADD	27443	0.0478117	0.00902306	5.29884	1.17442e-07	0.700386	rs4990176	G	A	A	ADD	7130	0.0336344	0.0181076	1.85747	0.0632858	0.707729	rs4990176	a	g	34573	-5.563	2.651e-08	0	--	22		rs160458	0.0809	0
10	15:39633904:A:G	rs2033939	15	39633904	5.794e-81	39534404	39670175	164	144	16	rs746265;rs12907993;rs62002285;rs17621729;rs72722978;rs77470370;rs6492866;rs10851383;rs9652437;rs16968876;rs2033939;rs1822105;rs117193619;rs978740;rs34680120;rs17622532	4	rs746265;rs10851383;rs2033939;rs17622532	postcentral	rs2033939	G	A	A	ADD	27443	0.249784	0.0148108	16.865	1.70116e-63	0.0816467	rs2033939	G	A	A	ADD	7130	0.268268	0.0298492	8.98743	3.19536e-19	0.077895	rs2033939	a	g	34573	-19.057	5.794e-81	1	--	22		rs11639391;rs17694988	0.9421	1
11	17:1963961:A:G	rs12946564	17	1963961	5.341e-09	1931576	1993498	32	28	1	rs12946564	1	rs12946564	postcentral	rs12946564	G	A	A	ADD	27443	0.0500509	0.00922902	5.42321	5.90337e-08	0.729162	rs12946564	G	A	A	ADD	7130	0.0400289	0.0180701	2.2152	0.0267779	0.729012	rs12946564	a	g	34573	-5.836	5.341e-09	0	--	22		rs78209549	0.0219	0
12	17:2555592:C:T	rs7219015	17	2555592	1.981e-10	2473537	2574821	8	4	2	rs7219015;rs12938775	1	rs7219015	postcentral	rs7219015	C	T	T	ADD	27443	0.0543203	0.00992929	5.47072	4.52133e-08	0.218002	rs7219015	C	T	T	ADD	7130	0.0654961	0.0199519	3.2827	0.00103314	0.209387	rs7219015	t	c	34573	-6.363	1.981e-10	1	--	22		rs533577	0.0292	0
13	19:46133594:A:G	rs10164339	19	46133594	3.771e-10	46114677	46139000	23	20	1	rs10164339	1	rs10164339	postcentral	rs10164339	G	A	A	ADD	27443	-0.043672	0.00840547	-5.19566	2.05448e-07	0.382541	rs10164339	G	A	A	ADD	7130	-0.0599215	0.0166311	-3.60298	0.000316742	0.381502	rs10164339	a	g	34573	6.263	3.771e-10	1	++	22		rs117925269	0.0265	0
1	5:56008916:C:T	rs6877300	5	56008916	9.904e-10	55993235	56254106	230	200	3	rs6877300;rs9292121;rs832573	1	rs6877300	posteriorcingulate	rs6877300	C	T	T	ADD	27437	-0.066891	0.0102373	-6.53408	6.5124e-11	0.792536	rs6877300	C	T	T	ADD	7132	-0.0127779	0.0198682	-0.643131	0.52016	0.784405	rs6877300	t	c	34569	6.111	9.904e-10	1	++	23		rs34324736	0.02	0
2	7:29329058:A:G	rs757425	7	29329058	2.425e-08	29323939	29333559	7	7	1	rs757425	1	rs757425	posteriorcingulate	rs757425	A	G	G	ADD	27437	-0.0550041	0.0103127	-5.3336	9.70444e-08	0.793531	rs757425	A	G	G	ADD	7132	-0.0367741	0.0201659	-1.82358	0.0682577	0.792288	rs757425	a	g	34569	-5.579	2.425e-08	0	--	23		rs3111626;rs199441	0.0214	0
3	15:39635124:C:T	rs1440802	15	39635124	2.127e-11	39619456	39647894	30	23	3	rs1440802;rs72722976;rs17621729	1	rs1440802	posteriorcingulate	rs1440802	T	C	C	ADD	27437	-0.0864376	0.0143251	-6.034	1.61997e-09	0.0923991	rs1440802	T	C	C	ADD	7132	-0.0841351	0.0288717	-2.9141	0.00357821	0.08839	rs1440802	t	c	34569	-6.697	2.127e-11	1	--	23		rs11639391;rs17694988	0.9447	1
4	15:73431600:G:T	rs2415142	15	73431600	9.997e-09	73353124	73621435	66	57	1	rs2415142	1	rs2415142	posteriorcingulate	rs2415142	T	G	G	ADD	27437	-0.0484948	0.00834097	-5.81405	6.16543e-09	0.546429	rs2415142	T	G	G	ADD	7132	-0.0199688	0.0164081	-1.21701	0.22364	0.547789	rs2415142	t	g	34569	-5.731	9.997e-09	0	--	23		rs2415142	1	1
1	1:39910684:C:T	rs617577	1	39910684	1.733e-08	39786474	39958470	8	7	1	rs617577	1	rs617577	precentral	rs617577	T	C	C	ADD	27431	-0.0637483	0.0134261	-4.74809	2.06387e-06	0.0998972	rs617577	T	C	C	ADD	7128	-0.0825952	0.0266421	-3.10018	0.00194162	0.0963856	rs617577	t	c	34559	-5.637	1.733e-08	0	--	24		rs11759026	0.0448	0
2	2:55673951:C:T	rs9797946	2	55673951	2.771e-09	55670358	55846871	44	39	1	rs9797946	1	rs9797946	precentral	rs9797946	T	C	C	ADD	27431	0.0542512	0.00936607	5.79232	7.01804e-09	0.744132	rs9797946	T	C	C	ADD	7128	0.0312994	0.018089	1.7303	0.0836197	0.743312	rs9797946	t	c	34559	5.945	2.771e-09	0	++	24		rs72812170	0.0505	0
3	2:97668945:C:T	rs78783493	2	97668945	1.119e-11	97595403	98623406	133	112	2	rs78783493;rs4851462	1	rs78783493	precentral	rs78783493	C	T	T	ADD	27431	-0.0898874	0.0141022	-6.37398	1.87117e-10	0.0895533	rs78783493	C	T	T	ADD	7128	-0.066931	0.0272865	-2.4529	0.0141948	0.0922276	rs78783493	t	c	34559	6.79	1.119e-11	1	++	24		rs11692435	0.9236	1
4	4:103188709:C:T	rs13107325	4	103188709	2.233e-16	103001649	103387161	25	25	3	rs13107325;rs34333163;rs6855246	1	rs13107325	precentral	rs13107325	C	T	T	ADD	27431	-0.108739	0.0157849	-6.88879	5.74841e-12	0.0706108	rs13107325	C	T	T	ADD	7128	-0.138674	0.03034	-4.57066	4.94412e-06	0.0725885	rs13107325	t	c	34559	8.209	2.233e-16	1	++	24		rs13107325	1	1
5	4:121651813:A:T	rs79104251	4	121651813	6.155e-09	121623873	121765788	166	151	1	rs79104251	1	rs79104251	precentral	rs79104251	A	T	T	ADD	27431	0.050634	0.00934077	5.42075	5.98486e-08	0.250108	rs79104251	A	T	T	ADD	7128	0.0402873	0.0185836	2.1679	0.0301992	0.248969	rs79104251	a	t	34559	5.813	6.155e-09	0	++	24		rs35021943	0.9359	1
6	6:43156160:A:T	rs10498754	6	43156160	4.631e-09	43156160	43156160	1	1	1	rs10498754	1	rs10498754	precentral	rs10498754	T	A	A	ADD	27431	0.0903806	0.0148038	6.10522	1.04037e-09	0.087702	rs10498754	T	A	A	ADD	7128	0.0266953	0.0286912	0.930436	0.352177	0.088784	rs10498754	a	t	34559	-5.86	4.631e-09	0	--	24		rs11639391;rs17694988	0.0276	0
7	7:75973115:C:T	rs147787064	7	75973115	1.375e-09	75642139	76377329	18	17	1	rs147787064	1	rs147787064	precentral	rs147787064	C	T	T	ADD	27431	0.18379	0.030833	5.96082	2.54044e-09	0.0175796	rs147787064	C	T	T	ADD	7128	0.103934	0.0629654	1.65066	0.0988529	0.0161742	rs147787064	t	c	34559	-6.058	1.375e-09	1	--	24		rs1177644	0.0252	0
8	7:103850531:C:G	rs28758523	7	103850531	1.332e-08	103672960	103870219	118	102	2	rs28758523;rs10953403	1	rs28758523	precentral	rs28758523	C	G	G	ADD	27431	-0.0397267	0.00809034	-4.91039	9.14178e-07	0.456606	rs28758523	C	G	G	ADD	7128	-0.0453951	0.0157545	-2.88141	0.00397086	0.452289	rs28758523	c	g	34559	-5.682	1.332e-08	0	--	24		rs775684617	0.0243	0
9	10:123996970:A:G	rs61753077	10	123996970	4.72e-08	123996970	123996970	1	1	1	rs61753077	1	rs61753077	precentral	rs61753077	G	A	A	ADD	27431	0.0842338	0.0190459	4.42266	9.78668e-06	0.0470556	rs61753077	G	A	A	ADD	7128	0.126049	0.0375953	3.35278	0.000804212	0.0459403	rs61753077	a	g	34559	-5.462	4.72e-08	0	--	24		rs62521928	0.0476	0
10	13:111085411:C:G	rs9559797	13	111085411	2.163e-11	111085411	111120089	116	108	6	rs9559797;rs9521760;rs7988800;rs34734302;rs7327139;rs9559803	1	rs9559797	precentral	rs9559797	G	C	C	ADD	27431	-0.0449857	0.00821419	-5.47658	4.37434e-08	0.578939	rs9559797	G	C	C	ADD	7128	-0.0647826	0.0161847	-4.00271	6.32578e-05	0.566805	rs9559797	c	g	34559	6.695	2.163e-11	1	++	24		rs12953229	0.0545	0
11	17:1963961:A:G	rs12946564	17	1963961	5.018e-10	1931576	1993498	32	28	1	rs12946564	1	rs12946564	precentral	rs12946564	G	A	A	ADD	27431	0.0550848	0.00909767	6.05483	1.42392e-09	0.729162	rs12946564	G	A	A	ADD	7128	0.0323167	0.0177655	1.81907	0.0689432	0.729012	rs12946564	a	g	34559	-6.219	5.018e-10	1	--	24		rs78209549	0.0219	0
12	17:2555592:C:T	rs7219015	17	2555592	1.491e-10	2473537	2574821	8	4	2	rs7219015;rs12938775	1	rs7219015	precentral	rs7219015	C	T	T	ADD	27431	0.0517851	0.00978963	5.28979	1.23394e-07	0.218002	rs7219015	C	T	T	ADD	7128	0.0731848	0.0196012	3.73369	0.000190165	0.209387	rs7219015	t	c	34559	-6.406	1.491e-10	1	--	24		rs533577	0.0292	0
13	19:46133594:A:G	rs10164339	19	46133594	8.368e-11	46114677	46141845	32	29	2	rs10164339;rs28365786	1	rs10164339	precentral	rs10164339	G	A	A	ADD	27431	-0.0424161	0.00828711	-5.11832	3.10345e-07	0.382541	rs10164339	G	A	A	ADD	7128	-0.0696525	0.0163374	-4.26339	2.03954e-05	0.381502	rs10164339	a	g	34559	6.494	8.368e-11	1	++	24		rs117925269	0.0265	0
1	1:39910684:C:T	rs617577	1	39910684	2.985e-08	39786474	39958470	8	7	1	rs617577	1	rs617577	precuneus	rs617577	T	C	C	ADD	27430	-0.0676249	0.013511	-5.00517	5.61593e-07	0.0998972	rs617577	T	C	C	ADD	7129	-0.0641598	0.0268699	-2.38779	0.0169758	0.0963856	rs617577	t	c	34559	-5.542	2.985e-08	0	--	25		rs11759026	0.0448	0
2	1:215139887:A:T	rs1452628	1	215139887	1.611e-08	215134041	215153067	21	20	1	rs1452628	1	rs1452628	precuneus	rs1452628	A	T	T	ADD	27430	0.0481301	0.00836632	5.75284	8.86907e-09	0.381015	rs1452628	A	T	T	ADD	7129	0.0191182	0.0165161	1.15755	0.247088	0.376584	rs1452628	a	t	34559	5.649	1.611e-08	0	++	25		rs1452628	1	1
3	2:27151643:A:G	rs77562583	2	27151643	1.849e-08	27098766	27345484	216	185	1	rs77562583	1	rs77562583	precuneus	rs77562583	G	A	A	ADD	27430	-0.0426441	0.00845011	-5.04657	4.52688e-07	0.589492	rs77562583	G	A	A	ADD	7129	-0.0414764	0.0166577	-2.48992	0.0128	0.585057	rs77562583	a	g	34559	5.626	1.849e-08	0	++	25		rs3820823	1	1
4	2:37117502:C:G	rs17443495	2	37117502	2.299e-10	37059462	37254035	103	89	2	rs17443495;rs7560263	1	rs17443495	precuneus	rs17443495	G	C	C	ADD	27430	0.047277	0.0082353	5.74078	9.5236e-09	0.422314	rs17443495	G	C	C	ADD	7129	0.0435425	0.0161133	2.70227	0.00690319	0.417258	rs17443495	c	g	34559	-6.34	2.299e-10	1	--	25		rs10871753	0.0314	0
5	2:97668945:C:T	rs78783493	2	97668945	7.328e-11	97595403	98599499	17	12	1	rs78783493	1	rs78783493	precuneus	rs78783493	C	T	T	ADD	27430	-0.0798917	0.0141951	-5.62812	1.83961e-08	0.0895533	rs78783493	C	T	T	ADD	7129	-0.0909138	0.0274955	-3.3065	0.000949368	0.0922276	rs78783493	t	c	34559	6.514	7.328e-11	1	++	25		rs11692435	0.9236	1
6	4:103188709:C:T	rs13107325	4	103188709	8.648e-11	103001649	103198082	5	5	1	rs13107325	1	rs13107325	precuneus	rs13107325	C	T	T	ADD	27430	-0.0913879	0.0158912	-5.75084	8.97467e-09	0.0706108	rs13107325	C	T	T	ADD	7129	-0.0921602	0.0306094	-3.01085	0.00261432	0.0725885	rs13107325	t	c	34559	6.489	8.648e-11	1	++	25		rs13107325	1	1
7	4:121643726:C:T	rs13110077	4	121643726	2.682e-12	121546342	121765788	472	422	6	rs13110077;rs1511305;rs12502113;rs547900983;rs34976331;rs4833669	1	rs13110077	precuneus	rs13110077	C	T	T	ADD	27430	0.0640691	0.00940442	6.81265	9.77966e-12	0.248842	rs13110077	C	T	T	ADD	7129	0.0382229	0.0187308	2.04064	0.0413234	0.247756	rs13110077	t	c	34559	-6.993	2.682e-12	1	--	25		rs35021943	0.9359	1
8	6:43156160:A:T	rs10498754	6	43156160	8.859e-12	43156160	43156160	1	1	1	rs10498754	1	rs10498754	precuneus	rs10498754	T	A	A	ADD	27430	0.0994451	0.0149072	6.67093	2.59023e-11	0.087702	rs10498754	T	A	A	ADD	7129	0.0562597	0.0289264	1.94493	0.051823	0.088784	rs10498754	a	t	34559	-6.824	8.859e-12	1	--	25		rs11639391;rs17694988	0.0276	0
9	7:2873234:C:T	rs1182182	7	2873234	5.13e-09	2752152	2912928	149	123	1	rs1182182	1	rs1182182	precuneus	rs1182182	C	T	T	ADD	27430	0.0502216	0.0089023	5.64141	1.70321e-08	0.298852	rs1182182	C	T	T	ADD	7129	0.0311439	0.0172806	1.80225	0.0715483	0.302025	rs1182182	t	c	34559	-5.843	5.13e-09	0	--	25		rs62200349	0.0367	0
10	7:103733264:A:G	rs10276148	7	103733264	2.615e-14	103672960	103870219	116	102	2	rs10276148;rs145679170	1	rs10276148	precuneus	rs10276148	G	A	A	ADD	27430	-0.0512179	0.00807098	-6.34593	2.24536e-10	0.49134	rs10276148	G	A	A	ADD	7129	-0.0683616	0.0157933	-4.32852	1.52171e-05	0.487925	rs10276148	a	g	34559	7.616	2.615e-14	1	++	25		rs10980625	0.022	0
11	8:26198233:A:G	rs73217710	8	26198233	2.269e-10	26189223	26260910	8	7	1	rs73217710	1	rs73217710	precuneus	rs73217710	G	A	A	ADD	27430	0.0891996	0.0149693	5.95884	2.57137e-09	0.0809684	rs73217710	G	A	A	ADD	7129	0.0669577	0.0293791	2.27909	0.022691	0.0805564	rs73217710	a	g	34559	-6.342	2.269e-10	1	--	25		rs16909919	0.0274	0
12	8:27098436:C:T	rs1562330	8	27098436	5.953e-09	27098436	27119538	8	8	1	rs1562330	1	rs1562330	precuneus	rs1562330	C	T	T	ADD	27430	0.0413646	0.0083265	4.96782	6.81164e-07	0.404616	rs1562330	C	T	T	ADD	7129	0.0494708	0.0161212	3.06867	0.00215822	0.399299	rs1562330	t	c	34559	-5.818	5.953e-09	0	--	25		rs1177644	0.032	0
13	10:123996970:A:G	rs61753077	10	123996970	1.288e-08	123996970	123996970	1	1	1	rs61753077	1	rs61753077	precuneus	rs61753077	G	A	A	ADD	27430	0.0916349	0.0191666	4.78096	1.75368e-06	0.0470556	rs61753077	G	A	A	ADD	7129	0.119311	0.0379002	3.14804	0.00165051	0.0459403	rs61753077	a	g	34559	-5.688	1.288e-08	0	--	25		rs62521928	0.0476	0
14	11:130268147:C:G	rs4937515	11	130268147	1.518e-09	130260673	130282078	17	17	2	rs4937515;rs1021205	1	rs4937515	precuneus	rs4937515	G	C	C	ADD	27430	-0.0418848	0.00834654	-5.01822	5.24789e-07	0.59803	rs4937515	G	C	C	ADD	7129	-0.0562917	0.0162486	-3.4644	0.000534545	0.596757	rs4937515	c	g	34559	6.042	1.518e-09	0	++	25		rs10851383	0.0563	0
15	13:109707827:C:T	rs9521141	13	109707827	2.32e-08	109691188	109707827	3	2	1	rs9521141	1	rs9521141	precuneus	rs9521141	T	C	C	ADD	27430	0.0631438	0.011908	5.30263	1.15033e-07	0.13748	rs9521141	T	C	C	ADD	7129	0.0426686	0.0224418	1.9013	0.0573031	0.146792	rs9521141	t	c	34559	5.586	2.32e-08	0	++	25		rs10980625	0.0853	0
16	17:2555592:C:T	rs7219015	17	2555592	1.704e-14	2468731	2629973	50	38	7	rs7219015;rs12938775;rs7216704;rs9893575;rs2240730;rs12947815;rs71359171	2	rs7219015;rs2240730	precuneus	rs7219015	C	T	T	ADD	27430	0.0604383	0.00985222	6.13449	8.66018e-10	0.218002	rs7219015	C	T	T	ADD	7129	0.0960651	0.0197445	4.86541	1.16676e-06	0.209387	rs7219015	t	c	34559	-7.671	1.704e-14	1	--	25		rs533577	0.0292	0
17	19:46131929:A:C	rs8101493	19	46131929	8.809e-14	46108455	46143948	38	35	3	rs8101493;rs35070164;rs7250687	1	rs8101493	precuneus	rs8101493	A	C	C	ADD	27430	-0.0550141	0.00834534	-6.5922	4.41234e-11	0.38113	rs8101493	A	C	C	ADD	7129	-0.0576714	0.0164976	-3.49574	0.000475635	0.380161	rs8101493	a	c	34559	-7.458	8.809e-14	1	--	25		rs117925269	0.0265	0
1	3:124475302:A:G	rs13063883	3	124475302	1.587e-08	124439567	124545750	164	140	1	rs13063883	1	rs13063883	rostralanteriorcingulate	rs13063883	G	A	A	ADD	27440	-0.0604321	0.011422	-5.29085	1.2268e-07	0.163616	rs13063883	G	A	A	ADD	7130	-0.0469218	0.0226804	-2.06883	0.0385982	0.158618	rs13063883	a	g	34570	5.652	1.587e-08	0	++	26		rs1822105	0.0449	0
2	6:45420847:C:T	rs2677100	6	45420847	3.624e-09	45407654	45511945	74	62	1	rs2677100	1	rs2677100	rostralanteriorcingulate	rs2677100	C	T	T	ADD	27440	0.0462378	0.00879826	5.25534	1.48855e-07	0.6369	rs2677100	C	T	T	ADD	7130	0.0464581	0.0172948	2.68624	0.0072428	0.644294	rs2677100	t	c	34570	-5.901	3.624e-09	0	--	26		rs1880694	0.0417	0
3	17:44316219:C:T	rs62073094	17	44316219	2.056e-08	44084008	44365490	63	45	1	rs62073094	1	rs62073094	rostralanteriorcingulate	rs62073094	C	T	T	ADD	27440	-0.0427715	0.00863399	-4.95385	7.31936e-07	0.403006	rs62073094	C	T	T	ADD	7130	-0.044488	0.0169063	-2.63145	0.00852056	0.402785	rs62073094	t	c	34570	5.607	2.056e-08	0	++	26		rs2316766	0.1558	0
4	17:45418111:A:G	rs4968317	17	45418111	2.454e-08	45386412	45791123	354	281	1	rs4968317	1	rs4968317	rostralanteriorcingulate	rs4968317	G	A	A	ADD	27440	-0.0383708	0.00839198	-4.57232	4.84449e-06	0.552178	rs4968317	G	A	A	ADD	7130	-0.0548353	0.0165539	-3.31252	0.000929199	0.553394	rs4968317	a	g	34570	5.577	2.454e-08	0	++	26		rs2415142	0.0327	0
1	1:180950126:C:T	rs10753232	1	180950126	3.698e-09	180943529	181011509	36	27	1	rs10753232	1	rs10753232	rostralmiddlefrontal	rs10753232	C	T	T	ADD	27421	-0.041315	0.0081917	-5.04352	4.59959e-07	0.4047	rs10753232	C	T	T	ADD	7121	-0.0498749	0.0161165	-3.09464	0.00197818	0.3998	rs10753232	t	c	34542	5.897	3.698e-09	0	++	27		rs224697	0.0275	0
2	2:37117502:C:G	rs17443495	2	37117502	6.537e-09	37047901	37254035	115	102	3	rs17443495;rs4670637;rs888053	1	rs17443495	rostralmiddlefrontal	rs17443495	G	C	C	ADD	27421	0.0374885	0.00820207	4.57062	4.88411e-06	0.4223	rs17443495	G	C	C	ADD	7121	0.0609016	0.0159669	3.81425	0.000137756	0.4173	rs17443495	c	g	34542	-5.802	6.537e-09	0	--	27		rs10871753	0.0314	0
3	2:97711421:A:G	rs11695197	2	97711421	4.282e-09	97595403	98380681	10	6	1	rs11695197	1	rs11695197	rostralmiddlefrontal	rs11695197	G	A	A	ADD	27421	-0.0674857	0.0132023	-5.11168	3.21453e-07	0.1107	rs11695197	G	A	A	ADD	7121	-0.0740734	0.025478	-2.90735	0.0036563	0.1138	rs11695197	a	g	34542	5.873	4.282e-09	0	++	27		rs11692435	0.6884	1
4	3:39512551:C:T	rs13079368	3	39512551	2.384e-10	39472447	39526874	72	54	1	rs13079368	1	rs13079368	rostralmiddlefrontal	rs13079368	C	T	T	ADD	27421	0.0471291	0.0080429	5.85972	4.68945e-09	0.5218	rs13079368	C	T	T	ADD	7121	0.0385225	0.0156815	2.45655	0.0140515	0.5236	rs13079368	t	c	34542	-6.334	2.384e-10	1	--	27		rs533577	0.4447	1
5	4:39633401:C:T	rs190845364	4	39633401	1.192e-08	39098162	39871086	12	12	2	rs190845364;rs12500277	1	rs190845364	rostralmiddlefrontal	rs190845364	T	C	C	ADD	27421	-0.139069	0.0291427	-4.77202	1.83331e-06	0.0208	rs190845364	T	C	C	ADD	7121	-0.192075	0.060118	-3.19498	0.00140454	0.0187	rs190845364	t	c	34542	-5.701	1.192e-08	0	--	27		rs35021943	0.0214	0
6	4:120841644:A:G	rs189807142	4	120841644	8.347e-09	120835608	120841644	2	2	1	rs189807142	1	rs189807142	rostralmiddlefrontal	rs189807142	G	A	A	ADD	27421	-0.136355	0.0260593	-5.23248	1.68479e-07	0.0265	rs189807142	G	A	A	ADD	7121	-0.12626	0.052081	-2.4243	0.0153627	0.0254	rs189807142	a	g	34542	5.761	8.347e-09	0	++	27		rs775684617	0.0117	0
7	4:121694912:C:T	rs11733915	4	121694912	3.214e-11	121546342	121765788	492	436	4	rs11733915;rs148244747;rs11731264;rs35021943	1	rs11733915	rostralmiddlefrontal	rs11733915	T	C	C	ADD	27421	0.0596758	0.00898522	6.64155	3.16216e-11	0.2792	rs11733915	T	C	C	ADD	7121	0.0284293	0.0178919	1.58895	0.112116	0.2749	rs11733915	t	c	34542	6.636	3.214e-11	1	++	27		rs35021943	0.6414	1
8	8:26189223:A:T	rs77690628	8	26189223	2.728e-08	26189223	26260910	8	7	1	rs77690628	1	rs77690628	rostralmiddlefrontal	rs77690628	T	A	A	ADD	27421	0.080686	0.0148986	5.41568	6.15694e-08	0.081	rs77690628	T	A	A	ADD	7121	0.0470906	0.0291205	1.61709	0.105903	0.0807	rs77690628	a	t	34542	-5.558	2.728e-08	0	--	27		rs16909919	0.0274	0
9	8:27098436:C:T	rs1562330	8	27098436	4.902e-11	27098436	27119538	8	8	1	rs1562330	1	rs1562330	rostralmiddlefrontal	rs1562330	C	T	T	ADD	27421	0.0488291	0.00828913	5.89074	3.88954e-09	0.4046	rs1562330	C	T	T	ADD	7121	0.0467426	0.0159873	2.92374	0.0034695	0.3993	rs1562330	t	c	34542	-6.574	4.902e-11	1	--	27		rs1177644	0.032	0
10	14:39651193:A:G	rs532	14	39651193	1.409e-08	39421742	39659993	80	72	1	rs532	1	rs532	rostralmiddlefrontal	rs532	A	G	G	ADD	27421	-0.0466945	0.00977532	-4.77678	1.7905e-06	0.2148	rs532	A	G	G	ADD	7121	-0.0599327	0.0191942	-3.12245	0.00180076	0.2166	rs532	a	g	34542	-5.672	1.409e-08	0	--	27		rs35021943	0.0377	0
11	16:70227430:A:G	rs62049363	16	70227430	7.462e-12	69959821	70503967	332	254	2	rs62049363;rs71399904	1	rs62049363	rostralmiddlefrontal	rs62049363	A	G	G	ADD	27421	-0.0505454	0.00843055	-5.99551	2.05389e-09	0.3931	rs62049363	A	G	G	ADD	7121	-0.0547878	0.0164842	-3.32366	0.000892933	0.3876	rs62049363	a	g	34542	-6.849	7.462e-12	1	--	27		rs6044561	0.0272	0
12	17:2574821:A:G	rs12938775	17	2574821	3.503e-11	2468731	2613762	41	31	5	rs12938775;rs9893575;rs2013515;rs35041946;rs7219015	1	rs12938775	rostralmiddlefrontal	rs12938775	G	A	A	ADD	27421	-0.0498348	0.00806485	-6.17926	6.53083e-10	0.5008	rs12938775	G	A	A	ADD	7121	-0.0393246	0.015937	-2.46751	0.013629	0.5114	rs12938775	a	g	34542	6.624	3.503e-11	1	++	27		rs1822105	0.0331	0
13	17:44336997:C:G	rs2532351	17	44336997	1.134e-10	43933307	44628864	79	49	3	rs2532351;rs7221167;rs9904766	1	rs2532351	rostralmiddlefrontal	rs2532351	C	G	G	ADD	27421	0.0491621	0.00829713	5.92519	3.15651e-09	0.4192	rs2532351	C	G	G	ADD	7121	0.0421276	0.0163385	2.57842	0.00994532	0.4167	rs2532351	c	g	34542	6.448	1.134e-10	1	++	27		rs2316766	0.3618	0
14	19:36183755:C:G	rs11302520	19	36183755	4.836e-09	36143992	36253317	68	59	3	rs11302520;rs23595;rs23595	1	rs11302520	rostralmiddlefrontal	rs11302520	C	G	G	ADD	27421	0.0460231	0.00814022	5.65379	1.58507e-08	0.448	rs11302520	C	G	G	ADD	7121	0.0283789	0.0157724	1.79928	0.0720169	0.4452	rs11302520	c	g	34542	5.853	4.836e-09	0	++	27		rs59698523	0.0354	0
15	19:46118127:C:T	rs3816046	19	46118127	3.324e-14	46108455	46143948	32	29	2	rs3816046;rs10853775	1	rs3816046	rostralmiddlefrontal	rs3816046	C	T	T	ADD	27421	-0.0552809	0.00861147	-6.41945	1.39e-10	0.3287	rs3816046	C	T	T	ADD	7121	-0.0692601	0.0168274	-4.1159	3.90032e-05	0.3264	rs3816046	t	c	34542	7.585	3.324e-14	1	++	27		rs117925269	0.0325	0
1	1:39910684:C:T	rs617577	1	39910684	5.45e-09	39786474	39958470	8	7	1	rs617577	1	rs617577	superiorfrontal	rs617577	T	C	C	ADD	27420	-0.0682642	0.0131149	-5.20508	1.95311e-07	0.0998972	rs617577	T	C	C	ADD	7124	-0.0688346	0.0261163	-2.63569	0.00841485	0.0963856	rs617577	t	c	34544	-5.833	5.45e-09	0	--	28		rs11759026	0.0448	0
2	1:180950126:C:T	rs10753232	1	180950126	8.932e-10	180943529	181011509	36	27	1	rs10753232	1	rs10753232	superiorfrontal	rs10753232	C	T	T	ADD	27420	-0.0399911	0.00798667	-5.00724	5.55597e-07	0.404735	rs10753232	C	T	T	ADD	7124	-0.0579671	0.0157801	-3.67342	0.000241082	0.399791	rs10753232	t	c	34544	6.127	8.932e-10	1	++	28		rs224697	0.0275	0
3	2:27254796:C:T	rs34732613	2	27254796	2.674e-08	27126027	27345484	224	190	1	rs34732613	1	rs34732613	superiorfrontal	rs34732613	T	C	C	ADD	27420	-0.0360503	0.00809249	-4.45478	8.43098e-06	0.62804	rs34732613	T	C	C	ADD	7124	-0.0560123	0.0159569	-3.51023	0.000450496	0.623038	rs34732613	t	c	34544	-5.562	2.674e-08	0	--	28		rs3820823	0.7792	1
4	3:13832611:A:G	rs4685022	3	13832611	2.122e-09	13733848	13836296	113	100	4	rs4413296;rs4234519;rs4684160;rs4685022	2	rs4413296;rs4685022	superiorfrontal	rs4685022	A	G	G	ADD	27420	-0.0413171	0.00833578	-4.95659	7.21689e-07	0.653727	rs4685022	A	G	G	ADD	7124	-0.0565044	0.0163031	-3.46586	0.000531661	0.65758	rs4685022	a	g	34544	-5.988	2.122e-09	0	--	28		rs6044561	0.0501	0
5	4:121679810:C:T	rs74476491	4	121679810	3.899e-12	121546342	121765788	475	424	5	rs74476491;rs148244747;rs1948542;rs13145830;rs2290	1	rs74476491	superiorfrontal	rs74476491	C	T	T	ADD	27420	0.0585737	0.00881188	6.64713	3.04476e-11	0.277732	rs74476491	C	T	T	ADD	7124	0.0396706	0.0176402	2.24887	0.0245512	0.273807	rs74476491	t	c	34544	-6.941	3.899e-12	1	--	28		rs35021943	0.6414	1
6	8:26189223:A:T	rs77690628	8	26189223	5.095e-09	26189223	26260910	8	7	1	rs77690628	1	rs77690628	superiorfrontal	rs77690628	T	A	A	ADD	27420	0.0844766	0.0145232	5.81665	6.07043e-09	0.0810186	rs77690628	T	A	A	ADD	7124	0.0416438	0.0285031	1.46103	0.144052	0.0806549	rs77690628	a	t	34544	-5.844	5.095e-09	0	--	28		rs16909919	0.0274	0
7	8:27098436:C:T	rs1562330	8	27098436	5.143e-10	27098436	27119538	8	8	1	rs1562330	1	rs1562330	superiorfrontal	rs1562330	C	T	T	ADD	27420	0.0433906	0.00808171	5.36899	7.98216e-08	0.404616	rs1562330	C	T	T	ADD	7124	0.0493935	0.0156519	3.15575	0.00160752	0.399299	rs1562330	t	c	34544	-6.215	5.143e-10	1	--	28		rs1177644	0.032	0
8	13:109707827:C:T	rs9521141	13	109707827	9.398e-11	109644458	109707827	21	17	3	rs9521141;rs9514957;rs1431272	1	rs9521141	superiorfrontal	rs9521141	T	C	C	ADD	27420	0.0632673	0.011559	5.47345	4.45232e-08	0.13748	rs9521141	T	C	C	ADD	7124	0.0767974	0.0217705	3.52759	0.000422016	0.146792	rs9521141	t	c	34544	6.476	9.398e-11	1	++	28		rs10980625	0.0853	0
9	13:111087563:A:G	rs9515212	13	111087563	2.231e-09	111085411	111107863	28	23	1	rs9515212	1	rs9515212	superiorfrontal	rs9515212	A	G	G	ADD	27420	0.0359902	0.0079801	4.50999	6.50992e-06	0.424814	rs9515212	A	G	G	ADD	7124	0.0678946	0.0156987	4.32485	1.54721e-05	0.436551	rs9515212	a	g	34544	5.98	2.231e-09	0	++	28		rs12953229	0.0508	0
10	16:70227430:A:G	rs62049363	16	70227430	1.067e-14	69959223	70692762	496	386	6	rs62049363;rs11054;rs8047409;rs8046424;rs111356424;rs8060185	1	rs62049363	superiorfrontal	rs62049363	A	G	G	ADD	27420	-0.0556199	0.00821738	-6.76857	1.32686e-11	0.393094	rs62049363	A	G	G	ADD	7124	-0.0605516	0.0161366	-3.75244	0.000176516	0.387562	rs62049363	a	g	34544	-7.731	1.067e-14	1	--	28		rs6044561	0.0272	0
11	17:1963961:A:G	rs12946564	17	1963961	2.31e-09	1931576	1993498	32	28	1	rs12946564	1	rs12946564	superiorfrontal	rs12946564	G	A	A	ADD	27420	0.0521065	0.00889224	5.85977	4.68817e-09	0.729162	rs12946564	G	A	A	ADD	7124	0.0289254	0.0173878	1.66355	0.0962474	0.729012	rs12946564	a	g	34544	-5.974	2.31e-09	0	--	28		rs78209549	0.0219	0
12	17:2555592:C:T	rs7219015	17	2555592	1.309e-09	2473537	2622439	27	20	3	rs7219015;rs9893575;rs8074071	2	rs7219015;rs8074071	superiorfrontal	rs7219015	C	T	T	ADD	27420	0.0455248	0.009566	4.75903	1.95521e-06	0.218002	rs7219015	C	T	T	ADD	7124	0.0772152	0.0191794	4.02595	5.73368e-05	0.209387	rs7219015	t	c	34544	-6.066	1.309e-09	1	--	28		rs533577	0.0292	0
13	17:44319735:C:G	rs62073102	17	44319735	1.952e-08	44084008	44365490	63	45	1	rs62073102	1	rs62073102	superiorfrontal	rs62073102	C	G	G	ADD	27420	-0.0435109	0.00815894	-5.33291	9.74162e-08	0.401812	rs62073102	C	G	G	ADD	7124	-0.0304604	0.0159669	-1.90772	0.0564675	0.4016	rs62073102	c	g	34544	-5.616	1.952e-08	0	--	28		rs2316766	0.1558	0
14	19:36183755:C:G	rs11302520	19	36183755	2.679e-11	36094205	36287869	90	76	4	rs11302520;rs23595;rs23595;rs10401695	1	rs11302520	superiorfrontal	rs11302520	C	G	G	ADD	27420	0.0481908	0.00793586	6.07254	1.2756e-09	0.447983	rs11302520	C	G	G	ADD	7124	0.0426722	0.0154387	2.76397	0.00572497	0.44519	rs11302520	c	g	34544	6.663	2.679e-11	1	++	28		rs59698523	0.0354	0
15	19:46119867:A:C	rs2241722	19	46119867	6.285e-14	46108455	46133594	16	13	1	rs2241722	1	rs2241722	superiorfrontal	rs2241722	C	A	A	ADD	27420	-0.0531662	0.00841227	-6.32007	2.65461e-10	0.32743	rs2241722	C	A	A	ADD	7124	-0.0681461	0.0165094	-4.12771	3.70582e-05	0.325206	rs2241722	a	c	34544	7.502	6.285e-14	1	++	28		rs117925269	0.0336	0
1	1:215139887:A:T	rs1452628	1	215139887	7.269e-14	215134041	215223052	128	115	3	rs1452628;rs507072;rs2841577	1	rs1452628	superiorparietal	rs1452628	A	T	T	ADD	27429	0.060922	0.00841734	7.23768	4.6842e-13	0.381015	rs1452628	A	T	T	ADD	7127	0.0380386	0.0166423	2.28566	0.0223033	0.376584	rs1452628	a	t	34556	7.483	7.269e-14	1	++	29		rs1452628	1	1
2	3:13832611:A:G	rs4685022	3	13832611	8.003e-10	13733624	13837286	93	83	5	rs4413296;rs13079190;rs11708412;rs4685022;rs7643526	2	rs4413296;rs4685022	superiorparietal	rs4685022	A	G	G	ADD	27429	-0.0419641	0.00864386	-4.85479	1.21176e-06	0.653727	rs4685022	A	G	G	ADD	7127	-0.067859	0.0169175	-4.01119	6.10338e-05	0.65758	rs4685022	a	g	34556	-6.145	8.003e-10	1	--	29		rs6044561	0.0501	0
3	4:103188709:C:T	rs13107325	4	103188709	9.426e-11	103001649	103198082	5	5	1	rs13107325	1	rs13107325	superiorparietal	rs13107325	C	T	T	ADD	27429	-0.0880008	0.0160037	-5.49877	3.85866e-08	0.0706108	rs13107325	C	T	T	ADD	7127	-0.10722	0.0308381	-3.47686	0.000510361	0.0725885	rs13107325	t	c	34556	6.476	9.426e-11	1	++	29		rs13107325	1	1
4	4:121643726:C:T	rs13110077	4	121643726	1.749e-10	121623873	121765788	166	151	1	rs13110077	1	rs13110077	superiorparietal	rs13110077	C	T	T	ADD	27429	0.0579413	0.00946763	6.11994	9.4881e-10	0.248842	rs13110077	C	T	T	ADD	7127	0.0387194	0.0188762	2.05123	0.0402814	0.247756	rs13110077	t	c	34556	-6.382	1.749e-10	1	--	29		rs35021943	0.9359	1
5	6:151016058:C:G	rs275350	6	151016058	5.869e-09	151015996	151024322	19	15	1	rs275350	1	rs275350	superiorparietal	rs275350	C	G	G	ADD	27429	-0.0442869	0.00828794	-5.34353	9.18823e-08	0.587949	rs275350	C	G	G	ADD	7127	-0.0376437	0.0161085	-2.33689	0.0194725	0.585285	rs275350	c	g	34556	-5.82	5.869e-09	0	--	29		rs10851383	0.0294	0
6	7:2819727:A:T	rs7784066	7	2819727	6.642e-10	2752152	2912928	222	182	2	rs7784066;rs1636248	1	rs7784066	superiorparietal	rs7784066	T	A	A	ADD	27429	0.0512032	0.00890578	5.74943	9.04947e-09	0.304598	rs7784066	T	A	A	ADD	7127	0.0401453	0.0172994	2.32061	0.020336	0.308351	rs7784066	a	t	34556	-6.174	6.642e-10	1	--	29		rs62200349	0.0423	0
7	7:103672960:C:T	rs13233398	7	103672960	3.403e-10	103672960	103870219	117	102	2	rs13233398;rs4729964	1	rs13233398	superiorparietal	rs13233398	C	T	T	ADD	27429	-0.040449	0.00822615	-4.91713	8.83302e-07	0.490689	rs13233398	C	T	T	ADD	7127	-0.0676706	0.0161695	-4.18508	2.88499e-05	0.484783	rs13233398	t	c	34556	6.279	3.403e-10	1	++	29		rs10980625	0.0281	0
8	8:26239383:A:C	rs3758098	8	26239383	1.321e-08	26189223	26279173	27	26	1	rs3758098	1	rs3758098	superiorparietal	rs3758098	C	A	A	ADD	27429	0.065137	0.0124105	5.24852	1.54465e-07	0.126114	rs3758098	C	A	A	ADD	7127	0.0544628	0.0245194	2.22122	0.0263677	0.124758	rs3758098	a	c	34556	-5.683	1.321e-08	0	--	29		rs1880694	0.0218	0
9	8:110652603:C:T	rs79362376	8	110652603	9.057e-10	110619278	110678565	72	63	2	rs79362376;rs16879844	1	rs79362376	superiorparietal	rs79362376	C	T	T	ADD	27429	-0.0643671	0.0125765	-5.11806	3.10784e-07	0.121146	rs79362376	C	T	T	ADD	7127	-0.0845356	0.0244964	-3.45093	0.000561898	0.123775	rs79362376	t	c	34556	6.125	9.057e-10	1	++	29		rs7824177	0.3633	0
10	11:130279168:C:T	rs7936928	11	130279168	5.779e-15	130260673	130282078	17	17	2	rs7936928;rs11222085	1	rs7936928	superiorparietal	rs7936928	T	C	C	ADD	27429	-0.0546176	0.00838338	-6.51499	7.39552e-11	0.605105	rs7936928	T	C	C	ADD	7127	-0.0724884	0.0163942	-4.42159	9.94327e-06	0.60439	rs7936928	t	c	34556	-7.809	5.779e-15	1	--	29		rs10851383	0.0467	0
11	13:109707827:C:T	rs9521141	13	109707827	4.782e-08	109691188	109707827	3	2	1	rs9521141	1	rs9521141	superiorparietal	rs9521141	T	C	C	ADD	27429	0.0581627	0.0119861	4.85249	1.22588e-06	0.13748	rs9521141	T	C	C	ADD	7127	0.0566186	0.0226094	2.50421	0.0122948	0.146792	rs9521141	t	c	34556	5.459	4.782e-08	0	++	29		rs10980625	0.0853	0
12	13:111091231:A:G	rs9521760	13	111091231	3.323e-10	111085594	111120089	75	74	4	rs9521760;rs4771680;rs7327139;rs79603296	1	rs9521760	superiorparietal	rs9521760	A	G	G	ADD	27429	0.0464841	0.00916598	5.07137	3.97542e-07	0.727551	rs9521760	A	G	G	ADD	7127	0.0707261	0.0181797	3.89038	0.000101001	0.736923	rs9521760	a	g	34556	6.283	3.323e-10	1	++	29		rs10851383	0.0316	0
13	16:70120518:C:T	rs4606711	16	70120518	1.08e-12	69959821	70477178	232	168	1	rs4606711	1	rs4606711	superiorparietal	rs4606711	T	C	C	ADD	27429	-0.0502765	0.00841525	-5.97445	2.33716e-09	0.390064	rs4606711	T	C	C	ADD	7127	-0.0657673	0.0165942	-3.96327	7.46534e-05	0.384529	rs4606711	t	c	34556	-7.12	1.08e-12	1	--	29		rs6044561	0.0257	0
14	16:87229344:A:C	rs56023709	16	87229344	1.045e-10	87220694	87262642	80	71	4	rs56023709;rs12928520;rs4843549;rs10863183	1	rs56023709	superiorparietal	rs56023709	A	C	C	ADD	27429	0.053423	0.00842636	6.33999	2.33358e-10	0.621254	rs56023709	A	C	C	ADD	7127	0.0294224	0.0164155	1.79235	0.0731193	0.618508	rs56023709	a	c	34556	6.46	1.045e-10	1	++	29		rs4843227;rs4843226;rs4843226;rs56023709	1	1
15	17:1963961:A:G	rs12946564	17	1963961	9.115e-09	1931576	1993498	32	28	1	rs12946564	1	rs12946564	superiorparietal	rs12946564	G	A	A	ADD	27429	0.0528088	0.00921886	5.72835	1.02473e-08	0.729162	rs12946564	G	A	A	ADD	7127	0.0256075	0.0180439	1.41918	0.15589	0.729012	rs12946564	a	g	34556	-5.746	9.115e-09	0	--	29		rs78209549	0.0219	0
16	17:2555592:C:T	rs7219015	17	2555592	1.122e-09	2473537	2590598	10	6	3	rs7219015;rs12938775;rs9893575	1	rs7219015	superiorparietal	rs7219015	C	T	T	ADD	27429	0.0513372	0.00991984	5.17521	2.29262e-07	0.218002	rs7219015	C	T	T	ADD	7127	0.0649946	0.0199172	3.26324	0.00110667	0.209387	rs7219015	t	c	34556	-6.091	1.122e-09	1	--	29		rs533577	0.0292	0
17	19:46131929:A:C	rs8101493	19	46131929	1.32e-11	46114677	46139000	23	20	1	rs8101493	1	rs8101493	superiorparietal	rs8101493	A	C	C	ADD	27429	-0.0488725	0.00840044	-5.81785	6.02722e-09	0.38113	rs8101493	A	C	C	ADD	7127	-0.0580376	0.0166241	-3.49117	0.000483825	0.380161	rs8101493	a	c	34556	-6.766	1.32e-11	1	--	29		rs117925269	0.0265	0
1	1:47974123:C:T	rs61784835	1	47974123	2.015e-16	47943032	47984143	25	23	4	rs61784835;rs12143164;rs1415540;rs11211542	1	rs61784835	superiortemporal	rs61784835	C	T	T	ADD	27441	-0.0628852	0.00829949	-7.577	3.6479e-14	0.356894	rs61784835	C	T	T	ADD	7133	-0.0530312	0.0163296	-3.24755	0.00116941	0.352448	rs61784835	t	c	34574	8.221	2.015e-16	1	++	30		rs61784835	1	1
2	1:57791177:C:T	rs1262815	1	57791177	8.298e-09	57524597	57804809	40	39	2	rs12043848;rs1262815	2	rs12043848;rs1262815	superiortemporal	rs1262815	C	T	T	ADD	27441	-0.0526399	0.00967922	-5.43844	5.42077e-08	0.779954	rs1262815	C	T	T	ADD	7133	-0.0380175	0.0187953	-2.02271	0.0431401	0.784914	rs1262815	t	c	34574	5.762	8.298e-09	0	++	30		rs150000053	0.0337	0
3	2:237501621:A:G	rs13424020	2	237501621	6.876e-09	237487588	237510596	31	22	1	rs13424020	1	rs13424020	superiortemporal	rs13424020	A	G	G	ADD	27441	0.0635432	0.0102871	6.177	6.62481e-10	0.18243	rs13424020	A	G	G	ADD	7133	0.0128576	0.0199424	0.644738	0.519118	0.186271	rs13424020	a	g	34574	5.794	6.876e-09	0	++	30		rs2525990	0.0318	0
4	5:122771612:C:T	rs79274348	5	122771612	8.373e-09	122667036	122966153	5	3	2	rs79274348;rs534050929	1	rs79274348	superiortemporal	rs79274348	C	T	T	ADD	27441	0.0923844	0.0184111	5.01787	5.25743e-07	0.0496658	rs79274348	C	T	T	ADD	7133	0.0990988	0.0348427	2.84418	0.00446534	0.0519504	rs79274348	t	c	34574	-5.761	8.373e-09	0	--	30		rs13344413	0.027	0
5	8:26189223:A:T	rs77690628	8	26189223	4.235e-11	26189223	26272768	26	25	2	rs77690628;rs3824232	1	rs77690628	superiortemporal	rs77690628	T	A	A	ADD	27441	0.0912044	0.0146925	6.20756	5.45849e-10	0.0810186	rs77690628	T	A	A	ADD	7133	0.0674568	0.0286999	2.35042	0.0187792	0.0806549	rs77690628	a	t	34574	-6.596	4.235e-11	1	--	30		rs16909919	0.0274	0
6	9:95399878:C:G	rs7875050	9	95399878	1.063e-08	95283887	95576781	145	129	1	rs7875050	1	rs7875050	superiortemporal	rs7875050	G	C	C	ADD	27441	0.0523493	0.0106906	4.89674	9.7994e-07	0.166545	rs7875050	G	C	C	ADD	7133	0.0611727	0.0204413	2.9926	0.00277562	0.171567	rs7875050	c	g	34574	-5.72	1.063e-08	0	--	30		rs1822105	0.0336	0
7	16:70071296:A:G	rs71399925	16	70071296	2.686e-08	69959821	70477178	232	168	1	rs71399925	1	rs71399925	superiortemporal	rs71399925	G	A	A	ADD	27441	-0.0419856	0.00822578	-5.10414	3.34512e-07	0.385466	rs71399925	G	A	A	ADD	7133	-0.0361188	0.0161656	-2.2343	0.025494	0.380437	rs71399925	a	g	34574	5.561	2.686e-08	0	++	30		rs9844757	0.0261	0
8	17:2564267:A:G	rs7218235	17	2564267	6.06e-09	2473537	2564267	7	3	1	rs7218235	1	rs7218235	superiortemporal	rs7218235	G	A	A	ADD	27441	0.0456033	0.00986768	4.62148	3.82738e-06	0.207464	rs7218235	G	A	A	ADD	7133	0.0732375	0.0195728	3.7418	0.000184148	0.200786	rs7218235	a	g	34574	-5.815	6.06e-09	0	--	30		rs4060100	0.022	0
1	1:39897271:C:T	rs599823	1	39897271	1.034e-08	39786474	39968824	14	13	1	rs599823	1	rs599823	supramarginal	rs599823	T	C	C	ADD	27410	-0.0692794	0.0139747	-4.95749	7.18377e-07	0.0902248	rs599823	T	C	C	ADD	7121	-0.0801622	0.0277958	-2.88397	0.00393875	0.087943	rs599823	t	c	34531	-5.725	1.034e-08	0	--	31		rs11759026	0.0448	0
2	4:121643726:C:T	rs13110077	4	121643726	1.528e-14	121546342	121765788	503	442	8	rs13110077;rs1511305;rs12502113;rs35622635;rs547900983;rs34976331;rs4833669;rs6534205	1	rs13110077	supramarginal	rs13110077	C	T	T	ADD	27410	0.0695583	0.00930731	7.47351	8.04192e-14	0.248842	rs13110077	C	T	T	ADD	7121	0.0421891	0.0185935	2.26902	0.0232967	0.247756	rs13110077	t	c	34531	-7.685	1.528e-14	1	--	31		rs35021943	0.9359	1
3	5:122667036:C:G	rs534050929	5	122667036	2.939e-08	122667036	122966153	2	2	1	rs534050929	1	rs534050929	supramarginal	rs534050929	C	G	G	ADD	27410	0.0635373	0.0142452	4.46026	8.21839e-06	0.0937122	rs534050929	C	G	G	ADD	7121	0.0944687	0.0272782	3.46316	0.000537011	0.0979153	rs534050929	c	g	34531	5.545	2.939e-08	0	++	31		rs3111626	0.0301	0
4	8:9305999:C:G	rs1466338	8	9305999	3.149e-08	9305272	9307214	4	4	1	rs1466338	1	rs1466338	supramarginal	rs1466338	G	C	C	ADD	27410	0.0371874	0.00844562	4.40317	1.07086e-05	0.350828	rs1466338	G	C	C	ADD	7121	0.0589068	0.0165998	3.54865	0.000389709	0.345471	rs1466338	c	g	34531	-5.533	3.149e-08	0	--	31		rs775771245	0.0322	0
5	8:11455262:A:G	rs34876360	8	11455262	5.074e-09	11444837	11463015	27	26	1	rs34876360	1	rs34876360	supramarginal	rs34876360	G	A	A	ADD	27410	0.0431747	0.00850507	5.07635	3.87279e-07	0.331723	rs34876360	G	A	A	ADD	7121	0.0481968	0.0165365	2.91456	0.00357297	0.325954	rs34876360	a	g	34531	-5.845	5.074e-09	0	--	31		rs1668120	0.0239	0
6	8:26189223:A:T	rs77690628	8	26189223	6.744e-12	26189223	26272768	26	25	2	rs77690628;rs71517887	1	rs77690628	supramarginal	rs77690628	T	A	A	ADD	27410	0.0952322	0.0148023	6.43359	1.26678e-10	0.0810186	rs77690628	T	A	A	ADD	7121	0.0728656	0.0291918	2.4961	0.0125792	0.0806549	rs77690628	a	t	34531	-6.863	6.744e-12	1	--	31		rs16909919	0.0274	0
7	13:111087563:A:G	rs9515212	13	111087563	9.426e-09	111085411	111107863	28	23	1	rs9515212	1	rs9515212	supramarginal	rs9515212	A	G	G	ADD	27410	0.0355449	0.0081369	4.36836	1.25642e-05	0.424814	rs9515212	A	G	G	ADD	7121	0.0654363	0.0160569	4.07528	4.64601e-05	0.436551	rs9515212	a	g	34531	5.741	9.426e-09	0	++	31		rs12953229	0.0508	0
8	15:83643151:C:T	rs148372764	15	83643151	4.355e-08	83240705	84040766	162	141	1	rs148372764	1	rs148372764	supramarginal	rs148372764	T	C	C	ADD	27410	-0.178326	0.0285606	-6.24379	4.3336e-10	0.0203707	rs148372764	T	C	C	ADD	7121	0.0106606	0.0569433	0.187215	0.851498	0.0196811	rs148372764	t	c	34531	-5.476	4.355e-08	0	-+	31		rs1668120	0.0412	0
9	16:70227430:A:G	rs62049363	16	70227430	2.225e-08	69959821	70503967	235	172	1	rs62049363	1	rs62049363	supramarginal	rs62049363	A	G	G	ADD	27410	-0.0393662	0.00838196	-4.69654	2.65893e-06	0.393094	rs62049363	A	G	G	ADD	7121	-0.051292	0.0165125	-3.10626	0.00190219	0.387562	rs62049363	a	g	34531	-5.594	2.225e-08	0	--	31		rs6044561	0.0272	0
10	17:1963961:A:G	rs12946564	17	1963961	4.633e-09	1931576	1993498	32	28	1	rs12946564	1	rs12946564	supramarginal	rs12946564	G	A	A	ADD	27410	0.0540119	0.0090652	5.95815	2.5822e-09	0.729162	rs12946564	G	A	A	ADD	7121	0.0216756	0.0177908	1.21836	0.223127	0.729012	rs12946564	a	g	34531	-5.86	4.633e-09	0	--	31		rs78209549	0.0219	0
11	17:2555592:C:T	rs7219015	17	2555592	2.644e-09	2473537	2564267	7	3	1	rs7219015	1	rs7219015	supramarginal	rs7219015	C	T	T	ADD	27410	0.0460861	0.00975428	4.72471	2.31588e-06	0.218002	rs7219015	C	T	T	ADD	7121	0.075365	0.0196161	3.84199	0.000123104	0.209387	rs7219015	t	c	34531	-5.952	2.644e-09	0	--	31		rs533577	0.0292	0
12	17:43009797:A:C	rs736866	17	43009797	2.423e-08	42904720	43022994	10	10	1	rs736866	1	rs736866	supramarginal	rs736866	C	A	A	ADD	27410	0.0465734	0.00815404	5.71169	1.13016e-08	0.403623	rs736866	C	A	A	ADD	7121	0.0174171	0.0160915	1.08238	0.279121	0.399659	rs736866	a	c	34531	-5.579	2.423e-08	0	--	31		rs13344413	0.0239	0
13	19:46133594:A:G	rs10164339	19	46133594	1.116e-12	46114677	46143948	37	34	2	rs10164339;rs7250687	1	rs10164339	supramarginal	rs10164339	G	A	A	ADD	27410	-0.0475934	0.00825504	-5.76537	8.23529e-09	0.382541	rs10164339	G	A	A	ADD	7121	-0.0713929	0.0163592	-4.36409	1.2946e-05	0.381502	rs10164339	a	g	34531	7.115	1.116e-12	1	++	31		rs117925269	0.0265	0
1	1:47974123:C:T	rs61784835	1	47974123	6.626e-09	47974123	47980916	2	2	1	rs61784835	1	rs61784835	frontalpole	rs61784835	C	T	T	ADD	27422	-0.0417975	0.00872801	-4.78889	1.6858e-06	0.356894	rs61784835	C	T	T	ADD	7129	-0.0583844	0.0172725	-3.38019	0.000728253	0.352448	rs61784835	t	c	34551	5.8	6.626e-09	0	++	32		rs61784835	1	1
2	4:103188709:C:T	rs13107325	4	103188709	1.723e-08	103001649	103198082	5	5	1	rs13107325	1	rs13107325	frontalpole	rs13107325	C	T	T	ADD	27422	-0.0843761	0.0164044	-5.14349	2.71538e-07	0.0706108	rs13107325	C	T	T	ADD	7129	-0.0736457	0.031653	-2.32666	0.0200113	0.0725885	rs13107325	t	c	34551	5.638	1.723e-08	0	++	32		rs13107325	1	1
3	16:70029539:A:G	rs62051313	16	70029539	4.18e-11	69959821	70477178	232	168	1	rs62051313	1	rs62051313	frontalpole	rs62051313	G	A	A	ADD	27422	-0.0499796	0.0086445	-5.78166	7.47672e-09	0.386287	rs62051313	G	A	A	ADD	7129	-0.0543881	0.0170503	-3.18986	0.0014296	0.381538	rs62051313	a	g	34551	6.598	4.18e-11	1	++	32		rs9844757	0.0261	0
4	17:18163262:C:T	rs28364628	17	18163262	1.153e-08	18040404	18268113	95	85	1	rs28364628	1	rs28364628	frontalpole	rs28364628	C	T	T	ADD	27422	-0.0542944	0.00974898	-5.56924	2.58253e-08	0.24529	rs28364628	C	T	T	ADD	7129	-0.0316317	0.019246	-1.64355	0.100314	0.2428	rs28364628	t	c	34551	5.707	1.153e-08	0	++	32		rs1668120	0.0247	0
5	19:36183755:C:G	rs11302520	19	36183755	1.727e-08	36143992	36253317	29	25	1	rs11302520	1	rs11302520	frontalpole	rs11302520	C	G	G	ADD	27422	0.0426804	0.00843749	5.05842	4.25461e-07	0.447983	rs11302520	C	G	G	ADD	7129	0.0409822	0.0164408	2.49271	0.0126998	0.44519	rs11302520	c	g	34551	5.637	1.727e-08	0	++	32		rs59698523	0.0354	0
1	4:103188709:C:T	rs13107325	4	103188709	1.446e-16	103001649	103198082	6	6	2	rs13107325;rs6855246	1	rs13107325	transversetemporal	rs13107325	C	T	T	ADD	27445	-0.126418	0.0166846	-7.57694	3.64946e-14	0.0706108	rs13107325	C	T	T	ADD	7131	-0.107451	0.0322184	-3.33508	0.000857121	0.0725885	rs13107325	t	c	34576	8.261	1.446e-16	1	++	33		rs13107325	1	1
2	5:122745291:C:T	rs4836008	5	122745291	3.127e-10	122652493	122813029	114	90	2	rs4836008;rs57408535	1	rs4836008	transversetemporal	rs4836008	T	C	C	ADD	27445	-0.0448783	0.00853266	-5.25959	1.45458e-07	0.432169	rs4836008	T	C	C	ADD	7131	-0.0600247	0.0169483	-3.54163	0.000400203	0.438596	rs4836008	t	c	34576	-6.292	3.127e-10	1	--	33		rs1452628	0.0302	0
3	8:26227484:C:T	rs3200031	8	26227484	1.017e-08	26189223	26260910	8	7	1	rs3200031	1	rs3200031	transversetemporal	rs3200031	C	T	T	ADD	27445	0.0820467	0.0157377	5.21337	1.86782e-07	0.0811472	rs3200031	C	T	T	ADD	7131	0.0739746	0.0309743	2.38826	0.0169545	0.0805705	rs3200031	t	c	34576	-5.728	1.017e-08	0	--	33		rs16909919	0.0274	0
4	12:109037310:C:T	rs11612673	12	109037310	6.256e-09	109029909	109124129	70	59	1	rs11612673	1	rs11612673	transversetemporal	rs11612673	T	C	C	ADD	27445	-0.0439062	0.00856365	-5.12704	2.96325e-07	0.446852	rs11612673	T	C	C	ADD	7131	-0.0459961	0.0167992	-2.73799	0.0061969	0.454154	rs11612673	t	c	34576	-5.81	6.256e-09	0	--	33		rs1177644	0.0492	0
1	4:103188709:C:T	rs13107325	4	103188709	3.294e-08	103001649	103198082	5	5	1	rs13107325	1	rs13107325	insula	rs13107325	C	T	T	ADD	27442	-0.0853553	0.0164895	-5.17634	2.27876e-07	0.0706108	rs13107325	C	T	T	ADD	7129	-0.0638874	0.0317228	-2.01393	0.0440545	0.0725885	rs13107325	t	c	34571	5.525	3.294e-08	0	++	34		rs13107325	1	1
2	8:27098436:C:T	rs1562330	8	27098436	2.572e-09	27098436	27119538	8	8	1	rs1562330	1	rs1562330	insula	rs1562330	C	T	T	ADD	27442	0.0488144	0.00863824	5.65096	1.61133e-08	0.404616	rs1562330	C	T	T	ADD	7129	0.0339922	0.0167093	2.03433	0.0419555	0.399299	rs1562330	t	c	34571	-5.957	2.572e-09	0	--	34		rs1177644	0.032	0
3	10:114712154:C:G	rs7094871	10	114712154	1.868e-08	114678843	114721237	17	12	1	rs7094871	1	rs7094871	insula	rs7094871	C	G	G	ADD	27442	0.0458938	0.00841707	5.45247	5.01038e-08	0.539264	rs7094871	C	G	G	ADD	7129	0.0279167	0.0165198	1.68989	0.091092	0.542009	rs7094871	c	g	34571	5.624	1.868e-08	0	++	34		rs2416560	0.0374	0
4	14:97185699:G:T	rs7142241	14	97185699	5.403e-10	97181196	97198314	15	12	1	rs7142241	1	rs7142241	insula	rs7142241	G	T	T	ADD	27442	0.0510827	0.0103737	4.92427	8.51684e-07	0.207715	rs7142241	G	T	T	ADD	7129	0.0811591	0.0202302	4.01179	6.0879e-05	0.211479	rs7142241	t	g	34571	-6.207	5.403e-10	1	--	34		rs10980625	0.0432	0
5	15:74592862:A:G	rs12904134	15	74592862	4.406e-11	74552742	75449756	315	269	8	rs12904134;rs11630295;rs12909047;rs35107470;rs11857376;rs11630478;rs4886615;rs7162376	2	rs12904134;rs7162376	insula	rs12904134	G	A	A	ADD	27442	-0.0504275	0.00857286	-5.88223	4.09478e-09	0.517243	rs12904134	G	A	A	ADD	7129	-0.0500706	0.0168281	-2.97542	0.00293574	0.523253	rs12904134	a	g	34571	6.59	4.406e-11	1	++	34		rs245105	0.0568	0
6	15:83400419:C:T	rs142256392	15	83400419	3.513e-10	82441790	83968993	180	158	2	rs142256392;rs115046402	1	rs142256392	insula	rs142256392	C	T	T	ADD	27442	-0.166658	0.0312294	-5.33655	9.54813e-08	0.018768	rs142256392	C	T	T	ADD	7129	-0.208791	0.0623114	-3.35076	0.000810106	0.0178841	rs142256392	t	c	34571	6.274	3.513e-10	1	++	34		rs1668120	0.0308	0
7	16:51451683:C:T	rs17616633	16	51451683	5.328e-10	51442679	51451683	5	5	1	rs17616633	1	rs17616633	insula	rs17616633	T	C	C	ADD	27442	-0.0508058	0.00849592	-5.98003	2.25862e-09	0.559267	rs17616633	T	C	C	ADD	7129	-0.0326318	0.0167785	-1.94486	0.0518314	0.558019	rs17616633	t	c	34571	-6.209	5.328e-10	1	--	34		rs1948948	0.9799	1
8	22:38273749:C:T	rs9466	22	38273749	3.209e-09	38211954	38399979	129	102	1	rs9466	1	rs9466	insula	rs9466	T	C	C	ADD	27442	-0.0378646	0.00847804	-4.4662	7.99372e-06	0.413036	rs9466	T	C	C	ADD	7129	-0.0720081	0.0168255	-4.2797	1.89599e-05	0.41034	rs9466	t	c	34571	-5.921	3.209e-09	0	--	34		rs775684617	0.4148	1
[truncated: 5 more columns]

## Sheet: ST5
Table 5	Clumping results across 34 cortical thickness GWAS. Clumping was performed in plink 1.9.														LD<0.4, 1000G EUR reference panel (downloaded from https://ctg.cncr.nl/software/magma)
CHR	F	SNP	BP	P	TOTAL	NSIG	S05	S01	S001	S0001	SP2
15	1	rs2033939	39633904	5.79e-81	2	0	0	0	0	2	rs7182018(1),rs1440802(1)
4	1	rs13107325	103188709	1.07e-28	15	0	0	0	0	15	rs13107325(1),rs13107325(1),rs13107325(1),rs13107325(1),rs13107325(1),rs13107325(1),rs13107325(1),rs13107325(1),rs13107325(1),rs13107325(1),rs13107325(1),rs13107325(1),rs13107325(1),rs13107325(1),rs13135092(1)
14	1	rs76341705	59628679	3.5e-22	1	0	0	0	0	1	rs78580207(1)
1	1	rs61784835	47974123	2.02e-16	2	0	0	0	0	2	rs61784835(1),rs61784835(1)
5	1	rs245100	79933093	9.86e-16	0	0	0	0	0	0	NONE
19	1	rs8101493	46131929	4.38e-15	19	0	0	0	0	19	rs3816046(1),rs3816046(1),rs2241722(1),rs2241722(1),rs2241722(1),rs3786824(1),rs3786824(1),rs3786824(1),rs12979428(1),rs8101493(1),rs8101493(1),rs8101493(1),rs8101493(1),rs8101493(1),rs10164339(1),rs10164339(1),rs10164339(1),rs10164339(1),rs10164339(1)
11	1	rs7936928	130279168	5.78e-15	2	0	0	0	0	2	rs4937515(1),rs4937515(1)
16	1	rs62049363	70227430	1.07e-14	8	0	0	0	0	8	rs62051313(1),rs1862664(1),rs71399925(1),rs62052489(1),rs4606711(1),rs62049363(1),rs62049363(1),rs62049363(1)
4	1	rs13110077	121643726	1.53e-14	14	0	0	0	0	14	rs34976331(1),rs35021943(1),rs13110077(1),rs13110077(1),rs13110077(1),rs13110077(1),rs79104251(1),rs79104251(1),rs79104251(1),rs79104251(1),rs1511305(1),rs79852959(1),rs74476491(1),rs11733915(1)
17	1	rs7219015	2555592	1.7e-14	15	0	0	0	0	15	rs7219015(1),rs7219015(1),rs7219015(1),rs7219015(1),rs7219015(1),rs7219015(1),rs7219015(1),rs7219015(1),rs7219015(1),rs7219015(1),rs7219015(1),rs7219015(1),rs7219015(1),rs7218235(1),rs7218235(1)
7	1	rs10276148	103733264	2.62e-14	8	0	0	0	0	8	rs13233398(1),rs756747(1),rs756747(1),rs10953403(1),rs10276148(1),rs12534154(1),rs194834(1),rs28758523(1)
2	1	rs17497343	37173032	4.02e-14	6	0	0	0	0	6	rs1861435(1),rs1861435(1),rs17496249(1),rs17443495(1),rs17443495(1),rs7592902(1)
1	1	rs1452628	215139887	7.27e-14	1	0	0	0	0	1	rs1452628(1)
14	1	rs186347	59072226	1.1e-13	2	0	0	0	0	2	rs170239(1),rs10782438(1)
2	1	rs78783493	97668945	1.2e-13	7	0	0	0	0	7	rs78783493(1),rs78783493(1),rs78783493(1),rs11695197(1),rs11695197(1),rs7575796(1),rs7575796(1)
17	1	rs4630591	44192568	4.64e-13	0	0	0	0	0	0	NONE
8	1	rs77690628	26189223	5.91e-13	19	0	0	0	0	19	rs77690628(1),rs77690628(1),rs77690628(1),rs77690628(1),rs77690628(1),rs77690628(1),rs77690628(1),rs77690628(1),rs73217710(1),rs73217710(1),rs73217710(1),rs17055142(1),rs17055142(1),rs3200031(1),rs3200031(1),rs3200031(1),rs71517887(1),rs3758098(1),rs3758098(1)
2	1	rs6715800	151649791	4.56e-12	0	0	0	0	0	0	NONE
2	1	rs2287523	225207148	8.79e-12	0	0	0	0	0	0	NONE
6	1	rs10498754	43156160	8.86e-12	4	0	0	0	0	4	rs10498754(1),rs10498754(1),rs10498754(1),rs10498754(1)
8	1	rs1562330	27098436	1.26e-11	9	0	0	0	0	9	rs1562330(1),rs1562330(1),rs1562330(1),rs1562330(1),rs1562330(1),rs1562330(1),rs1562330(1),rs1562330(1),rs1562330(1)
1	1	rs2275186	39766055	1.49e-11	0	0	0	0	0	0	NONE
13	1	rs9559797	111085411	2.16e-11	5	0	0	0	0	5	rs9559797(1),rs6492273(1),rs9515212(1),rs9515212(1),rs9515212(1)
2	1	rs13431289	49367544	2.32e-11	0	0	0	0	0	0	NONE
19	1	rs11302520	36183755	2.68e-11	2	0	0	0	0	2	rs11302520(1),rs11302520(1)
17	1	rs9904766	44186952	2.92e-11	3	0	0	0	0	3	rs9904766(1),rs62073094(1),rs62073102(1)
17	1	rs12938775	2574821	3.5e-11	4	0	0	0	0	4	rs12938775(1),rs12938775(1),rs12938775(1),rs9893575(1)
15	1	rs12904134	74592862	4.41e-11	1	0	0	0	0	1	rs12904134(1)
5	1	rs10052710	82860025	4.61e-11	0	0	0	0	0	0	NONE
2	1	rs7589627	27159786	5.06e-11	7	0	0	0	0	7	rs12992813(1),rs77562583(1),rs11126806(1),rs11126806(1),rs11126806(1),rs34732613(1),rs4665943(1)
16	1	rs9933149	87226206	5.11e-11	1	0	0	0	0	1	rs56023709(1)
3	1	rs13079368	39512551	5.24e-11	6	0	0	0	0	6	rs13079368(1),rs13079368(1),rs13079368(1),rs13079368(1),rs1464047(1),rs1464047(1)
3	1	rs114898153	64431140	5.67e-11	0	0	0	0	0	0	NONE
5	1	rs12187568	128734008	6.45e-11	1	0	0	0	0	1	rs12187568(1)
13	1	rs9521141	109707827	9.4e-11	4	0	0	0	0	4	rs9521141(1),rs9521141(1),rs9521141(1),rs9521141(1)
1	1	rs617577	39910684	1.14e-10	11	0	0	0	0	11	rs682571(1),rs599823(1),rs599823(1),rs617577(1),rs617577(1),rs617577(1),rs617577(1),rs617577(1),rs617577(1),rs617577(1),rs6698781(1)
3	1	rs13082214	13835007	2.72e-10	7	0	0	0	0	7	rs4685022(1),rs4685022(1),rs4685022(1),rs4685022(1),rs4685022(1),rs4685022(1),rs11128657(1)
16	1	rs9926320	69128053	2.84e-10	0	0	0	0	0	0	NONE
5	1	rs4836008	122745291	3.13e-10	1	0	0	0	0	1	rs13156484(1)
20	1	rs148633354	32573048	3.24e-10	0	0	0	0	0	0	NONE
13	1	rs9521760	111091231	3.32e-10	2	0	0	0	0	2	rs4773185(1),rs6492277(1)
15	1	rs142256392	83400419	3.51e-10	2	0	0	0	0	2	rs148372764(1),rs2123161(1)
2	1	rs1441102	104479862	3.57e-10	0	0	0	0	0	0	NONE
8	1	rs7003744	110637878	3.72e-10	5	0	0	0	0	5	rs2844248(1),rs79362376(1),rs79362376(1),rs79362376(1),rs79362376(1)
17	1	rs12946564	1963961	5.02e-10	6	0	0	0	0	6	rs12946564(1),rs12946564(1),rs12946564(1),rs12946564(1),rs12946564(1),rs12946564(1)
10	1	rs4962692	126424823	5.24e-10	0	0	0	0	0	0	NONE
4	1	rs13111112	41184950	5.26e-10	0	0	0	0	0	0	NONE
16	1	rs17616633	51451683	5.33e-10	0	0	0	0	0	0	NONE
14	1	rs7142241	97185699	5.4e-10	0	0	0	0	0	0	NONE
4	1	rs13128427	17517370	6.27e-10	0	0	0	0	0	0	NONE
7	1	rs7784066	2819727	6.64e-10	1	0	0	0	0	1	rs1182182(1)
17	1	rs8073909	55324181	6.75e-10	0	0	0	0	0	0	NONE
1	1	rs2002058	58561329	8.04e-10	0	0	0	0	0	0	NONE
10	1	rs10821910	63461129	8.53e-10	0	0	0	0	0	0	NONE
1	1	rs1180379	39915035	8.58e-10	0	0	0	0	0	0	NONE
22	1	rs2018980	38450620	8.63e-10	0	0	0	0	0	0	NONE
1	1	rs10753232	180950126	8.93e-10	1	0	0	0	0	1	rs10753232(1)
5	1	rs6877300	56008916	9.9e-10	0	0	0	0	0	0	NONE
13	1	rs341516	60404033	1.1e-09	0	0	0	0	0	0	NONE
3	1	rs58531798	190641068	1.3e-09	0	0	0	0	0	0	NONE
7	1	rs147787064	75973115	1.38e-09	0	0	0	0	0	0	NONE
1	1	rs17785382	53707953	1.47e-09	0	0	0	0	0	0	NONE
7	1	rs76928645	54941328	1.57e-09	1	0	0	0	0	1	rs77126132(1)
11	1	rs202180602	44635558	1.58e-09	1	0	0	0	0	1	rs202180602(1)
2	1	rs11692435	98275354	1.83e-09	2	0	0	0	0	2	rs11692435(1),rs11692435(1)
17	1	rs117421612	43423162	2.08e-09	0	0	0	0	0	0	NONE
1	1	rs76049219	57788128	2.34e-09	0	0	0	0	0	0	NONE
2	1	rs817540	33488958	2.35e-09	0	0	0	0	0	0	NONE
2	1	rs9797946	55673951	2.77e-09	0	0	0	0	0	0	NONE
7	1	rs983960	103746862	3e-09	0	0	0	0	0	0	NONE
3	1	rs729638	13827092	3.1e-09	1	0	0	0	0	1	rs4684160(1)
22	1	rs9466	38273749	3.21e-09	0	0	0	0	0	0	NONE
9	1	rs10512248	98259703	3.49e-09	0	0	0	0	0	0	NONE
14	1	rs12436192	100378941	3.57e-09	0	0	0	0	0	0	NONE
6	1	rs2677100	45420847	3.62e-09	1	0	0	0	0	1	rs2819865(1)
17	1	rs736866	43009797	3.7e-09	1	0	0	0	0	1	rs736866(1)
7	1	rs236607	75071121	4.14e-09	0	0	0	0	0	0	NONE
17	1	rs62053943	43744203	4.65e-09	0	0	0	0	0	0	NONE
8	1	rs34876360	11455262	5.07e-09	1	0	0	0	0	1	rs34876360(1)
6	1	rs275350	151016058	5.87e-09	0	0	0	0	0	0	NONE
12	1	rs11612673	109037310	6.26e-09	1	0	0	0	0	1	rs11612673(1)
5	1	rs27437	131436961	6.34e-09	0	0	0	0	0	0	NONE
2	1	rs13424020	237501621	6.88e-09	0	0	0	0	0	0	NONE
1	1	rs4950101	98501011	7.45e-09	0	0	0	0	0	0	NONE
8	1	rs1786345	101674751	7.64e-09	0	0	0	0	0	0	NONE
7	1	rs6946266	18007588	7.71e-09	0	0	0	0	0	0	NONE
12	1	rs11063592	5393053	7.76e-09	0	0	0	0	0	0	NONE
1	1	rs1262815	57791177	8.3e-09	0	0	0	0	0	0	NONE
4	1	rs189807142	120841644	8.35e-09	0	0	0	0	0	0	NONE
5	1	rs79274348	122771612	8.37e-09	0	0	0	0	0	0	NONE
19	1	rs2916068	19516433	9.34e-09	0	0	0	0	0	0	NONE
2	1	rs12712508	36771309	9.42e-09	0	0	0	0	0	0	NONE
15	1	rs2415142	73431600	1e-08	0	0	0	0	0	0	NONE
9	1	rs7875050	95399878	1.06e-08	0	0	0	0	0	0	NONE
13	1	rs6492276	111104692	1.07e-08	0	0	0	0	0	0	NONE
3	1	rs11129967	42707281	1.08e-08	0	0	0	0	0	0	NONE
6	1	rs9322194	149920249	1.09e-08	0	0	0	0	0	0	NONE
10	1	rs61753077	123996970	1.1e-08	2	0	0	0	0	2	rs61753077(1),rs61753077(1)
17	1	rs375326092	20313623	1.11e-08	0	0	0	0	0	0	NONE
17	1	rs28364628	18163262	1.15e-08	0	0	0	0	0	0	NONE
2	1	rs11695548	69985644	1.18e-08	0	0	0	0	0	0	NONE
4	1	rs190845364	39633401	1.19e-08	0	0	0	0	0	0	NONE
8	1	rs4841222	9656302	1.25e-08	0	0	0	0	0	0	NONE
1	1	rs10912894	175106616	1.3e-08	0	0	0	0	0	0	NONE
7	1	rs73201593	85164787	1.39e-08	0	0	0	0	0	0	NONE
14	1	rs532	39651193	1.41e-08	0	0	0	0	0	0	NONE
9	1	rs3124591	139390397	1.46e-08	0	0	0	0	0	0	NONE
3	1	rs13063883	124475302	1.59e-08	0	0	0	0	0	0	NONE
9	1	rs7861718	3924447	1.7e-08	0	0	0	0	0	0	NONE
3	1	rs13059691	71590105	1.72e-08	0	0	0	0	0	0	NONE
7	1	rs12668167	97221136	1.76e-08	0	0	0	0	0	0	NONE
10	1	rs7094871	114712154	1.87e-08	0	0	0	0	0	0	NONE
4	1	rs12500277	39302247	1.88e-08	0	0	0	0	0	0	NONE
4	1	rs3733574	17511127	1.93e-08	0	0	0	0	0	0	NONE
17	1	rs35110958	2477695	1.99e-08	1	0	0	0	0	1	rs12603072(1)
10	1	rs224707	34260946	2.02e-08	0	0	0	0	0	0	NONE
7	1	rs10253861	8110475	2.06e-08	0	0	0	0	0	0	NONE
7	1	rs191902475	76251781	2.07e-08	1	0	0	0	0	1	rs191902475(1)
18	1	rs9967368	656020	2.08e-08	0	0	0	0	0	0	NONE
17	1	rs333116	4396110	2.12e-08	0	0	0	0	0	0	NONE
7	1	rs757425	29329058	2.43e-08	0	0	0	0	0	0	NONE
1	1	rs58158339	16596542	2.45e-08	0	0	0	0	0	0	NONE
17	1	rs4968317	45418111	2.45e-08	0	0	0	0	0	0	NONE
15	1	rs145567534	83967645	2.57e-08	0	0	0	0	0	0	NONE
15	1	rs75112081	83679602	2.63e-08	0	0	0	0	0	0	NONE
14	1	rs4990176	103838573	2.65e-08	0	0	0	0	0	0	NONE
2	1	rs7567226	239018252	2.68e-08	0	0	0	0	0	0	NONE
2	1	rs12886	189897396	2.91e-08	0	0	0	0	0	0	NONE
4	1	rs10857115	127471252	2.94e-08	0	0	0	0	0	0	NONE
5	1	rs534050929	122667036	2.94e-08	0	0	0	0	0	0	NONE
3	1	rs360709	138694076	3.13e-08	0	0	0	0	0	0	NONE
8	1	rs1466338	9305999	3.15e-08	0	0	0	0	0	0	NONE
17	1	rs60371134	45056841	3.58e-08	1	0	0	0	0	1	rs8081157(1)
5	1	rs1962848	122671660	3.59e-08	0	0	0	0	0	0	NONE
7	1	rs3801650	83742944	3.89e-08	0	0	0	0	0	0	NONE
14	1	rs2319627	21565189	3.95e-08	0	0	0	0	0	0	NONE
16	1	rs3862469	11194080	4.01e-08	0	0	0	0	0	0	NONE
13	1	rs112886906	35248969	4.08e-08	0	0	0	0	0	0	NONE
8	1	rs4872084	23072915	4.3e-08	0	0	0	0	0	0	NONE
1	1	rs2643222	64233017	4.42e-08	0	0	0	0	0	0	NONE
10	1	rs35831787	134546346	4.49e-08	0	0	0	0	0	0	NONE
10	1	rs11197843	118641396	4.9e-08	0	0	0	0	0	0	NONE
12	1	rs492623	117813981	4.99e-08	0	0	0	0	0	0	NONE

## Sheet: ST6
Table 6	Association statistics between SNPs identified in GWAS with memory and executive function (CLSA) and with Paired Associates Learning (UKB). Summary statistics from linear models are shown alongside uncorrected and FDR- corrected p-values. pFDR<0.1 are highlighted in bold																																		Association statistics between SNPs identified in GWAS with cognitive function (UKB)
MarkerName	Trait	Phenotype_increasing	REF	A1	A1_cap	Weight	Zscore_METAL	Zscore_aligned_to_CLSA_A1	SNP	A1_COUNTED	REF_ALT	clsa_snps	clsa_order	EF_N	beta_EF	SE_EF	tstat_EF	p_EF	p_FDR_EF	snp_EF	Zaligned0test_EF	tstat0test_EF	ALIGNED_EF?	MEM_N	beta_MEM	SE_MEM	tstat_MEM	p_MEM	p_FDR_MEM	snp_MEM	Zaligned0test_MEM	tstat0test_MEM	ALIGNED_MEM?		snp	N_PAL	beta_PAL	se_PAL	tstat_PAL	p_PAL	pfdr_PAL	snp_PAL	Effect_Allele_A1	Aligned_with_CT_results		N_Gf	beta_Gf	se_Gf	tstat_Gf
rs10052710	pericalcarine	CT	t	g	G	34575	-6.583	6.583	rs10052710	T	G	rs10052710	73	22576	0.234331	0.179858	1.30287	0.192634	0.652775	'rs10052710'	TRUE	TRUE	1	25387	-0.114766	0.167761	-0.684102	0.493917	0.921531	'rs10052710'	TRUE	FALSE	0		rs10052710	22791	-0.0157195	0.0295235	-0.53244	0.594427	0.883645	rs10052710_T	T	0		134640	-0.0199648	0.0100772	-1.98118
rs10164339	inferiorparietal; lateralorbitofrontal; postcentral; precentral; suramarginal	CT	a	g	G	34532	6.842	6.842	rs10164339	G	A	rs10164339	201	22576	-0.119615	0.148072	-0.807816	0.419205	0.88657	'rs10164339'	TRUE	FALSE	0	25387	-0.101598	0.137911	-0.736697	0.461313	0.921531	'rs10164339'	TRUE	FALSE	0		rs10164339	22791	0.0287151	0.024382	1.17771	0.238923	0.793308	rs10164339_G	G	1		134640	-0.0140781	0.00827833	-1.70059
rs10253861	isthmuscingulate	CT	a	g	G	34567	-5.607	-5.607	rs10253861	G	A	rs10253861	87	22576	-0.198739	0.144714	-1.37332	0.169667	0.639971	'rs10253861'	FALSE	FALSE	1	25387	0.0170694	0.134813	0.126616	0.899245	0.991476	'rs10253861'	FALSE	TRUE	0		rs10253861	22791	-0.0516422	0.0236674	-2.182	0.0291199	0.7562	rs10253861_G	G	1		134640	-0.0204621	0.00808467	-2.53098
rs10276148	cuneus;precuneus	CT	a	g	G	34573	6.055	6.055	rs10276148	G	A	rs10276148	98	22576	0.303525	0.14526	2.08953	0.036671	0.414961	'rs10276148'	TRUE	TRUE	1	25387	0.226434	0.135242	1.67429	0.0940853	0.885711	'rs10276148'	TRUE	TRUE	1		rs10276148	22791	0.0116264	0.0236129	0.492377	0.622457	0.90824	rs10276148_G	G	1		134640	0.0172728	0.00800098	2.15884
rs10498754	GlobalMeanMean thickness ;caudalmiddlefrontal; fusiform; precentral; precuneus	CT	a	t	T	34552	-6.037	-6.037	rs10498754	T	A	rs10498754	81	22576	0.541333	0.252781	2.14151	0.0322439	0.411457	'rs10498754'	FALSE	TRUE	0	25387	0.35944	0.23566	1.52525	0.12721	0.885711	'rs10498754'	FALSE	TRUE	0		rs10498754	22791	0.0478362	0.0415758	1.15058	0.249918	0.793308	rs10498754_T	T	0		134640	0.0123443	0.0148003	0.834059
rs10512248	parahippocampal	CT	t	g	G	34571	-5.907	5.907	rs10512248	T	G	rs10512248	119	22576	-0.186403	0.152517	-1.22218	0.221652	0.700102	'rs10512248'	TRUE	FALSE	0	25387	0.166201	0.141814	1.17197	0.241222	0.911943	'rs10512248'	TRUE	TRUE	1		rs10512248	22791	0.0297819	0.0249895	1.19177	0.233362	0.793308	rs10512248_T	T	1		134640	-0.0444056	0.00852373	-5.20965
rs10753232	superiorfrontal;rostralmiddlefrontal	CT	t	c	C	34544	6.127	6.127	rs10753232	C	T	rs10753232	16	22576	0.468425	0.146116	3.20584	0.00134858	0.0966481	'rs10753232'	TRUE	TRUE	1	25387	0.102779	0.136122	0.755048	0.450227	0.921531	'rs10753232'	TRUE	TRUE	1		rs10753232	22791	-0.00949356	0.0239954	-0.395641	0.692374	0.934114	rs10753232_C	C	0		134640	0.00041775	0.00818041	0.0510671
rs10782438	middletemporal	CT	t	c	C	34574	6.891	-6.891	rs10782438	T	C	rs10782438	146	22576	-0.22534	0.145432	-1.54945	0.121288	0.603466	'rs10782438'	FALSE	FALSE	1	25387	0.0557861	0.135653	0.411242	0.680899	0.925171	'rs10782438'	FALSE	TRUE	0		rs10782438	22791	0.0143165	0.0238818	0.599472	0.548864	0.883645	rs10782438_T	T	0		134640	0.00454085	0.00813973	0.557863
rs10821910	parsopercularis	CT	t	c	C	34538	-6.135	6.135	rs10821910	T	C	rs10821910	122	22576	0.0528046	0.147677	0.357568	0.72067	0.911436	'rs10821910'	TRUE	TRUE	1	25387	0.1181	0.137444	0.859259	0.390205	0.921531	'rs10821910'	TRUE	TRUE	1		rs10821910	22791	0.0300742	0.0241046	1.24765	0.212172	0.793308	rs10821910_T	T	1		134640	-0.00871485	0.00816496	-1.06735
rs10857115	paracentral	CT	t	g	G	34569	-5.545	-5.545	rs10857115	G	T	rs10857115	70	22576	-0.440408	0.294616	-1.49486	0.134966	0.603466	'rs10857115'	FALSE	FALSE	1	25387	0.0886121	0.274356	0.322982	0.746711	0.949958	'rs10857115'	FALSE	TRUE	0		rs10857115	22791	-0.0273154	0.0410748	-0.665015	0.506048	0.883645	rs10857115_G	G	1		134640	-0.00778299	0.0143009	-0.544232
rs10912894	paracentral	CT	t	c	C	34569	-5.686	5.686	rs10912894	T	C	rs10912894	15	22576	0.251387	0.156362	1.60772	0.10791	0.603466	'rs10912894'	TRUE	TRUE	1	25387	-0.0481481	0.145525	-0.330857	0.740755	0.949958	'rs10912894'	TRUE	FALSE	0		rs10912894	22791	0.0296761	0.0260801	1.13788	0.255181	0.793308	rs10912894_T	T	1		134640	-0.0206511	0.0088694	-2.32835
rs10953403	parsopercularis	CT	t	g	G	34538	-6.415	6.415	rs10953403	T	G	rs10953403	97	22576	0.423593	0.146449	2.89242	0.00382655	0.120959	'rs10953403'	TRUE	TRUE	1	25387	0.22208	0.136368	1.62853	0.103424	0.885711	'rs10953403'	TRUE	TRUE	1		rs10953403	22791	0.00938378	0.0241284	0.38891	0.697347	0.934114	rs10953403_T	T	1		134640	0.0156155	0.00818503	1.90782
rs11063592	medialorbitofrontal	CT	t	c	C	34552	5.774	-5.774	rs11063592	T	C	rs11063592	130	22576	0.421701	0.198163	2.12806	0.0333432	0.411457	'rs11063592'	FALSE	TRUE	0	25387	0.0388651	0.183884	0.211356	0.832611	0.967584	'rs11063592'	FALSE	TRUE	0		rs11063592	22791	0.0394642	0.0326793	1.20762	0.227207	0.793308	rs11063592_T	T	0		134640	0.0268726	0.0110776	2.42586
rs11126806	GlobalMeanMean thickness; inferior parietal; paracentral	CT	a	c	C	34552	-5.488	-5.488	rs11126806	C	A	rs11126806	20	22576	0.146036	0.147447	0.990429	0.321975	0.790373	'rs11126806'	FALSE	TRUE	0	25387	-0.129544	0.137159	-0.944486	0.34493	0.921531	'rs11126806'	FALSE	FALSE	1		rs11126806	22791	-0.00927796	0.0241694	-0.383872	0.701077	0.934114	rs11126806_C	C	1		134640	-0.0330829	0.00825636	-4.00696
rs11128657	fusiform	CT	t	c	C	34554	6.19	6.19	rs11128657	C	T	rs11128657	45	22576	0.240843	0.146576	1.64313	0.10037	0.603466	'rs11128657'	TRUE	TRUE	1	25387	0.00280912	0.136451	0.020587	0.983575	0.999768	'rs11128657'	TRUE	TRUE	1		rs11128657	22791	-0.0460256	0.0238954	-1.92613	0.0541009	0.7562	rs11128657_C	C	0		134640	-0.0158555	0.00819973	-1.93366
rs11129967	parahippocampal	CT	a	g	G	34571	5.717	5.717	rs11129967	G	A	rs11129967	49	22576	-0.0127282	0.15909	-0.0800064	0.936233	0.972416	'rs11129967'	TRUE	FALSE	0	25387	-0.125221	0.14788	-0.846779	0.397126	0.921531	'rs11129967'	TRUE	FALSE	0		rs11129967	22791	-0.00141118	0.026114	-0.0540394	0.956904	0.977981	rs11129967_G	G	0		134640	0.0168173	0.0089982	1.86897
rs11197843	caudalanteriorcingulate	CT	t	g	G	34571	5.455	5.455	rs11197843	G	T	rs11197843	124	22576	-0.0400661	0.188131	-0.21297	0.831353	0.911943	'rs11197843'	TRUE	FALSE	0	25387	0.634621	0.174443	3.63798	0.000275326	0.0591951	'rs11197843'	TRUE	TRUE	1		rs11197843	22791	-0.0253685	0.030526	-0.831044	0.405957	0.864056	rs11197843_G	G	0		134640	-0.0144882	0.010377	-1.39618
rs112886906	pericalcarine	CT	a	g	G	34575	-5.487	5.487	rs112886906	A	G	rs112886906	133	22576	0.370274	0.622066	0.595234	0.551693	0.908347	'rs112886906'	TRUE	TRUE	1	25387	-0.301875	0.581204	-0.519396	0.603489	0.921531	'rs112886906'	TRUE	FALSE	0		rs112886906	22791	-0.165637	0.0994821	-1.66499	0.0959277	0.7562	rs112886906_A	A	0		134640	0.0383331	0.0357418	1.0725
rs114898153	lateraloccipital	CT	a	c	C	34573	-6.552	-6.552	rs114898153	C	A	rs114898153	50	22576	-0.0712692	0.145644	-0.489339	0.624607	0.909396	'rs114898153'	FALSE	FALSE	1	25387	-0.0140383	0.135401	-0.103679	0.917425	0.996194	'rs114898153'	FALSE	FALSE	1		rs114898153	22791	-0.0375448	0.0236148	-1.58989	0.111874	0.7562	rs114898153_C	C	1		134640	0.00155126	0.00812908	0.190829
rs11612673	bankssts; transversetemporal	CT	t	c	C	34561	-5.554	5.554	rs11612673	T	C	rs11612673	131	22576	-0.138339	0.144253	-0.959003	0.337568	0.79755	'rs11612673'	TRUE	FALSE	0	25387	-0.0459462	0.134492	-0.341628	0.732633	0.949958	'rs11612673'	TRUE	FALSE	0		rs11612673	22791	-0.0383171	0.0236876	-1.6176	0.105762	0.7562	rs11612673_T	T	0		134640	-0.0137602	0.00809762	-1.69929
rs11692435	caudalmiddlefrontal; inferiorparietal; lateralorbitofrontal	CT	a	g	G	34544	6.012	6.012	rs11692435	G	A	rs11692435	35	22576	-0.132067	0.26923	-0.490538	0.623758	0.909396	'rs11692435'	TRUE	FALSE	0	25387	-0.270246	0.251351	-1.07518	0.282306	0.911943	'rs11692435'	TRUE	FALSE	0		rs11692435	22791	-0.0463892	0.04237	-1.09486	0.27359	0.793308	rs11692435_G	G	0		134640	0.0198674	0.015038	1.32115
rs11695197	parsorbitalis; rostralmiddlefrontal	CT	a	g	G	34548	5.562	5.562	rs11695197	G	A	rs11695197	33	22576	-0.0359382	0.231812	-0.155032	0.876798	0.935024	'rs11695197'	TRUE	FALSE	0	25387	-0.223465	0.215693	-1.03603	0.300197	0.911943	'rs11695197'	TRUE	FALSE	0		rs11695197	22791	-0.0596565	0.0375139	-1.59025	0.111792	0.7562	rs11695197_G	G	0		134640	0.0124654	0.0130278	0.956828
rs11695548	pericalcarine	CT	t	c	C	34575	-5.703	-5.703	rs11695548	C	T	rs11695548	31	22576	-0.0556325	0.225394	-0.246823	0.805047	0.911943	'rs11695548'	FALSE	FALSE	1	25387	0.00701145	0.209971	0.0333924	0.973362	0.999768	'rs11695548'	FALSE	TRUE	0		rs11695548	22791	-0.0875407	0.036934	-2.37019	0.0177871	0.729143	rs11695548_C	C	1		134640	0.0225007	0.0127254	1.76817
rs11733915	rostralmiddlefrontal	CT	t	c	C	34542	6.636	-6.636	rs11733915	T	C	rs11733915	69	22576	0.10379	0.159781	0.649573	0.515975	0.88657	'rs11733915'	FALSE	TRUE	0	25387	0.094137	0.148734	0.63292	0.526791	0.921531	'rs11733915'	FALSE	TRUE	0		rs11733915	22791	-0.0377814	0.0264704	-1.42731	0.153505	0.7562	rs11733915_T	T	1		134640	-0.00295147	0.00897751	-0.328762
rs117421612	parahippocampal	CT	a	g	G	34571	-5.992	-5.992	rs117421612	G	A	rs117421612	183	22576	0.116448	0.309559	0.376174	0.706791	0.911436	'rs117421612'	FALSE	TRUE	0	25387	0.174986	0.288617	0.606292	0.544326	0.921531	'rs117421612'	FALSE	TRUE	0		rs117421612	22791	-0.0171301	0.0479156	-0.357505	0.720717	0.934114	rs117421612_G	G	1		134640	-0.0523808	0.0169334	-3.09335
rs1180379	isthmuscingulate	CT	a	g	G	34567	6.134	6.134	rs1180379	G	A	rs1180379	6	22576	-0.142078	0.150784	-0.942262	0.346069	0.808747	'rs1180379'	TRUE	FALSE	0	25387	0.0533945	0.14039	0.38033	0.703704	0.934081	'rs1180379'	TRUE	TRUE	1		rs1180379	22791	-0.016635	0.0247609	-0.671825	0.501702	0.883645	rs1180379_G	G	0		134640	0.00264314	0.00830202	0.318373
rs1182182	precuneus	CT	t	c	C	34559	-5.843	-5.843	rs1182182	C	T	rs1182182	86	22576	0.252954	0.157774	1.60327	0.108889	0.603466	'rs1182182'	FALSE	TRUE	0	25387	-0.17215	0.146757	-1.17303	0.240797	0.911943	'rs1182182'	FALSE	FALSE	1		rs1182182	22791	-0.00777054	0.0258611	-0.300472	0.76382	0.945967	rs1182182_C	C	1		134640	0.0116691	0.0088046	1.32534
rs12130849	WMH	WMH	t	c	C	30708	6.012	6.012	rs12130849	C	T	rs12130849	205	22576	-0.0061534	0.439808	-0.0139911	0.988837	0.99055	'rs12130849'	TRUE	FALSE	0	25387	0.562727	0.411361	1.36796	0.171336	0.885711	'rs12130849'	TRUE	TRUE	1		rs12130849	22791	0.02591	0.0691309	0.374796	0.707816	0.934114	rs12130849_C	C	1		134640	0.00802233	0.0240379	0.333738
rs12187568	parsopercularis;parstriangularis	CT	c	g	G	34538	-6.533	6.533	rs12187568	C	G	rs12187568	79	22576	-0.432918	0.290209	-1.49174	0.135781	0.603466	'rs12187568'	TRUE	FALSE	0	25387	0.106	0.271315	0.390691	0.696029	0.934081	'rs12187568'	TRUE	TRUE	1		rs12187568	22791	-0.0504756	0.0451806	-1.1172	0.263922	0.793308	rs12187568_C	C	0		134640	0.00987043	0.0165696	0.595696
rs12436192	parsopercularis	CT	a	g	G	34538	-5.903	-5.903	rs12436192	G	A	rs12436192	151	22576	-0.0459366	0.189309	-0.242654	0.808276	0.911943	'rs12436192'	FALSE	FALSE	1	25387	-0.152197	0.176259	-0.863483	0.38788	0.921531	'rs12436192'	FALSE	FALSE	1		rs12436192	22791	-0.0181234	0.0312001	-0.580876	0.56133	0.883645	rs12436192_G	G	1		134640	-0.0168977	0.0105148	-1.60704
rs12500277	GlobalMeanMean thickness	CT	t	c	C	34552	-5.623	5.623	rs12500277	T	C	rs12500277	56	22576	-0.383125	0.48964	-0.782462	0.433951	0.88657	'rs12500277'	TRUE	FALSE	0	25387	-0.452942	0.458207	-0.98851	0.322912	0.913502	'rs12500277'	TRUE	FALSE	0		rs12500277	22791	-0.107862	0.0767818	-1.40479	0.160099	0.7562	rs12500277_T	T	0		134640	-0.0161191	0.0259421	-0.621348
rs12534154	paracentral	CT	a	t	T	34569	6.369	6.369	rs12534154	T	A	rs12534154	99	22576	0.263569	0.145061	1.81695	0.0692381	0.603466	'rs12534154'	TRUE	TRUE	1	25387	0.216149	0.13504	1.60063	0.109471	0.885711	'rs12534154'	TRUE	TRUE	1		rs12534154	22791	0.0127919	0.0235966	0.542108	0.587749	0.883645	rs12534154_T	T	1		134640	0.0144132	0.00800637	1.80021
rs12603072	medialorbitofrontal	CT	a	c	C	34552	-5.557	5.557	rs12603072	A	C	rs12603072	175	22576	0.0567638	0.154202	0.368113	0.712792	0.911436	'rs12603072'	TRUE	TRUE	1	25387	-0.0774417	0.143646	-0.539116	0.589812	0.921531	'rs12603072'	TRUE	FALSE	0		rs12603072	22791	-0.00721892	0.0257169	-0.280707	0.778938	0.945967	rs12603072_A	A	0		134640	0.00610865	0.00874442	0.698577
rs1262815	superiortemporal	CT	t	c	C	34574	5.762	5.762	rs1262815	C	T	rs1262815	11	22576	-0.0719724	0.176458	-0.407872	0.683371	0.911436	'rs1262815'	TRUE	FALSE	0	25387	-0.0916899	0.164479	-0.557456	0.577221	0.921531	'rs1262815'	TRUE	FALSE	0		rs1262815	22791	0.0159031	0.028574	0.556559	0.577834	0.883645	rs1262815_C	C	1		134640	-0.0255407	0.0097747	-2.61293
rs12668167	postcentral	CT	a	g	G	34573	5.634	-5.634	rs12668167	A	G	rs12668167	95	22576	-0.292811	0.162598	-1.80083	0.0717423	0.603466	'rs12668167'	FALSE	FALSE	1	25387	-0.000186428	0.151693	-0.00122898	0.999019	0.999768	'rs12668167'	FALSE	FALSE	1		rs12668167	22791	0.00468811	0.0263257	0.178081	0.858661	0.953559	rs12668167_A	A	0		134640	0.0158855	0.00887728	1.78946
rs12712508	lingual	CT	a	g	G	34578	5.741	-5.741	rs12712508	A	G	rs12712508	23	22576	0.00446672	0.149509	0.0298759	0.976166	0.990298	'rs12712508'	FALSE	TRUE	0	25387	0.0223957	0.138871	0.16127	0.871882	0.971268	'rs12712508'	FALSE	TRUE	0		rs12712508	22791	-0.00461557	0.0246728	-0.187071	0.851606	0.953559	rs12712508_A	A	1		134640	-0.0142534	0.00837304	-1.7023
rs12886	postcentral	CT	t	c	C	34573	-5.547	5.547	rs12886	T	C	rs12886	38	22576	-0.0536396	0.484172	-0.110786	0.911787	0.951622	'rs12886'	TRUE	FALSE	0	25387	0.706739	0.447545	1.57915	0.114315	0.885711	'rs12886'	TRUE	TRUE	1		rs12886	22791	0.0111084	0.0763605	0.145474	0.884338	0.961142	rs12886_T	T	1		134640	-0.054969	0.0263286	-2.0878
rs12904134	insula;fusiform	CT	a	g	G	34571	6.59	6.59	rs12904134	G	A	rs12904134	156	22576	0.0961016	0.146594	0.655564	0.512112	0.88657	'rs12904134'	TRUE	TRUE	1	25387	0.226492	0.13649	1.65941	0.0970459	0.885711	'rs12904134'	TRUE	TRUE	1		rs12904134	22791	0.0160073	0.0235189	0.680613	0.496123	0.883645	rs12904134_G	G	1		134640	-0.00193153	0.00816685	-0.236508
rs12921170	WMH	WMH	a	g	G	30708	-7.005	-7.005	rs12921170	G	A	rs12921170	214	22576	0.216158	0.145993	1.4806	0.138726	0.603466	'rs12921170'	FALSE	TRUE	0	25387	0.0959101	0.136002	0.705209	0.480686	0.921531	'rs12921170'	FALSE	TRUE	0		rs12921170	22791	0.0147944	0.0239485	0.61776	0.53674	0.883645	rs12921170_G	G	0		134640	0.00550375	0.00812752	0.677174
rs12938775	inferiortemporal; middletemporal; parstriangularis; rostralmiddlefrontal	CT	a	g	G	34571	6.142	6.142	rs12938775	G	A	rs12938775	177	22576	-0.186783	0.143937	-1.29768	0.194412	0.652775	'rs12938775'	TRUE	FALSE	0	25387	-0.344176	0.134087	-2.56681	0.0102697	0.551996	'rs12938775'	TRUE	FALSE	0		rs12938775	22791	-0.0286208	0.0236875	-1.20827	0.226957	0.793308	rs12938775_G	G	0		134640	0.00182856	0.00803512	0.227571
rs12946564	GlobalMeanMean thickness; parsopercularis; postcentral; precentral;superiorfrontal;siperiorparietal; supramargina;	CT	a	g	G	34552	-5.815	-5.815	rs12946564	G	A	rs12946564	173	22576	-0.176323	0.162189	-1.08714	0.276985	0.756238	'rs12946564'	FALSE	FALSE	1	25387	0.16233	0.150577	1.07805	0.28102	0.911943	'rs12946564'	FALSE	TRUE	0		rs12946564	22791	-0.0396675	0.026607	-1.49087	0.13601	0.7562	rs12946564_G	G	1		134640	0.00712404	0.00905669	0.786605
rs12979428	parsopercularis	CT	a	g	G	34538	7.401	7.401	rs12979428	G	A	rs12979428	199	22576	-0.0812925	0.147953	-0.549448	0.582703	0.908347	'rs12979428'	TRUE	FALSE	0	25387	-0.0835708	0.137817	-0.606392	0.54426	0.921531	'rs12979428'	TRUE	FALSE	0		rs12979428	22791	0.0289928	0.0243835	1.18904	0.234438	0.793308	rs12979428_G	G	1		134640	-0.0150683	0.00829013	-1.81762
rs12992813	entorhinal	CT	a	t	T	34511	-5.602	-5.602	rs12992813	T	A	rs12992813	18	22576	0.177	0.148341	1.1932	0.232805	0.715045	'rs12992813'	FALSE	TRUE	0	25387	-0.199233	0.138052	-1.44318	0.148983	0.885711	'rs12992813'	FALSE	FALSE	1		rs12992813	22791	-0.0153949	0.0241419	-0.637684	0.523686	0.883645	rs12992813_T	T	1		134640	-0.0277485	0.0081935	-3.38665
rs13059691	caudalmiddlefrontal	CT	a	g	G	34544	-5.638	5.638	rs13059691	A	G	rs13059691	51	22576	-0.123483	0.15476	-0.7979	0.424937	0.88657	'rs13059691'	TRUE	FALSE	0	25387	-0.109023	0.143728	-0.758536	0.448137	0.921531	'rs13059691'	TRUE	FALSE	0		rs13059691	22791	-0.0438476	0.0253054	-1.73273	0.0831564	0.7562	rs13059691_A	A	0		134640	-0.0233673	0.00857878	-2.72385
rs13079368	GlobalMeanMean thickness; cuneus; lateraloccipiutal; middletemporal;rostralmiddlefrontal	CT	t	c	C	34552	-6.19	-6.19	rs13079368	C	T	rs13079368	47	22576	-0.0493673	0.14475	-0.341051	0.733068	0.911943	'rs13079368'	FALSE	FALSE	1	25387	0.065016	0.134656	0.482831	0.62922	0.921531	'rs13079368'	FALSE	TRUE	0		rs13079368	22791	-0.00247245	0.023466	-0.105363	0.916089	0.964172	rs13079368_C	C	1		134640	-0.0109498	0.00803473	-1.36281
rs13082214	lateraloccipital	CT	t	c	C	34573	6.314	6.314	rs13082214	C	T	rs13082214	46	22576	0.326478	0.146592	2.22712	0.0259491	0.371937	'rs13082214'	TRUE	TRUE	1	25387	0.0320448	0.136453	0.234841	0.814334	0.967584	'rs13082214'	TRUE	TRUE	1		rs13082214	22791	-0.0446529	0.0238663	-1.87096	0.0613635	0.7562	rs13082214_C	C	0		134640	-0.0163948	0.00815772	-2.00973
rs13107325	GlobalMeanMean thickness;cuneus;inferiortemporal;isthmuscingulate;lateraloccipital;lingual;paracentral;pericalcarine;postcentral;precentral;precuneus;superiorparietal;frontalpole;transversetemporal;insula	CT	t	c	C	34552	7.967	7.967	rs13107325	C	T	rs13107325	59	22576	0.956258	0.280609	3.40779	0.00065606	0.0705264	'rs13107325'	TRUE	TRUE	1	25387	0.423162	0.261884	1.61584	0.106142	0.885711	'rs13107325'	TRUE	TRUE	1		rs13107325	22791	0.174288	0.0463293	3.76195	0.000169018	0.0392123	rs13107325_C	C	1		134640	0.124177	0.0153361	8.09705
rs13110077	GlobalMeanMean thickness;lateraloccipital;precuneus; superiorparietal; supramarginal	CT	t	c	C	34552	-7.12	-7.12	rs13110077	C	T	rs13110077	64	22576	-0.0255115	0.167846	-0.151993	0.879194	0.935024	'rs13110077'	FALSE	FALSE	1	25387	0.00713784	0.156326	0.0456601	0.963582	0.999768	'rs13110077'	FALSE	TRUE	0		rs13110077	22791	-0.0551247	0.0275085	-2.00391	0.045091	0.7562	rs13110077_C	C	1		134640	-9.74366e-05	0.0093327	-0.0104403
rs13111112	isthmuscingulate	CT	a	g	G	34567	-6.211	-6.211	rs13111112	G	A	rs13111112	58	22576	0.00424336	0.178568	0.0237633	0.981042	0.990298	'rs13111112'	FALSE	TRUE	0	25387	-0.159141	0.166327	-0.956799	0.338678	0.921531	'rs13111112'	FALSE	FALSE	1		rs13111112	22791	0.0108887	0.0296408	0.367357	0.713356	0.934114	rs13111112_G	G	0		134640	-0.00351712	0.0100854	-0.348733
rs13128427	cuneus	CT	t	c	C	34573	6.183	-6.183	rs13128427	T	C	rs13128427	55	22576	-0.0648461	0.149245	-0.434495	0.663933	0.911436	'rs13128427'	FALSE	FALSE	1	25387	-0.211562	0.138799	-1.52423	0.127464	0.885711	'rs13128427'	FALSE	FALSE	1		rs13128427	22791	0.0166235	0.0245359	0.677516	0.498085	0.883645	rs13128427_T	T	0		134640	0.00989011	0.00825783	1.19766
rs13135092	lateralorbitofrontal	CT	a	g	G	34562	-7.187	7.187	rs13135092	A	G	rs13135092	60	22576	0.802345	0.265401	3.02314	0.00250449	0.107693	'rs13135092'	TRUE	TRUE	1	25387	0.283868	0.24702	1.14917	0.250495	0.911943	'rs13135092'	TRUE	TRUE	1		rs13135092	22791	0.140714	0.0438247	3.21083	0.00132537	0.153743	rs13135092_A	A	1		134640	0.10588	0.0146552	7.22473
rs13156484	paracentral	CT	a	g	G	34569	6.152	6.152	rs13156484	G	A	rs13156484	74	22576	0.0885567	0.144593	0.612456	0.540242	0.900647	'rs13156484'	TRUE	TRUE	1	25387	0.0302938	0.134598	0.225068	0.821928	0.967584	'rs13156484'	TRUE	TRUE	1		rs13156484	22791	0.0260471	0.0236089	1.10328	0.269919	0.793308	rs13156484_G	G	1		134640	-0.00307172	0.00812003	-0.378289
rs13233398	superiorparietal	CT	t	c	C	34556	6.279	6.279	rs13233398	C	T	rs13233398	96	22576	0.354644	0.145579	2.43609	0.0148546	0.266145	'rs13233398'	TRUE	TRUE	1	25387	0.254262	0.135374	1.87822	0.0603623	0.885711	'rs13233398'	TRUE	TRUE	1		rs13233398	22791	0.0117269	0.0236668	0.4955	0.620252	0.90824	rs13233398_C	C	1		134640	0.0167667	0.00809722	2.07067
rs13424020	superiortemporal	CT	a	g	G	34574	5.794	-5.794	rs13424020	A	G	rs13424020	40	22576	0.0672998	0.184799	0.364179	0.715728	0.911436	'rs13424020'	FALSE	TRUE	0	25387	0.0919419	0.171475	0.536182	0.591837	0.921531	'rs13424020'	FALSE	TRUE	0		rs13424020	22791	0.0315926	0.030231	1.04504	0.296016	0.793308	rs13424020_A	A	0		134640	0.0184011	0.010485	1.755
rs13431289	lingual	CT	t	g	G	34578	6.685	6.685	rs13431289	G	T	rs13431289	29	22576	0.151836	0.154961	0.979836	0.327178	0.790373	'rs13431289'	TRUE	TRUE	1	25387	0.0625938	0.144256	0.433907	0.66436	0.921531	'rs13431289'	TRUE	TRUE	1		rs13431289	22791	-0.0112129	0.025372	-0.441941	0.658536	0.925942	rs13431289_G	G	0		134640	0.00685652	0.00867853	0.790055
rs142256392	insula	CT	t	c	C	34571	6.274	6.274	rs142256392	C	T	rs142256392	157	22576	0.151904	0.556724	0.272853	0.784968	0.911943	'rs142256392'	TRUE	TRUE	1	25387	-0.169165	0.522332	-0.323864	0.746043	0.949958	'rs142256392'	TRUE	FALSE	0		rs142256392	22791	-0.12509	0.0887924	-1.40879	0.15891	0.7562	rs142256392_C	C	0		134640	-0.0569406	0.0297354	-1.91491
rs1440802	posteriorcingulate	CT	t	c	C	34569	-6.697	6.697	rs1440802	T	C	rs1440802	154	22576	-0.287906	0.248051	-1.16067	0.245787	0.715821	'rs1440802'	TRUE	FALSE	0	25387	-0.250123	0.231383	-1.08099	0.279711	0.911943	'rs1440802'	TRUE	FALSE	0		rs1440802	22791	0.0392559	0.0409463	0.958716	0.337712	0.821167	rs1440802_T	T	1		134640	0.00199404	0.0137887	0.144614
rs1441102	fusiform	CT	a	t	T	34554	6.272	-6.272	rs1441102	A	T	rs1441102	36	22576	-0.0316778	0.145366	-0.217917	0.827495	0.911943	'rs1441102'	FALSE	FALSE	1	25387	-0.0101458	0.135376	-0.0749453	0.940259	0.999768	'rs1441102'	FALSE	FALSE	1		rs1441102	22791	-0.0130835	0.0236249	-0.5538	0.579721	0.883645	rs1441102_A	A	1		134640	-0.00407015	0.00803934	-0.506279
rs1452628	superiorparietal;precuneus	CT	a	t	T	34556	7.483	-7.483	rs1452628	A	T	rs1452628	17	22576	0.075503	0.14781	0.510813	0.609487	0.908347	'rs1452628'	FALSE	TRUE	0	25387	0.00802986	0.137655	0.0583333	0.953484	0.999768	'rs1452628'	FALSE	TRUE	0		rs1452628	22791	-0.0228654	0.0243996	-0.937122	0.348706	0.824863	rs1452628_A	A	1		134640	0.0185233	0.00825467	2.24398
rs145567534	bankssts	CT	t	c	C	34561	-5.569	5.569	rs145567534	T	C	rs145567534	161	22576	0.392652	0.576018	0.681666	0.495457	0.88657	'rs145567534'	TRUE	TRUE	1	25387	0.220155	0.541257	0.406748	0.684197	0.925171	'rs145567534'	TRUE	TRUE	1		rs145567534	22791	-0.0830437	0.0898832	-0.923907	0.355545	0.824863	rs145567534_T	T	0		134640	-0.0795021	0.0318382	-2.49707
rs1464047	inferiortemporal;lingual	CT	t	c	C	34571	-6.388	-6.388	rs1464047	C	T	rs1464047	48	22576	-0.0441641	0.144722	-0.305165	0.760243	0.911943	'rs1464047'	FALSE	FALSE	1	25387	0.0725581	0.134621	0.538982	0.589904	0.921531	'rs1464047'	FALSE	TRUE	0		rs1464047	22791	-0.00593971	0.0234506	-0.253286	0.800049	0.951853	rs1464047_C	C	1		134640	-0.0118773	0.00805943	-1.47372
rs1466338	supramarginal	CT	c	g	G	34531	-5.533	-5.533	rs1466338	G	C	rs1466338	103	22576	0.262661	0.152072	1.72721	0.0841433	0.603466	'rs1466338'	FALSE	TRUE	0	25387	-0.0738042	0.141618	-0.521151	0.602266	0.921531	'rs1466338'	FALSE	FALSE	1		rs1466338	22791	0.0231064	0.024931	0.926814	0.354033	0.824863	rs1466338_G	G	0		134640	0.00674299	0.00843448	0.799456
rs147787064	precentral	CT	t	c	C	34559	-6.058	-6.058	rs147787064	C	T	rs147787064	93	22576	0.137552	0.511542	0.268897	0.788012	0.911943	'rs147787064'	FALSE	TRUE	0	25387	0.682876	0.472722	1.44456	0.148593	0.885711	'rs147787064'	FALSE	TRUE	0		rs147787064	22791	0.0703982	0.0888151	0.792638	0.427997	0.869667	rs147787064_C	C	0		134640	-0.0215896	0.031574	-0.683779
rs148372764	supramarginal	CT	t	c	C	34531	-5.476	5.476	rs148372764	T	C	rs148372764	158	22576	0.107832	0.523166	0.206114	0.836704	0.913154	'rs148372764'	TRUE	TRUE	1	25387	-0.0950873	0.49031	-0.193933	0.84623	0.967584	'rs148372764'	TRUE	FALSE	0		rs148372764	22791	-0.0514375	0.0848898	-0.605932	0.544566	0.883645	rs148372764_T	T	0		134640	-0.0549232	0.02887	-1.90243
rs148633354	caudalmiddlefrontal	CT	a	g	G	34544	6.287	6.287	rs148633354	G	A	rs148633354	202	22576	-0.849434	0.637366	-1.33273	0.182635	0.648848	'rs148633354'	TRUE	FALSE	0	25387	-1.30788	0.588382	-2.22285	0.026235	0.885711	'rs148633354'	TRUE	FALSE	0		rs148633354	22791	-0.100453	0.114848	-0.874658	0.381769	0.843153	rs148633354_G	G	0		134640	-0.0184151	0.0408976	-0.450274
rs1511305	lateralorbitofrontal	CT	t	c	C	34562	-5.605	-5.605	rs1511305	C	T	rs1511305	66	22576	0.0804031	0.158785	0.506364	0.612606	0.908347	'rs1511305'	FALSE	TRUE	0	25387	0.0789271	0.147886	0.533702	0.593552	0.921531	'rs1511305'	FALSE	TRUE	0		rs1511305	22791	-0.0361793	0.0262546	-1.37802	0.168212	0.7562	rs1511305_C	C	1		134640	0.000841726	0.00894805	0.0940681
rs1562330	GlobalMeanMean thickness;cuneus; fusiform; lateraloccipital; lateralorbitofrontal;lingual' precuneus;rostralmiddlefrontal; superiorfrontal; insula	CT	t	c	C	34552	-6.773	-6.773	rs1562330	C	T	rs1562330	112	22576	-0.450663	0.148292	-3.03903	0.00237613	0.107693	'rs1562330'	FALSE	FALSE	1	25387	0.11959	0.138083	0.866077	0.386456	0.921531	'rs1562330'	FALSE	TRUE	0		rs1562330	22791	-0.00150804	0.0241629	-0.0624113	0.950236	0.975463	rs1562330_C	C	1		134640	0.0105799	0.00820506	1.28944
rs170239	pericalcarine	CT	t	c	C	34575	-6.042	-6.042	rs170239	C	T	rs170239	145	22576	-0.168593	0.144706	-1.16508	0.244001	0.715821	'rs170239'	FALSE	FALSE	1	25387	0.0253971	0.134812	0.188388	0.850574	0.967584	'rs170239'	FALSE	TRUE	0		rs170239	22791	0.0243282	0.023681	1.02733	0.304277	0.800689	rs170239_C	C	0		134640	0.000521408	0.00812134	0.0642022
rs17055142	inferiorparietal;inferiortemporal	CT	t	c	C	34532	-6.585	-6.585	rs17055142	C	T	rs17055142	109	22576	-0.173102	0.271004	-0.638741	0.522998	0.88657	'rs17055142'	FALSE	FALSE	1	25387	0.193764	0.252399	0.767688	0.44268	0.921531	'rs17055142'	FALSE	TRUE	0		rs17055142	22791	0.00968507	0.0436254	0.222005	0.824312	0.953559	rs17055142_C	C	0		134640	-0.0051736	0.0149805	-0.345355
rs17443495	precuneus;rostralmiddlefrontal	CT	c	g	G	34559	-6.34	-6.34	rs17443495	G	C	rs17443495	26	22576	-0.0813396	0.145993	-0.557148	0.577432	0.908347	'rs17443495'	FALSE	FALSE	1	25387	-0.235885	0.135991	-1.73456	0.0828304	0.885711	'rs17443495'	FALSE	FALSE	1		rs17443495	22791	-0.0185832	0.0240159	-0.773787	0.439065	0.870624	rs17443495_G	G	1		134640	-0.0028283	0.00813537	-0.347655
rs17496249	parstriangularis	CT	a	g	G	34553	5.773	-5.773	rs17496249	A	G	rs17496249	25	22576	-0.0485385	0.145105	-0.334506	0.738001	0.911943	'rs17496249'	FALSE	FALSE	1	25387	-0.20684	0.13514	-1.53055	0.125892	0.885711	'rs17496249'	FALSE	FALSE	1		rs17496249	22791	-0.0259471	0.0238586	-1.08754	0.276811	0.793308	rs17496249_A	A	1		134640	-0.00845781	0.00810816	-1.04312
rs17497343	fusiform	CT	t	c	C	34554	7.561	-7.561	rs17497343	T	C	rs17497343	28	22576	-0.0607037	0.151534	-0.400595	0.688722	0.911436	'rs17497343'	FALSE	FALSE	1	25387	-0.285245	0.140947	-2.02376	0.0430048	0.885711	'rs17497343'	FALSE	FALSE	1		rs17497343	22791	-0.0166459	0.0248303	-0.670388	0.502617	0.883645	rs17497343_T	T	1		134640	0.00297257	0.00842123	0.352986
rs17576323	WMH	WMH	t	c	C	30708	-5.863	5.863	rs17576323	T	C	rs17576323	208	22576	-0.0798457	0.178584	-0.447105	0.654803	0.911436	'rs17576323'	TRUE	FALSE	0	25387	-0.0385287	0.166435	-0.231493	0.816933	0.967584	'rs17576323'	TRUE	FALSE	0		rs17576323	22791	0.0481042	0.0296125	1.62445	0.104293	0.7562	rs17576323_T	T	1		134640	0.00184751	0.0100495	0.183842
rs17616633	insula	CT	t	c	C	34571	-6.209	6.209	rs17616633	T	C	rs17616633	163	22576	-0.0738539	0.145073	-0.509082	0.6107	0.908347	'rs17616633'	TRUE	FALSE	0	25387	-0.00425806	0.134847	-0.0315769	0.97481	0.999768	'rs17616633'	TRUE	FALSE	0		rs17616633	22791	0.0327797	0.0237729	1.37887	0.167947	0.7562	rs17616633_T	T	1		134640	-0.0284517	0.00812934	-3.49988
rs17785382	parahippocampal	CT	a	g	G	34571	6.048	-6.048	rs17785382	A	G	rs17785382	9	22576	0.22795	0.147434	1.54612	0.12209	0.603466	'rs17785382'	FALSE	TRUE	0	25387	0.166241	0.13746	1.20938	0.226529	0.911943	'rs17785382'	FALSE	TRUE	0		rs17785382	22791	-0.043241	0.0240067	-1.80121	0.0716832	0.7562	rs17785382_A	A	1		134640	0.0236544	0.00815481	2.90067
rs1786345	caudalanteriorcingulate	CT	a	c	C	34571	5.776	-5.776	rs1786345	A	C	rs1786345	113	22576	-0.110846	0.144738	-0.765837	0.443781	0.88657	'rs1786345'	FALSE	FALSE	1	25387	-0.199107	0.134622	-1.47901	0.139149	0.885711	'rs1786345'	FALSE	FALSE	1		rs1786345	22791	-0.0217238	0.0237043	-0.91645	0.35944	0.825645	rs1786345_A	A	1		134640	-0.0089738	0.00812101	-1.10501
rs1861435	middletemporal;parsopercularis	CT	a	t	T	34574	-5.913	-5.913	rs1861435	T	A	rs1861435	24	22576	-0.0483761	0.145698	-0.332029	0.739871	0.911943	'rs1861435'	FALSE	FALSE	1	25387	-0.24092	0.13576	-1.7746	0.0759762	0.885711	'rs1861435'	FALSE	FALSE	1		rs1861435	22791	-0.0212022	0.0239771	-0.884266	0.376562	0.840023	rs1861435_T	T	1		134640	-0.00709357	0.00812651	-0.872893
rs1862664	inferiorparietal	CT	a	c	C	34532	-5.952	5.952	rs1862664	A	C	rs1862664	166	22576	-0.0432217	0.149386	-0.28933	0.772332	0.911943	'rs1862664'	TRUE	FALSE	0	25387	-0.154579	0.139106	-1.11123	0.266478	0.911943	'rs1862664'	TRUE	FALSE	0		rs1862664	22791	0.0376786	0.0245427	1.53523	0.124742	0.7562	rs1862664_A	A	1		134640	0.011303	0.00834239	1.35489
rs186347	bankssts	CT	t	g	G	34561	-7.429	-7.429	rs186347	G	T	rs186347	147	22576	-0.21681	0.144039	-1.50522	0.132282	0.603466	'rs186347'	FALSE	FALSE	1	25387	0.0763556	0.134321	0.568457	0.56973	0.921531	'rs186347'	FALSE	TRUE	0		rs186347	22791	0.0144371	0.0236807	0.609655	0.542096	0.883645	rs186347_G	G	0		134640	0.00797264	0.00806754	0.988237
rs189807142	rostralmiddlefrontal	CT	a	g	G	34542	5.761	5.761	rs189807142	G	A	rs189807142	61	22576	0.0571402	0.485551	0.117681	0.906321	0.951622	'rs189807142'	TRUE	TRUE	1	25387	-0.660447	0.450113	-1.46729	0.142309	0.885711	'rs189807142'	TRUE	FALSE	0		rs189807142	22791	0.00668416	0.0727237	0.0919118	0.926769	0.964172	rs189807142_G	G	1		134640	-0.00835057	0.0262448	-0.31818
rs190845364	rostralmiddlefrontal	CT	t	c	C	34542	-5.701	5.701	rs190845364	T	C	rs190845364	57	22576	-1.6631	0.580053	-2.86715	0.00414569	0.120959	'rs190845364'	TRUE	FALSE	0	25387	-0.121502	0.54253	-0.223955	0.822794	0.967584	'rs190845364'	TRUE	FALSE	0		rs190845364	22791	-0.0483643	0.0831757	-0.581472	0.560928	0.883645	rs190845364_T	T	0		134640	-0.0096072	0.0287789	-0.333828
rs194834	pericalcarine	CT	a	g	G	34575	6.078	6.078	rs194834	G	A	rs194834	101	22576	0.214188	0.145254	1.47457	0.140341	0.603466	'rs194834'	TRUE	TRUE	1	25387	0.123333	0.135149	0.912573	0.361476	0.921531	'rs194834'	TRUE	TRUE	1		rs194834	22791	0.0257504	0.0236561	1.08853	0.276371	0.793308	rs194834_G	G	1		134640	0.0196503	0.00804039	2.44395
rs1948948	WMH	WMH	t	c	C	34538	6.664	6.664	rs1948948	C	T	rs1948948	213	22576	0.0666464	0.145247	0.45885	0.646347	0.911436	'rs1948948'	TRUE	TRUE	1	25387	-0.00172103	0.135014	-0.012747	0.98983	0.999768	'rs1948948'	TRUE	FALSE	0		rs1948948	22791	-0.0326662	0.0237628	-1.37468	0.169246	0.7562	rs1948948_C	C	0		134640	0.0281669	0.00809444	3.47979
rs1962848	parsopercularis	CT	a	g	G	34538	-5.51	5.51	rs1962848	A	G	rs1962848	76	22576	0.163497	0.166024	0.984782	0.324742	0.790373	'rs1962848'	TRUE	TRUE	1	25387	0.0741321	0.154549	0.479667	0.631468	0.921531	'rs1962848'	TRUE	TRUE	1		rs1962848	22791	0.0105356	0.0271845	0.387561	0.698344	0.934114	rs1962848_A	A	1		134640	-0.00194564	0.00932279	-0.208698
rs2002058	inferiorparietal	CT	t	c	C	34532	-6.144	-6.144	rs2002058	C	T	rs2002058	12	22576	-0.0302156	0.186499	-0.162015	0.871296	0.935024	'rs2002058'	FALSE	FALSE	1	25387	0.0889648	0.173995	0.511306	0.609141	0.921531	'rs2002058'	FALSE	TRUE	0		rs2002058	22791	0.0234372	0.0297672	0.78735	0.431085	0.869667	rs2002058_C	C	0		134640	0.0315441	0.0102027	3.09173
rs2018980	cuneus	CT	a	g	G	34573	6.133	-6.133	rs2018980	A	G	rs2018980	204	22576	0.209644	0.148996	1.40704	0.15943	0.628507	'rs2018980'	FALSE	TRUE	0	25387	-0.0266102	0.138178	-0.192579	0.847291	0.967584	'rs2018980'	FALSE	FALSE	1		rs2018980	22791	-0.0241752	0.0243655	-0.992188	0.321116	0.814922	rs2018980_A	A	1		134640	-0.00999934	0.0083039	-1.20417
rs2033939	postcentral	CT	a	g	G	34573	-19.057	-19.057	rs2033939	G	A	rs2033939	153	22576	-0.359349	0.26726	-1.34456	0.17878	0.648848	'rs2033939'	FALSE	FALSE	1	25387	-0.159561	0.249237	-0.640199	0.522049	0.921531	'rs2033939'	FALSE	FALSE	1		rs2033939	22791	0.0451511	0.043303	1.04268	0.297108	0.793308	rs2033939_G	G	0		134640	-0.000408186	0.014548	-0.0280578
rs2123161	GlobalMeanMean thickness	CT	a	g	G	34552	-5.531	5.531	rs2123161	A	G	rs2123161	159	22576	0.122391	0.522173	0.234389	0.814685	0.911943	'rs2123161'	TRUE	TRUE	1	25387	-0.094279	0.489469	-0.192615	0.847262	0.967584	'rs2123161'	TRUE	FALSE	0		rs2123161	22791	-0.0465123	0.0844948	-0.550475	0.581999	0.883645	rs2123161_A	A	0		134640	-0.0530185	0.0286541	-1.8503
rs2241722	caudalmiddlefrontal; parstriangularis; superiorfrontal	CT	a	c	C	34544	6.774	6.774	rs2241722	C	A	rs2241722	197	22576	-0.0561308	0.152341	-0.368455	0.712538	0.911436	'rs2241722'	TRUE	FALSE	0	25387	-0.128187	0.141847	-0.903696	0.366165	0.921531	'rs2241722'	TRUE	FALSE	0		rs2241722	22791	0.019999	0.0252881	0.790845	0.429043	0.869667	rs2241722_C	C	1		134640	-0.018808	0.00856839	-2.19504
rs224707	parahippocampal	CT	a	c	C	34571	5.61	5.61	rs224707	C	A	rs224707	121	22576	-0.228788	0.164151	-1.39377	0.163402	0.628507	'rs224707'	TRUE	FALSE	0	25387	0.0843459	0.152949	0.551464	0.581321	0.921531	'rs224707'	TRUE	TRUE	1		rs224707	22791	0.00325147	0.0267183	0.121694	0.903142	0.961142	rs224707_C	C	1		134640	0.0115075	0.00917572	1.25413
rs2275186	lateraloccipital	CT	t	c	C	34573	-6.749	-6.749	rs2275186	C	T	rs2275186	2	22576	0.250502	0.156863	1.59695	0.110291	0.603466	'rs2275186'	FALSE	TRUE	0	25387	0.147533	0.14604	1.01022	0.3124	0.913502	'rs2275186'	FALSE	TRUE	0		rs2275186	22791	-0.0121219	0.0258474	-0.46898	0.639088	0.91545	rs2275186_C	C	1		134640	0.0120966	0.008748	1.38278
rs2287523	isthmuscingulate	CT	t	c	C	34567	-6.825	6.825	rs2287523	T	C	rs2287523	39	22576	-0.248762	0.168285	-1.47822	0.139362	0.603466	'rs2287523'	TRUE	FALSE	0	25387	-0.208454	0.156628	-1.33088	0.183239	0.885711	'rs2287523'	TRUE	FALSE	0		rs2287523	22791	0.00831699	0.0278828	0.298284	0.765489	0.945967	rs2287523_T	T	1		134640	-0.0125968	0.00941133	-1.33847
rs2319627	lateralorbitofrontal	CT	t	c	C	34562	5.493	-5.493	rs2319627	T	C	rs2319627	143	22576	-0.0333184	0.193483	-0.172203	0.86328	0.932689	'rs2319627'	FALSE	FALSE	1	25387	0.000878896	0.180636	0.00486557	0.996118	0.999768	'rs2319627'	FALSE	TRUE	0		rs2319627	22791	-0.0552189	0.0310792	-1.77671	0.0756287	0.7562	rs2319627_T	T	1		134640	-0.00518913	0.0105832	-0.49032
rs236607	parsorbitalis	CT	t	c	C	34548	5.878	-5.878	rs236607	T	C	rs236607	92	22576	-0.250758	0.146178	-1.71543	0.0862808	0.603466	'rs236607'	FALSE	FALSE	1	25387	-0.135143	0.135995	-0.993731	0.320363	0.913502	'rs236607'	FALSE	FALSE	1		rs236607	22791	0.0725087	0.0239119	3.03233	0.00242948	0.18788	rs236607_C	C	1		134640	0.0224839	0.00821801	2.73593
rs2415142	posteriorcingulate	CT	t	g	G	34569	-5.731	5.731	rs2415142	T	G	rs2415142	155	22576	0.0562706	0.144795	0.388622	0.697559	0.911436	'rs2415142'	TRUE	TRUE	1	25387	-0.0841867	0.134705	-0.624971	0.531996	0.921531	'rs2415142'	TRUE	FALSE	0		rs2415142	22791	0.00421002	0.0237028	0.177617	0.859025	0.953559	rs2415142_T	T	1		134640	-0.000924477	0.00805798	-0.114728
rs245100	lateraloccipital	CT	a	g	G	34573	8.029	-8.029	rs245100	A	G	rs245100	72	22576	-0.0892244	0.167539	-0.532558	0.594345	0.908347	'rs245100'	FALSE	FALSE	1	25387	-0.0880374	0.156031	-0.564229	0.572604	0.921531	'rs245100'	FALSE	FALSE	1		rs245100	22791	-0.00312784	0.0276283	-0.113211	0.909864	0.963874	rs245100_A	A	1		134640	0.0129987	0.00943101	1.37829
rs2532261	parsorbitalis	CT	a	c	C	34548	5.459	-5.459	rs2532261	A	C	rs2532261	187	22576	0.145612	0.174916	0.832471	0.405152	0.88657	'rs2532261'	FALSE	TRUE	0	25387	0.0528052	0.16254	0.324875	0.745278	0.949958	'rs2532261'	FALSE	TRUE	0		rs2532261	22791	-0.0320706	0.0283289	-1.13208	0.257611	0.793308	rs2532261_A	A	1		134640	0.0492855	0.00959867	5.13462
rs2532351	rostralmiddlefrontal	CT	c	g	G	34542	6.448	-6.448	rs2532351	C	G	rs2532351	188	22576	0.104735	0.148641	0.704618	0.481055	0.88657	'rs2532351'	FALSE	TRUE	0	25387	-0.0299184	0.138298	-0.216333	0.82873	0.967584	'rs2532351'	FALSE	FALSE	1		rs2532351	22791	-0.0169897	0.0238996	-0.710878	0.477167	0.883645	rs2532351_C	C	1		134640	0.0198515	0.00826403	2.40216
rs2643222	parahippocampal	CT	a	g	G	34571	5.473	-5.473	rs2643222	A	G	rs2643222	13	22576	-0.186191	0.205908	-0.904245	0.365875	0.84584	'rs2643222'	FALSE	FALSE	1	25387	0.285045	0.191923	1.48521	0.137501	0.885711	'rs2643222'	FALSE	TRUE	0		rs2643222	22791	-0.0123388	0.0327442	-0.376823	0.706308	0.934114	rs2643222_A	A	1		134640	0.00954969	0.0111837	0.853894
rs2677100	rostralanteriorcingulate	CT	t	c	C	34570	-5.901	-5.901	rs2677100	C	T	rs2677100	82	22576	0.0481822	0.150373	0.320418	0.748654	0.911943	'rs2677100'	FALSE	TRUE	0	25387	-0.0118094	0.140304	-0.0841702	0.932922	0.999768	'rs2677100'	FALSE	FALSE	1		rs2677100	22791	-0.000201214	0.0247703	-0.00812319	0.993519	0.998167	rs2677100_C	C	1		134640	-0.00356928	0.00841324	-0.424246
rs2732702	lateraloccipital	CT	t	g	G	34573	6.244	-6.244	rs2732702	T	G	rs2732702	189	22576	0.13181	0.176382	0.7473	0.454891	0.88657	'rs2732702'	FALSE	TRUE	0	25387	0.075858	0.163921	0.46277	0.643533	0.921531	'rs2732702'	FALSE	TRUE	0		rs2732702	22791	-0.0336072	0.0284126	-1.18283	0.23689	0.793308	rs2732702_T	T	1		134640	0.050781	0.00978399	5.19021
rs27437	middletemporal	CT	a	g	G	34574	5.808	-5.808	rs27437	A	G	rs27437	80	22576	0.0885676	0.144663	0.612236	0.540388	0.900647	'rs27437'	FALSE	TRUE	0	25387	-0.171965	0.134556	-1.27802	0.201253	0.911943	'rs27437'	FALSE	FALSE	1		rs27437	22791	-0.055591	0.0236707	-2.34851	0.0188571	0.729143	rs27437_A	A	1		134640	0.00853463	0.00813527	1.04909
rs275350	superiorparietal	CT	c	g	G	34556	-5.82	5.82	rs275350	C	G	rs275350	85	22576	0.157688	0.145316	1.08513	0.277874	0.756238	'rs275350'	TRUE	TRUE	1	25387	0.192666	0.135544	1.42142	0.155206	0.885711	'rs275350'	TRUE	TRUE	1		rs275350	22791	-0.00656667	0.0238903	-0.274867	0.783421	0.945967	rs275350_C	C	0		134640	0.00386848	0.00813324	0.475638
rs2819865	medialorbitofrontal	CT	a	g	G	34552	5.509	-5.509	rs2819865	A	G	rs2819865	83	22576	0.159515	0.155821	1.02371	0.305984	0.785821	'rs2819865'	FALSE	TRUE	0	25387	0.0966515	0.145183	0.665724	0.505593	0.921531	'rs2819865'	FALSE	TRUE	0		rs2819865	22791	-0.00795613	0.025525	-0.3117	0.755271	0.945967	rs2819865_A	A	1		134640	-0.00117083	0.00862827	-0.135697
rs28364628	frontalpole	CT	t	c	C	34551	5.707	5.707	rs28364628	C	T	rs28364628	180	22576	0.0428296	0.167483	0.255726	0.798165	0.911943	'rs28364628'	TRUE	TRUE	1	25387	-0.0182184	0.156083	-0.116722	0.907081	0.995012	'rs28364628'	TRUE	FALSE	0		rs28364628	22791	0.00724041	0.027324	0.264984	0.791024	0.945967	rs28364628_C	C	1		134640	0.00149522	0.00938385	0.15934
rs2844248	lingual	CT	a	g	G	34578	-5.657	5.657	rs2844248	A	G	rs2844248	114	22576	-0.0368706	0.168362	-0.218996	0.826655	0.911943	'rs2844248'	TRUE	FALSE	0	25387	0.0403171	0.156734	0.257232	0.797001	0.967584	'rs2844248'	TRUE	TRUE	1		rs2844248	22791	0.0480546	0.027952	1.71918	0.0855953	0.7562	rs2844248_A	A	1		134640	0.00929332	0.00963595	0.964443
rs28758523	precentral	CT	c	g	G	34559	-5.682	5.682	rs28758523	C	G	rs28758523	102	22576	0.207126	0.144928	1.42917	0.15297	0.620538	'rs28758523'	TRUE	TRUE	1	25387	0.25103	0.13479	1.86238	0.0625612	0.885711	'rs28758523'	TRUE	TRUE	1		rs28758523	22791	0.0124466	0.0236039	0.52731	0.597984	0.883645	rs28758523_C	C	1		134640	0.0134482	0.00807934	1.66452
rs2916068	parstriangularis	CT	a	g	G	34553	-5.742	5.742	rs2916068	A	G	rs2916068	195	22576	0.264556	0.150787	1.75451	0.0793573	0.603466	'rs2916068'	TRUE	TRUE	1	25387	0.0867167	0.140507	0.61717	0.537128	0.921531	'rs2916068'	TRUE	TRUE	1		rs2916068	22791	0.0114142	0.0247617	0.46096	0.644832	0.917797	rs2916068_A	A	1		134640	0.0179024	0.00839906	2.13147
rs3124591	paracentral	CT	t	c	C	34569	5.666	5.666	rs3124591	C	T	rs3124591	120	22576	0.0777284	0.144702	0.537163	0.59116	0.908347	'rs3124591'	TRUE	TRUE	1	25387	-0.0236737	0.134554	-0.175943	0.86034	0.969	'rs3124591'	TRUE	FALSE	0		rs3124591	22791	0.0154764	0.0235719	0.656561	0.51147	0.883645	rs3124591_C	C	1		134640	0.0315613	0.00811076	3.89129
rs3200031	caudalmiddlefrontal; parsorbitalis; transversetemporal	CT	t	c	C	34544	-5.899	-5.899	rs3200031	C	T	rs3200031	110	22576	-0.192478	0.27353	-0.70368	0.48164	0.88657	'rs3200031'	FALSE	FALSE	1	25387	0.155687	0.254743	0.611154	0.541103	0.921531	'rs3200031'	FALSE	TRUE	0		rs3200031	22791	0.00915614	0.0436424	0.209799	0.833826	0.953559	rs3200031_C	C	0		134640	-0.00576124	0.0150026	-0.384017
rs333116	isthmuscingulate	CT	a	g	G	34567	-5.602	5.602	rs333116	A	G	rs333116	179	22576	0.064572	0.144403	0.447164	0.654761	0.911436	'rs333116'	TRUE	TRUE	1	25387	-0.060172	0.134387	-0.447753	0.654335	0.921531	'rs333116'	TRUE	FALSE	0		rs333116	22791	-0.0342621	0.0234363	-1.46193	0.143776	0.7562	rs333116_A	A	0		134640	-0.0171885	0.00802052	-2.14306
rs341516	paracentral	CT	t	c	C	34569	6.094	-6.094	rs341516	T	C	rs341516	134	22576	0.224901	0.168284	1.33644	0.181419	0.648848	'rs341516'	FALSE	TRUE	0	25387	0.295612	0.156442	1.8896	0.0588233	0.885711	'rs341516'	FALSE	TRUE	0		rs341516	22791	0.0398409	0.0274696	1.45036	0.146971	0.7562	rs341516_T	T	0		134640	0.0128497	0.00945825	1.35857
rs34732613	superiorfrontal	CT	t	c	C	34544	-5.562	5.562	rs34732613	T	C	rs34732613	21	22576	-0.190158	0.147504	-1.28917	0.197351	0.652775	'rs34732613'	TRUE	FALSE	0	25387	0.169021	0.137257	1.23142	0.218178	0.911943	'rs34732613'	TRUE	TRUE	1		rs34732613	22791	0.0188283	0.0242211	0.777354	0.436958	0.870624	rs34732613_T	T	1		134640	0.0340665	0.0082856	4.11153
rs34876360	paracentral; supramarginal	CT	a	g	G	34569	-5.521	-5.521	rs34876360	G	A	rs34876360	105	22576	0.298336	0.153858	1.93904	0.0525093	0.539789	'rs34876360'	FALSE	TRUE	0	25387	-0.019285	0.14349	-0.1344	0.893087	0.989762	'rs34876360'	FALSE	FALSE	1		rs34876360	22791	0.0072176	0.0250483	0.288147	0.773237	0.945967	rs34876360_G	G	0		134640	0.0183216	0.00853253	2.14726
rs34976331	medialorbitofrontal	CT	a	g	G	34552	6.128	-6.128	rs34976331	A	G	rs34976331	62	22576	-0.0095751	0.186974	-0.0512109	0.959158	0.985694	'rs34976331'	FALSE	FALSE	1	25387	0.0904873	0.17449	0.518582	0.604057	0.921531	'rs34976331'	FALSE	TRUE	0		rs34976331	22791	-0.0480746	0.0298544	-1.6103	0.107346	0.7562	rs34976331_A	A	1		134640	-0.00300623	0.0101744	-0.295471
rs35021943	postcentral	CT	a	c	C	34573	5.516	-5.516	rs35021943	A	C	rs35021943	63	22576	-0.00198322	0.167444	-0.0118441	0.99055	0.99055	'rs35021943'	FALSE	FALSE	1	25387	-0.0105627	0.15592	-0.0677442	0.94599	0.999768	'rs35021943'	FALSE	FALSE	1		rs35021943	22791	-0.047825	0.0275554	-1.7356	0.0826488	0.7562	rs35021943_A	A	1		134640	0.00141813	0.0093438	0.151773
rs35110958	entorhinal	CT	t	c	C	34511	5.613	5.613	rs35110958	C	T	rs35110958	174	22576	0.122617	0.162992	0.752288	0.451885	0.88657	'rs35110958'	TRUE	TRUE	1	25387	0.102768	0.152111	0.67561	0.499295	0.921531	'rs35110958'	TRUE	TRUE	1		rs35110958	22791	-0.0431536	0.0267568	-1.61281	0.1068	0.7562	rs35110958_C	C	0		134640	0.0101033	0.0091803	1.10054
rs35831787	paracentral	CT	t	c	C	34569	-5.471	5.471	rs35831787	T	C	rs35831787	127	22576	0.11809	0.167022	0.707029	0.479556	0.88657	'rs35831787'	TRUE	TRUE	1	25387	0.191556	0.155599	1.23109	0.218302	0.911943	'rs35831787'	TRUE	TRUE	1		rs35831787	22791	-2.00758e-06	0.0274476	-7.31421e-05	0.999942	0.999942	rs35831787_T	T	0		134640	-0.00505825	0.00917735	-0.551167
rs360709	inferiorparietal	CT	t	c	C	34532	-5.534	-5.534	rs360709	C	T	rs360709	52	22576	-0.291771	0.196923	-1.48165	0.138446	0.603466	'rs360709'	FALSE	FALSE	1	25387	0.150186	0.18382	0.817024	0.413923	0.921531	'rs360709'	FALSE	TRUE	0		rs360709	22791	0.0358513	0.0320681	1.11797	0.26359	0.793308	rs360709_C	C	0		134640	-0.00154296	0.0109963	-0.140316
rs3733574	lingual	CT	t	c	C	34578	-5.618	5.618	rs3733574	T	C	rs3733574	54	22576	0.19847	0.162416	1.22199	0.221725	0.700102	'rs3733574'	TRUE	TRUE	1	25387	0.312519	0.151141	2.06773	0.0386758	0.885711	'rs3733574'	TRUE	TRUE	1		rs3733574	22791	-0.00923246	0.0264322	-0.349288	0.726876	0.936862	rs3733574_T	T	0		134640	-0.00735769	0.00908359	-0.809997
rs375326092	isthmuscingulate	CT	t	c	C	34567	-5.714	5.714	rs375326092	T	C	rs375326092	181	22576	0.327173	0.154697	2.11492	0.0344475	0.411457	'rs375326092'	TRUE	TRUE	1	25387	0.229353	0.14378	1.59517	0.110687	0.885711	'rs375326092'	TRUE	TRUE	1		rs375326092	22791	-0.00248267	0.024841	-0.0999425	0.920391	0.964172	rs375326092_T	T	0		134640	0.0110162	0.00853467	1.29075
rs3758098	lateraloccipital;superiorparietal	CT	a	c	C	34573	-6.191	-6.191	rs3758098	C	A	rs3758098	111	22576	-0.189666	0.216898	-0.874448	0.381884	0.864263	'rs3758098'	FALSE	FALSE	1	25387	0.147388	0.202618	0.727417	0.466977	0.921531	'rs3758098'	FALSE	TRUE	0		rs3758098	22791	-0.0223628	0.0356957	-0.626483	0.531004	0.883645	rs3758098_C	C	1		134640	0.00483282	0.0123345	0.391814
rs3786824	cuneus;lateraloccipital;paracentral	CT	a	g	G	34573	6.72	6.72	rs3786824	G	A	rs3786824	198	22576	-0.0624096	0.152382	-0.409559	0.682133	0.911436	'rs3786824'	TRUE	FALSE	0	25387	-0.164995	0.141906	-1.16271	0.244958	0.911943	'rs3786824'	TRUE	FALSE	0		rs3786824	22791	0.0191283	0.0253249	0.755316	0.450067	0.877442	rs3786824_G	G	1		134640	-0.0187937	0.00858271	-2.18971
rs3801650	parahippocampal	CT	a	t	T	34571	5.496	-5.496	rs3801650	A	T	rs3801650	94	22576	-0.0706999	0.145065	-0.487367	0.626003	0.909396	'rs3801650'	FALSE	FALSE	1	25387	-0.218507	0.134995	-1.61863	0.10554	0.885711	'rs3801650'	FALSE	FALSE	1		rs3801650	22791	-0.010844	0.0238587	-0.454511	0.649465	0.918756	rs3801650_A	A	1		134640	0.00414731	0.00810268	0.511844
rs3816046	rostralmiddlefrontal;parsorbitalis	CT	t	c	C	34542	7.585	7.585	rs3816046	C	T	rs3816046	196	22576	-0.0548366	0.152371	-0.35989	0.718933	0.911436	'rs3816046'	TRUE	FALSE	0	25387	-0.13322	0.141852	-0.939143	0.347666	0.921531	'rs3816046'	TRUE	FALSE	0		rs3816046	22791	0.0202857	0.0252784	0.802491	0.422278	0.869667	rs3816046_C	C	1		134640	-0.018718	0.00854974	-2.18931
rs3862469	lingual	CT	t	c	C	34578	5.49	5.49	rs3862469	C	T	rs3862469	162	22576	-0.0980094	0.153699	-0.63767	0.523695	0.88657	'rs3862469'	TRUE	FALSE	0	25387	-0.111259	0.142938	-0.77837	0.436358	0.921531	'rs3862469'	TRUE	FALSE	0		rs3862469	22791	-0.0397499	0.0251269	-1.58197	0.11367	0.7562	rs3862469_C	C	0		134640	-0.00426129	0.00859073	-0.496034
rs4606711	superiorparietal	CT	t	c	C	34556	-7.12	7.12	rs4606711	T	C	rs4606711	169	22576	-0.0365969	0.148488	-0.246464	0.805326	0.911943	'rs4606711'	TRUE	FALSE	0	25387	-0.128825	0.138271	-0.931687	0.351507	0.921531	'rs4606711'	TRUE	FALSE	0		rs4606711	22791	0.0316101	0.0244625	1.29219	0.196305	0.793308	rs4606711_T	T	1		134640	0.0134842	0.00823123	1.63817
rs4630220	WMH	WMH	a	g	G	30708	5.978	5.978	rs4630220	G	A	rs4630220	212	22576	-0.105631	0.157252	-0.671732	0.501761	0.88657	'rs4630220'	TRUE	FALSE	0	25387	0.0674472	0.146507	0.460368	0.645256	0.921531	'rs4630220'	TRUE	TRUE	1		rs4630220	22791	-0.0378075	0.0262607	-1.4397	0.149967	0.7562	rs4630220_G	G	0		134640	-0.0152413	0.00891848	-1.70896
rs4630591	inferiorparietal	CT	t	c	C	34532	-7.235	-7.235	rs4630591	C	T	rs4630591	186	22576	0.0202092	0.181333	0.111448	0.911262	0.951622	'rs4630591'	FALSE	TRUE	0	25387	0.0859339	0.168571	0.509779	0.610211	0.921531	'rs4630591'	FALSE	TRUE	0		rs4630591	22791	-0.0306052	0.0293757	-1.04185	0.297491	0.793308	rs4630591_C	C	1		134640	0.0526116	0.00999863	5.26188
rs4665943	caudalmiddlefrontal	CT	t	c	C	34544	-5.6	-5.6	rs4665943	C	T	rs4665943	22	22576	0.207527	0.149003	1.39277	0.163704	0.628507	'rs4665943'	FALSE	TRUE	0	25387	-0.144133	0.138609	-1.03986	0.298417	0.911943	'rs4665943'	FALSE	FALSE	1		rs4665943	22791	-0.0145465	0.0245658	-0.592145	0.553759	0.883645	rs4665943_C	C	1		134640	-0.0315662	0.00838231	-3.76581
rs4684160	lingual	CT	c	g	G	34578	5.551	5.551	rs4684160	G	C	rs4684160	43	22576	0.128079	0.155305	0.824689	0.409557	0.88657	'rs4684160'	TRUE	TRUE	1	25387	-0.0648089	0.144758	-0.447704	0.65437	0.921531	'rs4684160'	TRUE	FALSE	0		rs4684160	22791	-0.0404049	0.025397	-1.59093	0.111639	0.7562	rs4684160_G	G	0		134640	-0.00847901	0.00871262	-0.973187
rs4685022	GlobalMeanMean thickness;inferiorparietal;lateralorbitofrontal;postcentral;superiorfrontal; superiorpartietal	CT	a	g	G	34552	-6.293	6.293	rs4685022	A	G	rs4685022	44	22576	0.295922	0.152751	1.93728	0.0527235	0.539789	'rs4685022'	TRUE	TRUE	1	25387	0.0103468	0.142152	0.0727868	0.941976	0.999768	'rs4685022'	TRUE	TRUE	1		rs4685022	22791	-0.0503244	0.02481	-2.02839	0.0425318	0.7562	rs4685022_A	A	0		134640	-0.0150732	0.00851764	-1.76965
rs4773185	caudalmiddlefrontal	CT	a	g	G	34544	-5.615	5.615	rs4773185	A	G	rs4773185	140	22576	0.626496	0.180465	3.47156	0.000518419	0.0705264	'rs4773185'	TRUE	TRUE	1	25387	0.134843	0.168535	0.800093	0.423665	0.921531	'rs4773185'	TRUE	TRUE	1		rs4773185	22791	-0.0241469	0.0295	-0.818541	0.413057	0.869667	rs4773185_A	A	0		134640	-0.0197224	0.0100335	-1.96566
rs4836008	transversetemporal	CT	t	c	C	34576	-6.292	6.292	rs4836008	T	C	rs4836008	77	22576	0.148456	0.145329	1.02152	0.307019	0.785821	'rs4836008'	TRUE	TRUE	1	25387	-0.0315287	0.13534	-0.232959	0.815795	0.967584	'rs4836008'	TRUE	FALSE	0		rs4836008	22791	0.0247554	0.0237451	1.04255	0.297168	0.793308	rs4836008_T	T	1		134640	-0.00252049	0.00809607	-0.311322
rs4841222	paracentral	CT	t	c	C	34569	5.693	5.693	rs4841222	C	T	rs4841222	104	22576	-0.424664	0.149475	-2.84103	0.0045008	0.120959	'rs4841222'	TRUE	FALSE	0	25387	0.00415027	0.139121	0.029832	0.976201	0.999768	'rs4841222'	TRUE	TRUE	1		rs4841222	22791	-0.0209952	0.0243651	-0.861688	0.388868	0.843153	rs4841222_C	C	0		134640	-0.0115597	0.00835225	-1.38402
rs4872084	pericalcarine	CT	a	g	G	34575	-5.478	5.478	rs4872084	A	G	rs4872084	106	22576	-0.19337	0.15821	-1.22224	0.221631	0.700102	'rs4872084'	TRUE	FALSE	0	25387	-0.19497	0.147213	-1.3244	0.185381	0.885711	'rs4872084'	TRUE	FALSE	0		rs4872084	22791	0.0346478	0.025798	1.34304	0.179272	0.7562	rs4872084_A	A	1		134640	-0.0056658	0.00883871	-0.641022
rs492623	inferiorparietal	CT	t	c	C	34532	5.452	-5.452	rs492623	T	C	rs492623	132	22576	-0.0835829	0.164127	-0.509259	0.610576	0.908347	'rs492623'	FALSE	FALSE	1	25387	-0.150943	0.152465	-0.990021	0.322173	0.913502	'rs492623'	FALSE	FALSE	1		rs492623	22791	-0.0180817	0.0271535	-0.665909	0.505476	0.883645	rs492623_T	T	1		134640	-0.000561685	0.00915967	-0.0613216
rs4937515	inferiorparietal;precuneus	CT	c	g	G	34532	5.556	5.556	rs4937515	G	C	rs4937515	128	22576	0.0560327	0.148071	0.378419	0.705123	0.911436	'rs4937515'	TRUE	TRUE	1	25387	-0.0771333	0.138011	-0.558894	0.576239	0.921531	'rs4937515'	TRUE	FALSE	0		rs4937515	22791	0.00664879	0.0241361	0.275471	0.782957	0.945967	rs4937515_G	G	1		134640	-0.00466432	0.00823986	-0.566067
rs4950101	inferiortemporal	CT	t	c	C	34571	5.781	-5.781	rs4950101	T	C	rs4950101	14	22576	0.253431	0.15944	1.58951	0.11196	0.603466	'rs4950101'	FALSE	TRUE	0	25387	0.237946	0.148359	1.60385	0.108759	0.885711	'rs4950101'	FALSE	TRUE	0		rs4950101	22791	-0.00837333	0.0263425	-0.317864	0.750591	0.945967	rs4950101_T	T	1		134640	0.00759119	0.00895271	0.847921
rs4962692	isthmuscingulate	CT	a	g	G	34567	6.212	6.212	rs4962692	G	A	rs4962692	126	22576	0.229959	0.145743	1.57784	0.114617	0.603466	'rs4962692'	TRUE	TRUE	1	25387	0.0667065	0.136057	0.490284	0.623937	0.921531	'rs4962692'	TRUE	TRUE	1		rs4962692	22791	0.0157997	0.023899	0.661105	0.508551	0.883645	rs4962692_G	G	1		134640	0.0142542	0.00816537	1.74569
rs4968317	rostralanteriorcingulate	CT	a	g	G	34570	5.577	5.577	rs4968317	G	A	rs4968317	192	22576	-0.0744132	0.144707	-0.514233	0.607094	0.908347	'rs4968317'	TRUE	FALSE	0	25387	-0.0706481	0.134555	-0.525052	0.599552	0.921531	'rs4968317'	TRUE	FALSE	0		rs4968317	22791	-0.0243645	0.0238583	-1.02122	0.307161	0.800689	rs4968317_G	G	0		134640	-0.00602842	0.00806033	-0.747912
rs532	rostralmiddlefrontal	CT	a	g	G	34542	-5.672	5.672	rs532	A	G	rs532	144	22576	-0.0819833	0.172761	-0.474548	0.635114	0.911436	'rs532'	TRUE	FALSE	0	25387	-0.0336305	0.160753	-0.209205	0.83429	0.967584	'rs532'	TRUE	FALSE	0		rs532	22791	0.0255438	0.0286579	0.891337	0.372758	0.840023	rs532_A	A	1		134640	0.0157591	0.00972025	1.62126
rs534050929	supramarginal	CT	c	g	G	34531	5.545	-5.545	rs534050929	C	G	rs534050929	75	22576	-0.0841423	0.246257	-0.341684	0.732592	0.911943	'rs534050929'	FALSE	FALSE	1	25387	0.142197	0.228307	0.622831	0.533401	0.921531	'rs534050929'	FALSE	TRUE	0		rs534050929	22791	0.0450421	0.0403469	1.11637	0.264276	0.793308	rs534050929_C	C	0		134640	-0.0213692	0.014125	-1.51286
rs55823223	WMH	WMH	a	g	G	30708	-11.291	-11.291	rs55823223	G	A	rs55823223	215	22576	0.11521	0.203791	0.565333	0.571853	0.908347	'rs55823223'	FALSE	TRUE	0	25387	0.13397	0.189139	0.708317	0.478755	0.921531	'rs55823223'	FALSE	TRUE	0		rs55823223	22791	0.000255143	0.0331807	0.0076895	0.993865	0.998167	rs55823223_G	G	0		134640	-0.00510751	0.011373	-0.449091
rs56023709	superiorparietal	CT	a	c	C	34556	6.46	-6.46	rs56023709	A	C	rs56023709	172	22576	0.154393	0.148353	1.04071	0.29802	0.785821	'rs56023709'	FALSE	TRUE	0	25387	0.0822948	0.138258	0.595226	0.551698	0.921531	'rs56023709'	FALSE	TRUE	0		rs56023709	22791	0.0105551	0.0243386	0.433679	0.664525	0.928734	rs56023709_A	A	0		134640	0.00899565	0.00825373	1.08989
rs58158339	postcentral	CT	c	g	G	34573	-5.577	-5.577	rs58158339	G	C	rs58158339	1	22576	-0.00704419	0.150913	-0.0466773	0.962771	0.985694	'rs58158339'	FALSE	FALSE	1	25387	0.116971	0.14036	0.833367	0.404646	0.921531	'rs58158339'	FALSE	TRUE	0		rs58158339	22791	0.00918191	0.0248581	0.369373	0.711853	0.934114	rs58158339_G	G	0		134640	-0.00170545	0.00847745	-0.201174
rs58531798	parahippocampal	CT	t	g	G	34571	6.067	-6.067	rs58531798	T	G	rs58531798	53	22576	0.0349774	0.14867	0.235269	0.814002	0.911943	'rs58531798'	FALSE	TRUE	0	25387	-0.0527193	0.138672	-0.380174	0.703819	0.934081	'rs58531798'	FALSE	FALSE	1		rs58531798	22791	-0.00724322	0.0243042	-0.298023	0.765688	0.945967	rs58531798_T	T	1		134640	0.0173501	0.00827938	2.09558
rs599823	paracentral; supramarginal	CT	t	c	C	34569	-5.506	5.506	rs599823	T	C	rs599823	4	22576	-0.183978	0.250936	-0.733166	0.463465	0.88657	'rs599823'	TRUE	FALSE	0	25387	-0.263142	0.233032	-1.12921	0.258821	0.911943	'rs599823'	TRUE	FALSE	0		rs599823	22791	0.00748468	0.0410776	0.182208	0.855421	0.953559	rs599823_T	T	1		134640	-0.0216827	0.0138541	-1.56508
rs60371134	parstriangularis	CT	c	g	G	34553	5.51	-5.51	rs60371134	C	G	rs60371134	190	22576	0.403812	0.156855	2.57442	0.0100471	0.196375	'rs60371134'	FALSE	TRUE	0	25387	0.25717	0.146052	1.76081	0.0782829	0.885711	'rs60371134'	FALSE	TRUE	0		rs60371134	22791	0.0459651	0.0258811	1.77601	0.0757448	0.7562	rs60371134_C	C	0		134640	0.00986231	0.00880953	1.1195
rs61753077	pericalcarine;precentral;precuneus	CT	a	g	G	34575	-5.715	-5.715	rs61753077	G	A	rs61753077	125	22576	0.272391	0.361843	0.752788	0.451585	0.88657	'rs61753077'	FALSE	TRUE	0	25387	0.1385	0.338542	0.409109	0.682463	0.925171	'rs61753077'	FALSE	TRUE	0		rs61753077	22791	-0.0131109	0.0553566	-0.236845	0.81278	0.953559	rs61753077_G	G	1		134640	0.0158704	0.019272	0.823495
rs617577	GlobalMeanMean thickness;fusiform inferiorparietal lateralorbitofrontal lingual precentral precuneus superiorfrontal	CT	t	c	C	34552	-6.448	6.448	rs617577	T	C	rs617577	5	22576	-0.284332	0.241141	-1.17911	0.238367	0.715821	'rs617577'	TRUE	FALSE	0	25387	-0.243834	0.224254	-1.08731	0.276909	0.911943	'rs617577'	TRUE	FALSE	0		rs617577	22791	-0.00723819	0.0393595	-0.183899	0.854094	0.953559	rs617577_T	T	0		134640	-0.01102	0.0132521	-0.831566
rs61784835	parstriangularis; superiortemporal frontalpole	CT	t	c	C	34553	5.966	5.966	rs61784835	C	T	rs61784835	8	22576	0.105995	0.149294	0.709975	0.477727	0.88657	'rs61784835'	TRUE	TRUE	1	25387	0.0613871	0.139086	0.441361	0.658955	0.921531	'rs61784835'	TRUE	TRUE	1		rs61784835	22791	0.0339328	0.0246469	1.37675	0.168602	0.7562	rs61784835_C	C	1		134640	0.00139431	0.00840011	0.165987
rs62049363	caudalmiddlefrontal rostralmiddlefrontal superiorfrontal supramarginal	CT	a	g	G	34544	-6.818	6.818	rs62049363	A	G	rs62049363	170	22576	-0.11805	0.148232	-0.796385	0.425817	0.88657	'rs62049363'	TRUE	FALSE	0	25387	-0.106334	0.137987	-0.770605	0.440948	0.921531	'rs62049363'	TRUE	FALSE	0		rs62049363	22791	0.0259699	0.0243977	1.06444	0.287141	0.793308	rs62049363_A	A	1		134640	0.00647869	0.00832493	0.778228
rs62051313	frontalpole	CT	a	g	G	34551	6.598	6.598	rs62051313	G	A	rs62051313	165	22576	-0.0439234	0.149346	-0.294106	0.76868	0.911943	'rs62051313'	TRUE	FALSE	0	25387	-0.168414	0.139056	-1.21112	0.225859	0.911943	'rs62051313'	TRUE	FALSE	0		rs62051313	22791	0.031375	0.0245051	1.28034	0.200437	0.793308	rs62051313_G	G	1		134640	0.014513	0.00824932	1.7593
rs62052489	GlobalMeanMean thickness	CT	t	c	C	34552	-6.309	6.309	rs62052489	T	C	rs62052489	168	22576	-0.0470846	0.148988	-0.31603	0.751983	0.911943	'rs62052489'	TRUE	FALSE	0	25387	-0.124188	0.138715	-0.89527	0.370651	0.921531	'rs62052489'	TRUE	FALSE	0		rs62052489	22791	0.0337077	0.024444	1.37898	0.167916	0.7562	rs62052489_T	T	1		134640	0.0128767	0.00822961	1.56468
rs62053943	fusiform	CT	t	c	C	34554	-5.859	-5.859	rs62053943	C	T	rs62053943	184	22576	0.206193	0.200886	1.02642	0.304707	0.785821	'rs62053943'	FALSE	TRUE	0	25387	-0.0098133	0.186777	-0.0525401	0.958099	0.999768	'rs62053943'	FALSE	FALSE	1		rs62053943	22791	0.0105795	0.0324513	0.326013	0.744418	0.945967	rs62053943_C	C	0		134640	0.0460369	0.0111871	4.11518
rs6492273	inferiorparietal	CT	t	c	C	34532	-5.936	5.936	rs6492273	T	C	rs6492273	137	22576	0.0548429	0.146262	0.374963	0.707691	0.911436	'rs6492273'	TRUE	TRUE	1	25387	0.0415369	0.13623	0.304903	0.760442	0.961736	'rs6492273'	TRUE	TRUE	1		rs6492273	22791	0.0326564	0.0240117	1.36002	0.173837	0.7562	rs6492273_T	T	1		134640	-0.0124496	0.00818017	-1.52192
rs6492276	cuneus	CT	a	g	G	34573	5.719	-5.719	rs6492276	A	G	rs6492276	141	22576	-0.504167	0.184452	-2.73333	0.00627461	0.149894	'rs6492276'	FALSE	FALSE	1	25387	0.0181614	0.171993	0.105594	0.915905	0.996194	'rs6492276'	FALSE	TRUE	0		rs6492276	22791	0.0423576	0.0301857	1.40324	0.16056	0.7562	rs6492276_A	A	0		134640	0.00370352	0.0102953	0.359731
rs6492277	paracentral	CT	t	g	G	34569	-5.726	-5.726	rs6492277	G	T	rs6492277	142	22576	-0.258227	0.165026	-1.56477	0.11765	0.603466	'rs6492277'	FALSE	FALSE	1	25387	-0.141722	0.154214	-0.918999	0.358105	0.921531	'rs6492277'	FALSE	FALSE	1		rs6492277	22791	-0.015372	0.0272839	-0.563411	0.573161	0.883645	rs6492277_G	G	1		134640	0.00580401	0.0093243	0.62246
rs6698781	inferiortemporal	CT	a	g	G	34571	5.829	-5.829	rs6698781	A	G	rs6698781	7	22576	0.166179	0.251	0.662068	0.507934	0.88657	'rs6698781'	FALSE	TRUE	0	25387	0.35059	0.233178	1.50353	0.132715	0.885711	'rs6698781'	FALSE	TRUE	0		rs6698781	22791	-0.0170299	0.0411591	-0.413758	0.679056	0.934114	rs6698781_A	A	1		134640	0.0230033	0.0138913	1.65595
rs6715800	isthmuscingulate	CT	t	c	C	34567	-6.919	-6.919	rs6715800	C	T	rs6715800	37	22576	0.214664	0.148031	1.45012	0.147038	0.619865	'rs6715800'	FALSE	TRUE	0	25387	0.190892	0.137911	1.38417	0.166319	0.885711	'rs6715800'	FALSE	TRUE	0		rs6715800	22791	0.00880695	0.0243602	0.36153	0.717706	0.934114	rs6715800_C	C	0		134640	0.00110883	0.00832494	0.133194
rs682571	parsopercularis	CT	a	g	G	34538	5.768	5.768	rs682571	G	A	rs682571	3	22576	-0.183408	0.251026	-0.730634	0.46501	0.88657	'rs682571'	TRUE	FALSE	0	25387	-0.26833	0.233105	-1.15111	0.249697	0.911943	'rs682571'	TRUE	FALSE	0		rs682571	22791	0.00860053	0.0410956	0.209281	0.834231	0.953559	rs682571_G	G	1		134640	-0.0220758	0.0138592	-1.59286
rs6877300	posteriorcingulate	CT	t	c	C	34569	6.111	6.111	rs6877300	C	T	rs6877300	71	22576	-0.127684	0.169312	-0.754134	0.450777	0.88657	'rs6877300'	TRUE	FALSE	0	25387	0.0819022	0.157525	0.51993	0.603117	0.921531	'rs6877300'	TRUE	TRUE	1		rs6877300	22791	-0.0219529	0.0289551	-0.758171	0.448357	0.877442	rs6877300_C	C	0		134640	0.014765	0.00992135	1.48821
rs6946266	fusiform	CT	c	g	G	34554	5.775	5.775	rs6946266	G	C	rs6946266	88	22576	0.34675	0.144512	2.39945	0.0164277	0.271689	'rs6946266'	TRUE	TRUE	1	25387	0.0450542	0.13444	0.335126	0.737533	0.949958	'rs6946266'	TRUE	TRUE	1		rs6946266	22791	0.0334746	0.0234426	1.42794	0.153323	0.7562	rs6946266_G	G	1		134640	0.0157156	0.00802976	1.95716
rs6984193	WMH	WMH	t	c	C	30708	6.535	6.535	rs6984193	C	T	rs6984193	211	22576	0.00893985	0.143344	0.0623662	0.950272	0.982252	'rs6984193'	TRUE	TRUE	1	25387	0.0215656	0.13372	0.161274	0.871879	0.971268	'rs6984193'	TRUE	TRUE	1		rs6984193	22791	-0.0253877	0.0236168	-1.07498	0.282394	0.793308	rs6984193_C	C	0		134640	-0.00907531	0.00807087	-1.12445
rs7003744	inferiorparietal	CT	t	g	G	34532	-6.265	6.265	rs7003744	T	G	rs7003744	115	22576	-0.0392882	0.168401	-0.233301	0.81553	0.911943	'rs7003744'	TRUE	FALSE	0	25387	0.0363583	0.15676	0.231936	0.81659	0.967584	'rs7003744'	TRUE	TRUE	1		rs7003744	22791	0.0493859	0.027825	1.77487	0.075932	0.7562	rs7003744_T	T	1		134640	0.00567231	0.00949055	0.59768
rs7094871	insula	CT	c	g	G	34571	5.624	-5.624	rs7094871	C	G	rs7094871	123	22576	0.23566	0.143851	1.63822	0.101389	0.603466	'rs7094871'	FALSE	TRUE	0	25387	0.100929	0.134193	0.75212	0.451986	0.921531	'rs7094871'	FALSE	TRUE	0		rs7094871	22791	-0.0463914	0.0236755	-1.95947	0.05007	0.7562	rs7094871_C	C	1		134640	0.0169662	0.00805545	2.10618
rs71399925	superiortemporal	CT	a	g	G	34574	5.561	5.561	rs71399925	G	A	rs71399925	167	22576	-0.0372872	0.149306	-0.249737	0.802793	0.911943	'rs71399925'	TRUE	FALSE	0	25387	-0.170904	0.139002	-1.22951	0.218893	0.911943	'rs71399925'	TRUE	FALSE	0		rs71399925	22791	0.0325635	0.0244607	1.33126	0.183117	0.758629	rs71399925_G	G	1		134640	0.0134223	0.00825349	1.62626
rs7142241	insula	CT	t	g	G	34571	-6.207	-6.207	rs7142241	G	T	rs7142241	150	22576	-0.16876	0.175028	-0.964188	0.334962	0.79755	'rs7142241'	FALSE	FALSE	1	25387	0.0708742	0.163174	0.434348	0.66404	0.921531	'rs7142241'	FALSE	TRUE	0		rs7142241	22791	0.00367776	0.0290387	0.12665	0.899218	0.961142	rs7142241_G	G	0		134640	0.00173156	0.00996014	0.173849
rs7182018	parsopercularis	CT	a	g	G	34538	-5.526	5.526	rs7182018	A	G	rs7182018	152	22576	-0.253275	0.253041	-1.00092	0.316874	0.790373	'rs7182018'	TRUE	FALSE	0	25387	-0.259877	0.236113	-1.10065	0.27106	0.911943	'rs7182018'	TRUE	FALSE	0		rs7182018	22791	0.0408784	0.0413745	0.988009	0.323159	0.814922	rs7182018_A	A	1		134640	0.000275699	0.0139134	0.0198154
rs7218235	parsopercularis;superiortemporal	CT	a	g	G	34538	-6.86	-6.86	rs7218235	G	A	rs7218235	176	22576	0.206265	0.177933	1.15923	0.246376	0.715821	'rs7218235'	FALSE	TRUE	0	25387	-0.00219968	0.164981	-0.0133329	0.989362	0.999768	'rs7218235'	FALSE	FALSE	1		rs7218235	22791	0.0251334	0.0291578	0.861977	0.388709	0.843153	rs7218235_G	G	0		134640	0.0120348	0.00991406	1.21391
rs729638	cuneus	CT	t	c	C	34573	-5.926	5.926	rs729638	T	C	rs729638	42	22576	0.114204	0.150956	0.756536	0.449336	0.88657	'rs729638'	TRUE	TRUE	1	25387	-0.191611	0.140644	-1.36239	0.173088	0.885711	'rs729638'	TRUE	FALSE	0		rs729638	22791	-0.0465665	0.0247504	-1.88144	0.0599243	0.7562	rs729638_T	T	0		134640	-0.00647749	0.00846134	-0.765539
rs73217710	fusiform;postcentral;precuneus	CT	a	g	G	34554	-7.14	-7.14	rs73217710	G	A	rs73217710	108	22576	-0.180279	0.273014	-0.660329	0.50905	0.88657	'rs73217710'	FALSE	FALSE	1	25387	0.157376	0.254262	0.618949	0.535955	0.921531	'rs73217710'	FALSE	TRUE	0		rs73217710	22791	0.00881498	0.043656	0.201919	0.839982	0.953559	rs73217710_G	G	0		134640	-0.00596861	0.0149911	-0.398144
rs736866	inferiorparietal;supramarginal	CT	a	c	C	34532	-5.897	-5.897	rs736866	C	A	rs736866	182	22576	0.0655553	0.145907	0.449296	0.653222	0.911436	'rs736866'	FALSE	TRUE	0	25387	0.15056	0.135945	1.10751	0.268085	0.911943	'rs736866'	FALSE	TRUE	0		rs736866	22791	0.00204117	0.0240269	0.0849538	0.932299	0.965595	rs736866_C	C	0		134640	-0.0119949	0.00815992	-1.46997
rs7419753	WMH	WMH	a	g	G	30708	6.042	6.042	rs7419753	G	A	rs7419753	206	22576	0.21513	0.161958	1.3283	0.184092	0.648848	'rs7419753'	TRUE	TRUE	1	25387	0.248003	0.15079	1.64469	0.100046	0.885711	'rs7419753'	TRUE	TRUE	1		rs7419753	22791	-0.00173794	0.0263003	-0.0660806	0.947314	0.975463	rs7419753_G	G	0		134640	0.00311375	0.00899022	0.346348
rs74476491	superiorfrontal	CT	t	c	C	34544	-6.941	-6.941	rs74476491	C	T	rs74476491	68	22576	0.0908269	0.160239	0.56682	0.570842	0.908347	'rs74476491'	FALSE	TRUE	0	25387	0.113392	0.149175	0.76013	0.447184	0.921531	'rs74476491'	FALSE	TRUE	0		rs74476491	22791	-0.0358493	0.0265499	-1.35026	0.176945	0.7562	rs74476491_C	C	1		134640	-0.00257407	0.00902105	-0.28534
rs75112081	lateralorbitofrontal	CT	t	c	C	34562	-5.564	5.564	rs75112081	T	C	rs75112081	160	22576	-0.219094	0.379143	-0.577868	0.563359	0.908347	'rs75112081'	TRUE	FALSE	0	25387	-0.178617	0.354914	-0.503268	0.61478	0.921531	'rs75112081'	TRUE	FALSE	0		rs75112081	22791	-0.018733	0.0602486	-0.310928	0.755858	0.945967	rs75112081_T	T	0		134640	-0.0218103	0.020406	-1.06881
rs7567226	inferiorparietal	CT	a	c	C	34532	5.561	5.561	rs7567226	C	A	rs7567226	41	22576	0.0696185	0.160266	0.434394	0.664007	0.911436	'rs7567226'	TRUE	TRUE	1	25387	-0.279197	0.149248	-1.87069	0.0613997	0.885711	'rs7567226'	TRUE	FALSE	0		rs7567226	22791	-0.0194388	0.026546	-0.732267	0.464013	0.883645	rs7567226_C	C	0		134640	0.00780413	0.00907315	0.860135
rs757425	posteriorcingulate	CT	a	g	G	34569	-5.579	5.579	rs757425	A	G	rs757425	89	22576	-0.213328	0.175695	-1.2142	0.224684	0.700102	'rs757425'	TRUE	FALSE	0	25387	0.074582	0.163376	0.456506	0.64803	0.921531	'rs757425'	TRUE	TRUE	1		rs757425	22791	-0.0407073	0.02927	-1.39075	0.164315	0.7562	rs757425_A	A	0		134640	0.00765072	0.00999667	0.765327
rs7575796	GlobalMeanMean thickness;fusiform	CT	a	g	G	34552	-6.303	6.303	rs7575796	A	G	rs7575796	34	22576	-0.182912	0.272797	-0.670506	0.502542	0.88657	'rs7575796'	TRUE	FALSE	0	25387	-0.0563144	0.254272	-0.221473	0.824726	0.967584	'rs7575796'	TRUE	FALSE	0		rs7575796	22791	-0.0473802	0.0429859	-1.10223	0.270375	0.793308	rs7575796_A	A	0		134640	0.019271	0.0152078	1.26718
rs7589627	isthmuscingulate	CT	t	c	C	34567	6.569	6.569	rs7589627	C	T	rs7589627	19	22576	-0.128734	0.146848	-0.876652	0.380685	0.864263	'rs7589627'	TRUE	FALSE	0	25387	0.19339	0.136557	1.41618	0.156734	0.885711	'rs7589627'	TRUE	TRUE	1		rs7589627	22791	0.0193192	0.0240728	0.802532	0.422254	0.869667	rs7589627_C	C	1		134640	0.0368612	0.00822759	4.4802
rs7592902	inferiortemporal	CT	a	c	C	34571	6.232	-6.232	rs7592902	A	C	rs7592902	27	22576	-0.159777	0.14457	-1.10519	0.26909	0.751355	'rs7592902'	FALSE	FALSE	1	25387	-0.20455	0.134456	-1.52131	0.128194	0.885711	'rs7592902'	FALSE	FALSE	1		rs7592902	22791	-0.023466	0.0236729	-0.991259	0.32157	0.814922	rs7592902_A	A	1		134640	-0.00481264	0.00804889	-0.597927
rs7596872	WMH	WMH	a	c	C	30708	-8.8	-8.8	rs7596872	C	A	rs7596872	207	22576	-0.0956024	0.243788	-0.392154	0.694948	0.911436	'rs7596872'	FALSE	FALSE	1	25387	-0.234438	0.226732	-1.03398	0.301153	0.911943	'rs7596872'	FALSE	FALSE	1		rs7596872	22791	0.0245727	0.0395422	0.621431	0.534322	0.883645	rs7596872_C	C	0		134640	0.000492974	0.0134599	0.0366255
rs76049219	inferiortemporal	CT	a	c	C	34571	5.972	-5.972	rs76049219	A	C	rs76049219	10	22576	1.0247	0.440842	2.32441	0.0201124	0.308869	'rs76049219'	FALSE	TRUE	0	25387	0.464711	0.413742	1.12319	0.261367	0.911943	'rs76049219'	FALSE	TRUE	0		rs76049219	22791	-0.0494831	0.0697148	-0.709793	0.47784	0.883645	rs76049219_A	A	1		134640	0.0561676	0.0237986	2.36012
rs76341705	cuneus	CT	a	g	G	34573	9.685	9.685	rs76341705	G	A	rs76341705	149	22576	0.278143	0.214529	1.29653	0.194805	0.652775	'rs76341705'	TRUE	TRUE	1	25387	0.0404	0.198632	0.203391	0.838831	0.967584	'rs76341705'	TRUE	TRUE	1		rs76341705	22791	0.00472814	0.0360934	0.130997	0.895778	0.961142	rs76341705_G	G	1		134640	0.0218875	0.0121546	1.80076
rs76928645	caudalmiddlefrontal	CT	t	c	C	34544	6.037	6.037	rs76928645	C	T	rs76928645	90	22576	-0.406658	0.23435	-1.73526	0.0827093	0.603466	'rs76928645'	TRUE	FALSE	0	25387	0.092899	0.218143	0.425863	0.670212	0.923689	'rs76928645'	TRUE	TRUE	1		rs76928645	22791	-0.00355368	0.0382612	-0.0928796	0.926	0.964172	rs76928645_C	C	0		134640	-0.042685	0.0132545	-3.2204
rs77126132	cuneus	CT	a	g	G	34573	5.566	5.566	rs77126132	G	A	rs77126132	91	22576	-0.437319	0.244365	-1.78961	0.0735297	0.603466	'rs77126132'	TRUE	FALSE	0	25387	-0.0398494	0.2273	-0.175316	0.860832	0.969	'rs77126132'	TRUE	FALSE	0		rs77126132	22791	-0.00579007	0.040399	-0.143322	0.886037	0.961142	rs77126132_G	G	0		134640	-0.0466805	0.0139128	-3.35521
rs7733216	WMH	WMH	t	c	C	30708	8.445	-8.445	rs7733216	T	C	rs7733216	210	22576	0.187436	0.17714	1.05812	0.290011	0.779405	'rs7733216'	FALSE	TRUE	0	25387	-0.1285	0.165102	-0.778306	0.436396	0.921531	'rs7733216'	FALSE	FALSE	1		rs7733216	22791	-0.0156612	0.0292615	-0.535213	0.592508	0.883645	rs7733216_T	T	1		134640	-0.0179954	0.0100085	-1.79802
rs77690628	GlobalMeanMean thickness middletemporal paracentral parsopercularis parstriangularis rostralmiddlefrontal superiorfrontal superiortemporal supramarginal	CT	a	t	T	34552	-7.203	-7.203	rs77690628	T	A	rs77690628	107	22576	-0.18486	0.272954	-0.677258	0.498249	0.88657	'rs77690628'	FALSE	FALSE	1	25387	0.152759	0.254238	0.600849	0.547946	0.921531	'rs77690628'	FALSE	TRUE	0		rs77690628	22791	0.00882296	0.0436378	0.202186	0.839773	0.953559	rs77690628_T	T	0		134640	-0.00572896	0.0149803	-0.382432
rs78580207	parahippocampal	CT	a	t	T	34571	-5.483	5.483	rs78580207	A	T	rs78580207	148	22576	0.34016	0.217766	1.56204	0.118292	0.603466	'rs78580207'	TRUE	TRUE	1	25387	-0.0592244	0.201764	-0.293533	0.769117	0.967019	'rs78580207'	TRUE	FALSE	0		rs78580207	22791	0.026699	0.0364593	0.732295	0.463996	0.883645	rs78580207_A	A	1		134640	0.0253995	0.0122827	2.06791
rs7861718	isthmuscingulate	CT	a	c	C	34567	5.64	-5.64	rs7861718	A	C	rs7861718	117	22576	0.106378	0.156061	0.681646	0.49547	0.88657	'rs7861718'	FALSE	TRUE	0	25387	0.0804767	0.145668	0.552465	0.580635	0.921531	'rs7861718'	FALSE	TRUE	0		rs7861718	22791	0.0137605	0.0257318	0.534766	0.592817	0.883645	rs7861718_A	A	0		134640	0.0199681	0.00881314	2.26572
rs7875050	superiortemporal	CT	c	g	G	34574	-5.72	-5.72	rs7875050	G	C	rs7875050	118	22576	0.274097	0.190468	1.43907	0.150144	0.620538	'rs7875050'	FALSE	TRUE	0	25387	-0.195375	0.177132	-1.10299	0.270042	0.911943	'rs7875050'	FALSE	FALSE	1		rs7875050	22791	0.0603652	0.0316426	1.90772	0.0564398	0.7562	rs7875050_G	G	0		134640	0.0138472	0.0107736	1.2853
rs78783493	paracentral;parsopercularis precentral precuneus	CT	t	c	C	34569	7.417	7.417	rs78783493	C	T	rs78783493	32	22576	-0.111799	0.261475	-0.427571	0.668968	0.911436	'rs78783493'	TRUE	FALSE	0	25387	-0.179695	0.244068	-0.736253	0.461584	0.921531	'rs78783493'	TRUE	FALSE	0		rs78783493	22791	-0.0435943	0.041078	-1.06126	0.288584	0.793308	rs78783493_C	C	0		134640	0.0176086	0.0139726	1.26022
rs79104251	inferiorparietal;paracentral parsopercularis precentral	CT	a	t	T	34532	7.245	-7.245	rs79104251	A	T	rs79104251	65	22576	-0.00397061	0.167478	-0.0237083	0.981086	0.990298	'rs79104251'	FALSE	FALSE	1	25387	-0.00213573	0.15597	-0.0136932	0.989075	0.999768	'rs79104251'	FALSE	FALSE	1		rs79104251	22791	-0.0564984	0.0274685	-2.05684	0.0397126	0.7562	rs79104251_A	A	1		134640	-0.000246014	0.00932846	-0.0263724
rs79274348	superiortemporal	CT	t	c	C	34574	-5.761	-5.761	rs79274348	C	T	rs79274348	78	22576	0.370505	0.333972	1.10939	0.267274	0.751355	'rs79274348'	FALSE	TRUE	0	25387	0.0701427	0.310317	0.226036	0.821176	0.967584	'rs79274348'	FALSE	TRUE	0		rs79274348	22791	0.00779527	0.0539715	0.144433	0.88516	0.961142	rs79274348_C	C	0		134640	-0.0350285	0.0181933	-1.92535
rs79362376	GlobalMeanMean thickness;fusiform lateraloccipital superiorparietal	CT	t	c	C	34552	5.457	5.457	rs79362376	C	T	rs79362376	116	22576	-0.1142	0.218985	-0.521499	0.602025	0.908347	'rs79362376'	TRUE	FALSE	0	25387	0.202457	0.203624	0.99427	0.320101	0.913502	'rs79362376'	TRUE	TRUE	1		rs79362376	22791	-0.00500832	0.0362123	-0.138305	0.890001	0.961142	rs79362376_C	C	0		134640	0.0133315	0.0124105	1.07421
rs7936928	superiorparietal	CT	t	c	C	34556	-7.809	7.809	rs7936928	T	C	rs7936928	129	22576	0.0366841	0.148532	0.246978	0.804927	0.911943	'rs7936928'	TRUE	TRUE	1	25387	-0.0924823	0.138421	-0.668121	0.504062	0.921531	'rs7936928'	TRUE	FALSE	0		rs7936928	22791	0.00342152	0.0242	0.141385	0.887567	0.961142	rs7936928_T	T	1		134640	-0.00420918	0.00823339	-0.511233
rs79852959	parstriangularis	CT	a	g	G	34553	5.562	-5.562	rs79852959	A	G	rs79852959	67	22576	0.116437	0.160473	0.725585	0.468101	0.88657	'rs79852959'	FALSE	TRUE	0	25387	0.123133	0.14936	0.8244	0.40972	0.921531	'rs79852959'	FALSE	TRUE	0		rs79852959	22791	-0.0360857	0.0265631	-1.35849	0.174323	0.7562	rs79852959_A	A	1		134640	-0.00153004	0.00903357	-0.169372
rs8073909	paracentral	CT	t	c	C	34569	6.172	-6.172	rs8073909	T	C	rs8073909	193	22576	-0.279245	0.147794	-1.88943	0.0588476	0.575101	'rs8073909'	FALSE	FALSE	1	25387	-0.185674	0.137756	-1.34784	0.177721	0.885711	'rs8073909'	FALSE	FALSE	1		rs8073909	22791	-0.0175794	0.0243202	-0.722829	0.469792	0.883645	rs8073909_T	T	1		134640	-0.0134407	0.00833176	-1.61319
rs8081157	parsopercularis	CT	a	g	G	34538	-5.494	5.494	rs8081157	A	G	rs8081157	191	22576	-0.245087	0.147541	-1.66115	0.096698	0.603466	'rs8081157'	TRUE	FALSE	0	25387	-0.145123	0.137392	-1.05627	0.290855	0.911943	'rs8081157'	TRUE	FALSE	0		rs8081157	22791	-0.047211	0.0243834	-1.9362	0.0528561	0.7562	rs8081157_A	A	0		134640	-0.0186434	0.00827031	-2.25425
rs8101493	GlobalMeanMean thickness fusiform inferiortemporal middletemporal precuneus superiorparietal	CT	a	c	C	34552	-7.843	7.843	rs8101493	A	C	rs8101493	200	22576	-0.0825749	0.147968	-0.558057	0.576811	0.908347	'rs8101493'	TRUE	FALSE	0	25387	-0.0846994	0.137835	-0.614497	0.538892	0.921531	'rs8101493'	TRUE	FALSE	0		rs8101493	22791	0.0282351	0.0243821	1.15802	0.246866	0.793308	rs8101493_A	A	1		134640	-0.0151329	0.00828668	-1.82617
rs830179	WMH	WMH	a	g	G	30708	8.514	8.514	rs830179	G	A	rs830179	209	22576	-0.0331876	0.152569	-0.217525	0.827802	0.911943	'rs830179'	TRUE	FALSE	0	25387	-0.412676	0.14207	-2.90474	0.00367871	0.387097	'rs830179'	TRUE	FALSE	1		rs830179	22791	0.0171058	0.0253602	0.674513	0.499992	0.883645	rs830179_G	G	1		134640	0.00940445	0.0086417	1.08826
rs9322194	parahippocampal	CT	t	c	C	34571	-5.716	-5.716	rs9322194	C	T	rs9322194	84	22576	-0.0473144	0.153514	-0.308209	0.757926	0.911943	'rs9322194'	FALSE	FALSE	1	25387	-0.124622	0.142765	-0.872916	0.382717	0.921531	'rs9322194'	FALSE	FALSE	1		rs9322194	22791	0.0565037	0.0250842	2.25256	0.0242966	0.7562	rs9322194_C	C	0		134640	-0.00221392	0.00858449	-0.257898
rs9466	insula	CT	t	c	C	34571	-5.921	5.921	rs9466	T	C	rs9466	203	22576	0.12168	0.145802	0.834554	0.403977	0.88657	'rs9466'	TRUE	TRUE	1	25387	0.0810814	0.135612	0.597891	0.549918	0.921531	'rs9466'	TRUE	TRUE	1		rs9466	22791	0.0579151	0.0238615	2.42714	0.015226	0.729143	rs9466_T	T	1		134640	0.0251953	0.00812122	3.10241
rs9515212	GlobalMeanMean thickness superiorfrontal; supramarignal	CT	a	g	G	34552	5.73	-5.73	rs9515212	A	G	rs9515212	138	22576	-0.0477759	0.145784	-0.327718	0.743128	0.911943	'rs9515212'	FALSE	FALSE	1	25387	3.95279e-05	0.135822	0.000291026	0.999768	0.999768	'rs9515212'	FALSE	TRUE	0		rs9515212	22791	-0.0250645	0.0239564	-1.04626	0.295454	0.793308	rs9515212_A	A	1		134640	0.00970649	0.00810654	1.19737
rs9521141	GlobalMeanMean thickness postcentral precuneus superiorfrontal superiorparietal	CT	t	c	C	34552	5.674	-5.674	rs9521141	T	C	rs9521141	135	22576	0.139172	0.212703	0.654301	0.512925	0.88657	'rs9521141'	FALSE	TRUE	0	25387	0.0983391	0.197838	0.497068	0.619146	0.921531	'rs9521141'	FALSE	TRUE	0		rs9521141	22791	-0.0123678	0.0340569	-0.363152	0.716495	0.934114	rs9521141_T	T	1		134640	-0.00556074	0.0117702	-0.472442
rs9521760	superiorparietal	CT	a	g	G	34556	6.283	-6.283	rs9521760	A	G	rs9521760	139	22576	-0.416774	0.161829	-2.57541	0.0100185	0.196375	'rs9521760'	FALSE	FALSE	1	25387	-0.232679	0.15076	-1.54337	0.122754	0.885711	'rs9521760'	FALSE	FALSE	1		rs9521760	22791	-0.0315245	0.0266161	-1.18441	0.236262	0.793308	rs9521760_A	A	1		134640	0.0155263	0.00903165	1.7191
rs9559797	pericalcarine;precentral	CT	c	g	G	34575	5.777	5.777	rs9559797	G	C	rs9559797	136	22576	0.0254011	0.145675	0.174368	0.861577	0.932689	'rs9559797'	TRUE	TRUE	1	25387	0.0454314	0.135657	0.334898	0.737705	0.949958	'rs9559797'	TRUE	TRUE	1		rs9559797	22791	0.0354346	0.0239736	1.47807	0.139404	0.7562	rs9559797_G	G	1		134640	-0.0138306	0.00816249	-1.6944
rs9797946	precentral	CT	t	c	C	34559	5.945	-5.945	rs9797946	T	C	rs9797946	30	22576	0.268613	0.167751	1.60126	0.109334	0.603466	'rs9797946'	FALSE	TRUE	0	25387	0.207718	0.155935	1.33208	0.182845	0.885711	'rs9797946'	FALSE	TRUE	0		rs9797946	22791	0.00555469	0.0272064	0.204168	0.838224	0.953559	rs9797946_T	T	0		134640	0.00532167	0.00932948	0.570414
rs983960	parahippocampal	CT	t	c	C	34571	5.932	5.932	rs983960	C	T	rs983960	100	22576	0.0874381	0.162304	0.538732	0.590077	0.908347	'rs983960'	TRUE	TRUE	1	25387	0.03623	0.151317	0.239432	0.810773	0.967584	'rs983960'	TRUE	TRUE	1		rs983960	22791	0.0366434	0.0265702	1.37911	0.167873	0.7562	rs983960_C	C	1		134640	0.00882053	0.00908256	0.97115
rs9893575	cuneus	CT	t	c	C	34573	5.906	5.906	rs9893575	C	T	rs9893575	178	22576	-0.163167	0.143936	-1.13361	0.256971	0.736649	'rs9893575'	TRUE	FALSE	0	25387	-0.373143	0.134113	-2.78231	0.00540135	0.387097	'rs9893575'	TRUE	FALSE	0		rs9893575	22791	-0.0153252	0.023622	-0.648767	0.516496	0.883645	rs9893575_C	C	0		134640	0.00350537	0.00810472	0.43251
rs9904766	caudalmiddlefrontal;medialorbitofrontal	CT	t	c	C	34544	5.505	-5.505	rs9904766	T	C	rs9904766	185	22576	0.248195	0.145564	1.70505	0.0881989	0.603466	'rs9904766'	FALSE	TRUE	0	25387	0.140392	0.135383	1.037	0.299746	0.911943	'rs9904766'	FALSE	TRUE	0		rs9904766	22791	0.0134618	0.0237538	0.566723	0.570908	0.883645	rs9904766_T	T	0		134640	0.0132661	0.00809669	1.63846
rs9926320	entorhinal	CT	a	g	G	34511	6.307	6.307	rs9926320	G	A	rs9926320	164	22576	-0.0231059	0.156782	-0.147376	0.882837	0.935024	'rs9926320'	TRUE	FALSE	0	25387	0.286072	0.14589	1.96087	0.0499049	0.885711	'rs9926320'	TRUE	TRUE	1		rs9926320	22791	-0.000860906	0.0252585	-0.0340839	0.972811	0.989877	rs9926320_G	G	0		134640	0.0173262	0.00862272	2.00937
rs9933149	lateraloccipital	CT	t	c	C	34573	6.568	-6.568	rs9933149	T	C	rs9933149	171	22576	0.14834	0.148408	0.999547	0.317541	0.790373	'rs9933149'	FALSE	TRUE	0	25387	0.090479	0.138337	0.654049	0.513086	0.921531	'rs9933149'	FALSE	TRUE	0		rs9933149	22791	0.0155611	0.0243782	0.638319	0.523272	0.883645	rs9933149_T	T	0		134640	0.00980915	0.00824572	1.1896
rs9967368	lateraloccipital	CT	c	g	G	34573	-5.605	5.605	rs9967368	C	G	rs9967368	194	22576	-0.0691448	0.14686	-0.470821	0.637773	0.911436	'rs9967368'	TRUE	FALSE	0	25387	-0.0595149	0.136774	-0.435133	0.66347	0.921531	'rs9967368'	TRUE	FALSE	0		rs9967368	22791	-0.00527876	0.0239767	-0.220162	0.825747	0.953559	rs9967368_C	C	0		134640	-0.00552546	0.00836312	-0.660694
[truncated: 6 more columns]

## Sheet: ST7
Table 7	Association statistics between polygenic scores (derived from global and regional CT GWAS) with memory and executive function in CLSA. Summary statistics from linear models are shown alongside uncorrected and FDR- corrected p-values. pFDR<0.1 are highlighted in bold
Executive Function Composite						Memory Composite
Region_EF	beta_EF	SE_EF	t-stat_EF	p-value_EF	FDR-corrected_P_EF	Region_MEM	beta_MEM	SE_MEM	t-stat_MEM	p-value_MEM	FDR-corrected_P_MEM
GlobalMeanMean thickness	0.00946414	0.00687835	1.37593	0.168857	-	GlobalMeanMean thickness	-0.00793727	0.00648068	-1.22476	0.220677	-
STS	0.0128577	0.0152735	0.84183	0.399892	0.581661	STS	-0.00775103	0.014432	-0.537072	0.591222	0.933049
cACC	0.00694145	0.0202021	0.343601	0.73115	0.866548	cACC	0.0616793	0.0189592	3.25327	0.00114234	0.0365549
cMFG	-0.0163626	0.00926703	-1.76568	0.0774625	0.24788	cMFG	-0.0124224	0.0087293	-1.42307	0.154727	0.657692
cuneus	0.0219996	0.00724475	3.03662	0.0023952	0.0766465	cuneus	-0.00322634	0.00681028	-0.473746	0.635685	0.933049
entorhinal	-0.0020543	0.0152765	-0.134475	0.893028	0.918647	entorhinal	0.0384477	0.0143849	2.67279	0.00752725	0.120436
fusiform	0.0116991	0.00731207	1.59997	0.109619	0.300174	fusiform	0.00281978	0.00689099	0.409198	0.682398	0.933049
iparietal	0.0013503	0.00672081	0.200913	0.840768	0.918647	iparietal	-0.0100518	0.00632294	-1.58973	0.111909	0.657692
itemporal	0.0011869	0.00902426	0.131523	0.895363	0.918647	itemporal	-0.0126217	0.00852969	-1.47973	0.138957	0.657692
isthmuscingulate	0.00659748	0.007598	0.868319	0.385229	0.581661	isthmuscingulate	0.00599073	0.00714881	0.838004	0.402037	0.918941
loccipital	0.00947953	0.00659629	1.4371	0.150704	0.344466	loccipital	-0.00611722	0.00620003	-0.986644	0.323827	0.863538
lorbitofrontal	0.0199814	0.00990598	2.01711	0.0436958	0.168597	lorbitofrontal	-0.0108998	0.00934366	-1.16654	0.243407	0.789782
lingual	0.0186059	0.00838316	2.21944	0.0264666	0.125558	lingual	-0.00175542	0.00790428	-0.222084	0.82425	0.942
morbitofrontal	-0.028314	0.0128409	-2.20498	0.0274657	0.125558	morbitofrontal	-0.0182159	0.0120934	-1.50627	0.132011	0.657692
mtemporal	0.00468663	0.0088071	0.532142	0.594633	0.76113	mtemporal	-0.00379432	0.00831573	-0.456283	0.64819	0.933049
phippocampal	-0.00379699	0.00864191	-0.439369	0.660398	0.812798	phippocampal	0.00328525	0.0081378	0.403702	0.686435	0.933049
pocentral	0.00815816	0.00636725	1.28127	0.200112	0.385485	pocentral	0.00428498	0.00600804	0.713208	0.475723	0.933049
popercularis	0.00217005	0.00722682	0.300277	0.763969	0.873107	popercularis	0.00182849	0.00680005	0.268894	0.788013	0.942
porbitalis	0.00957311	0.0127623	0.750108	0.453197	0.630536	porbitalis	-0.00603101	0.0119964	-0.502735	0.615155	0.933049
ptriangularis	-0.00535222	0.00909239	-0.588649	0.556103	0.74147	ptriangularis	-0.00958064	0.00855478	-1.11992	0.26276	0.789782
pcalcarine	0.0247102	0.0102848	2.4026	0.0162871	0.125558	pcalcarine	0.00175664	0.00968544	0.181369	0.856079	0.944639
pcentral	0.0192364	0.00785989	2.44742	0.014396	0.125558	pcentral	-0.00236677	0.00738605	-0.320438	0.748639	0.942
pcingulate	-0.0152937	0.014594	-1.04794	0.294676	0.484716	pcingulate	0.000418382	0.0137584	0.0304092	0.975741	0.990271
precentral	0.00089643	0.00877654	0.102139	0.918647	0.918647	precentral	-0.00707337	0.00828485	-0.853772	0.393239	0.918941
precuneus	0.0094726	0.00700774	1.35173	0.176474	0.376479	precuneus	0.00151049	0.00660345	0.228743	0.819071	0.942
rMFG	0.0071945	0.00698389	1.03016	0.302948	0.484716	rMFG	-0.00988287	0.00657261	-1.50365	0.132685	0.657692
SupF	0.0148989	0.00751462	1.98266	0.0474178	0.168597	SupF	-0.00776226	0.00705874	-1.09967	0.271488	0.789782
SupPar	0.0143512	0.00630964	2.27449	0.0229461	0.125558	SupPar	0.0022986	0.00596091	0.385612	0.699787	0.933049
SupT	-0.0137957	0.0108794	-1.26806	0.204789	0.385485	SupT	-0.00661687	0.0102249	-0.64713	0.517554	0.933049
SupMarg	-0.00894223	0.00795624	-1.12393	0.261056	0.4641	SupMarg	-0.0104178	0.0074927	-1.39039	0.164423	0.657692
fPole	0.0202746	0.0133673	1.51672	0.12935	0.318401	fPole	-0.000153491	0.0125872	-0.0121942	0.990271	0.990271
trTemp	0.0233906	0.0147405	1.58683	0.112565	0.300174	trTemp	-0.00120725	0.013855	-0.0871343	0.930565	0.990271
insula	0.0230979	0.00932985	2.4757	0.013305	0.125558	insula	0.00575514	0.00878029	0.655461	0.512177	0.933049

## Sheet: ST8
Table 8	eQTL SNP-to-gene mapping of genomic risk loci for CT and comparison to TWAS results in ROSMAP. Summary statistics from FUMA eQTL mapping are shown alongside uncorrected and FDR- corrected p-values pn the left (organge heading). Differential gene expression analysis summary statistics for the variants identified in the FUMA eQTL mapping are shown on the right under a green heading. pFDR<0.1 are hi…
UKB all European participants - twas results																							ROSMAP - TWAS results
TRAIT	ensg	symbol	chr	start	xEnd	strand	type	entrezID	HUGO	pLI	ncRVIS	posMapSNPs	posMapMaxCADD	eqtlMapSNPs	eqtlMapminP	eqtlMapminQ	eqtlMapts	eqtlDirection	AlignedDirection	minGwasP	IndSigSNPs	GenomicLocus	ID	logFC	AveExpr	t	P_Value	adj_P_Val_FDR	B	se	n	pheno_TRAIT	gene	hugo	chr
Bilateral Global Cortical Thickness	ENSG00000183682	BMP8A	1	39957318	39991607	1	protein_coding	353500	BMP8A	0.456963	NA	24	16.76	40	1.98822e-05	2.23212e-05	GTEx/v8/Brain_Cortex	+	0	1.918e-08	rs1974240;rs617577;rs7512240	1	ENSG00000183682	-0.224106	0.00489966	-0.389966	0.69824	0.906478	-5.6861	0.144858	66	b_caudalmiddlefrontal_t	ENSG00000183682	BMP8A	1
Bilateral Global Cortical Thickness	ENSG00000157851	DPYSL5	2	27070615	27173219	1	protein_coding	56896	DPYSL5	0.998332	-1.35954	102	18.97	183	7.74938e-12	4.52489e-12	GTEx/v8/Brain_Cortex:GTEx/v8/Brain_Frontal_Cortex_BA9	+	0	4.067e-08	rs11126806	2	ENSG00000157851	0.426416	0.0037982	2.39685	0.0203693	0.245161	-3.84334	0.143951	66	b_caudalmiddlefrontal_t	ENSG00000157851	DPYSL5	2
Bilateral Global Cortical Thickness	ENSG00000138030	KHK	2	27309615	27323640	1	protein_coding	3795	KHK	5.36079e-05	NA	22	19.29	31	2.00068e-05	0.0272931	GTEx/v8/Brain_Cortex	-	1	1.175e-07	rs11126806	2	ENSG00000138030	-0.15733	1.3269e-06	-0.86334	0.392123	0.760453	-5.96384	0.159514	66	b_caudalmiddlefrontal_t	ENSG00000138030	KHK	2
Bilateral Global Cortical Thickness	ENSG00000115073	ACTR1B	2	98272431	98280570	-1	protein_coding	10120	ACTR1B	0.0316601	-0.221583	2	28.3	13	1.55132e-06	0.00147649	GTEx/v8/Brain_Cortex	+	0	2.929e-10	rs7575796	3	ENSG00000115073	0.159852	0.0023606	0.84419	0.402639	0.767528	-6.20408	0.216866	66	b_caudalmiddlefrontal_t	ENSG00000115073	ACTR1B	2
Bilateral Global Cortical Thickness	ENSG00000168028	RPSA	3	39448180	39454033	1	protein_coding	3921	RPSA	0.751851	0.547666	0	0	1	6.01363e-05	0.00022641	GTEx/v8/Brain_Cortex	+	0	5.016e-07	rs13079368	5	ENSG00000168028	0.201564	-0.00108751	0.981725	0.331026	0.72416	-6.08972	0.195032	66	b_caudalmiddlefrontal_t	ENSG00000168028	RPSA	3
Bilateral Global Cortical Thickness	ENSG00000138738	PRDM5	4	121606074	121844025	-1	protein_coding	11107	PRDM5	0.742419	0.643028	287	19.96	418	1.66532e-07	0.00107124	GTEx/v8/Brain_Frontal_Cortex_BA9	-	1	1.079e-12	rs34976331;rs547900983;rs13110077;rs1511305;rs75455733	8	ENSG00000138738	0.288664	0.00128761	1.35015	0.18313	0.584746	-5.51576	0.17171	66	b_caudalmiddlefrontal_t	ENSG00000138738	PRDM5	4
Bilateral Global Cortical Thickness	ENSG00000015592	STMN4	8	27092840	27115937	-1	protein_coding	81551	STMN4	0.14652	-0.181796	8	17.44	8	1.74473e-13	7.15769e-09	GTEx/v8/Brain_Cortex:GTEx/v8/Brain_Frontal_Cortex_BA9	+	0	1.26e-11	rs1562330	13	ENSG00000015592	-0.748867	-0.00200309	-3.74378	0.00047417	0.0427686	-0.416704	0.193784	66	b_caudalmiddlefrontal_t	ENSG00000015592	STMN4	8
Bilateral Global Cortical Thickness	ENSG00000104228	TRIM35	8	27142404	27168836	-1	protein_coding	23087	TRIM35	0.000940308	-0.967121	0	0	5	1.96195e-06	0.000288343	GTEx/v8/Brain_Frontal_Cortex_BA9	+	0	1.26e-11	rs1562330	13	ENSG00000104228	-0.0290449	0.00618595	-0.256203	0.798857	0.942799	-6.47953	0.119734	66	b_caudalmiddlefrontal_t	ENSG00000104228	TRIM35	8
Bilateral Global Cortical Thickness	ENSG00000141101	NOB1	16	69775770	69788843	-1	protein_coding	28987	NOB1	8.61136e-08	-0.798436	0	0	70	1.80074e-06	6.40648e-10	GTEx/v8/Brain_Cortex	+	0	2.353e-08	rs8060185	18	ENSG00000141101	-0.0766204	0.0006475	-0.342446	0.73347	0.919165	-6.35795	0.130282	66	b_caudalmiddlefrontal_t	ENSG00000141101	NOB1	16
Bilateral Global Cortical Thickness	ENSG00000198373	WWP2	16	69796209	69975644	1	protein_coding	11060	WWP2	0.977902	0.163311	14	17.58	148	2.34847e-07	0.00082192	GTEx/v8/Brain_Cortex	+	0	2.81e-10	rs62052489;rs8060185	18	ENSG00000198373	0.130643	0.00398478	0.901873	0.371501	0.74999	-6.15673	0.150865	66	b_caudalmiddlefrontal_t	ENSG00000198373	WWP2	16
Bilateral Global Cortical Thickness	ENSG00000157322	CLEC18A	16	69984810	69998141	1	protein_coding	348174	CLEC18A	0.144114	-0.618371	26	17.58	225	1.1745e-36	2.22874e-29	GTEx/v8/Brain_Cortex:GTEx/v8/Brain_Frontal_Cortex_BA9	-	1	2.81e-10	rs62052489;rs8060185	18	ENSG00000157322	0.483906	0.0415413	0.97143	0.336073	0.726582	-5.45862	0.14711	66	b_caudalmiddlefrontal_t	ENSG00000157322	CLEC18A	16
Bilateral Global Cortical Thickness	ENSG00000157335	CLEC18C	16	70207225	70221264	1	protein_coding	283971	CLEC18C	0.876992	-0.678231	5	8.453	153	2.01717e-09	1.14225e-05	GTEx/v8/Brain_Cortex	+	0	2.81e-10	rs62052489	18	ENSG00000157335	1.04164	-0.0177954	1.23348	0.223243	0.62784	-4.97923	0.18336	66	b_caudalmiddlefrontal_t	ENSG00000157335	CLEC18C	16
Bilateral Global Cortical Thickness	ENSG00000223496	EXOSC6	16	70284134	70285833	-1	protein_coding	118460	EXOSC6	0.494174	-0.495643	3	3.202	218	1.4488e-27	2.50152e-42	GTEx/v8/Brain_Cortex:GTEx/v8/Brain_Frontal_Cortex_BA9	-	1	2.81e-10	rs62052489;rs8060185	18	ENSG00000223496	0.31941	-0.000395898	1.93679	0.0585096	0.378347	-4.7773	0.151798	66	b_caudalmiddlefrontal_t	ENSG00000223496	EXOSC6	16
Bilateral Global Cortical Thickness	ENSG00000070366	SMG6	17	1963133	2207065	-1	protein_coding	23293	SMG6	0.999935	-0.496661	17	10.44	6	1.51007e-06	0.00728555	GTEx/v8/Brain_Cortex	-	1	6.073e-09	rs12946564	19	ENSG00000070366	0.179222	0.00455005	1.57928	0.120648	0.503227	-5.36099	0.155616	66	b_caudalmiddlefrontal_t	ENSG00000070366	SMG6	17
Bilateral Global Cortical Thickness	ENSG00000159314	ARHGAP27	17	43471275	43511787	-1	protein_coding	201176	ARHGAP27	0.00125584	-0.761628	86	18.95	2799	4.4895e-08	0.000186356	GTEx/v8/Brain_Cortex	-	1	1.84e-08	rs55684829;rs4510068	21	ENSG00000159314	0.571111	0.0136519	2.36857	0.0218171	0.251185	-3.75136	0.231827	66	b_caudalmiddlefrontal_t	ENSG00000159314	ARHGAP27	17
Bilateral Global Cortical Thickness	ENSG00000225190	PLEKHM1	17	43513266	43568115	-1	protein_coding	9842	PLEKHM1	0.840543	-0.663068	138	18.95	2830	2.89407e-16	5.24864e-12	GTEx/v8/Brain_Cortex:GTEx/v8/Brain_Frontal_Cortex_BA9	-	1	9.822e-09	rs55684829;rs7206949;rs4510068	21	ENSG00000225190	0.282659	0.00426976	1.27666	0.2077	0.610654	-5.73066	0.264527	66	b_caudalmiddlefrontal_t	ENSG00000225190	PLEKHM1	17
Bilateral Global Cortical Thickness	ENSG00000120088	CRHR1	17	43699267	43913194	1	protein_coding	1394	CRHR1	0.792134	2.03809	932	19.39	3	9.60615e-06	0.0149053	GTEx/v8/Brain_Cortex	-	1	9.254e-07	rs55684829	21	ENSG00000120088	0.440346	0.00689728	1.0963	0.278272	0.683193	-5.61743	0.172598	66	b_caudalmiddlefrontal_t	ENSG00000120088	CRHR1	17
Bilateral Global Cortical Thickness	ENSG00000185294	SPPL2C	17	43922256	43924438	1	protein_coding	162540	SPPL2C	2.29525e-05	0.187395	119	23.5	2797	6.0869e-07	0.00224603	GTEx/v8/Brain_Cortex:GTEx/v8/Brain_Frontal_Cortex_BA9	-	1	1.84e-08	rs55684829;rs4510068	21	NA	NA	NA	NA	NA	NA	NA	NA	NA	NA	NA	NA	NA
Bilateral Global Cortical Thickness	ENSG00000120071	KANSL1	17	44107282	44302733	-1	protein_coding	284058	KANSL1	0.999734	0.0589452	1124	26.4	33	1.20889e-09	1.59104e-12	GTEx/v8/Brain_Cortex:GTEx/v8/Brain_Frontal_Cortex_BA9	+	0	9.325e-09	rs7206949;rs55684829;rs4510068	21	ENSG00000120071	0.70245	0.00386013	2.3398	0.0233838	0.260449	-3.99574	0.158528	66	b_caudalmiddlefrontal_t	ENSG00000120071	KANSL1	17
Bilateral Global Cortical Thickness	ENSG00000228696	ARL17B	17	44352150	44439130	-1	protein_coding	100506084	ARL17B	NA	-0.428243	289	15.22	12	1.33735e-14	7.9549e-22	GTEx/v8/Brain_Cortex:GTEx/v8/Brain_Frontal_Cortex_BA9	-	1	1.84e-08	rs55684829;rs7206949;rs4510068	21	ENSG00000228696	0.793545	-0.00657392	2.72732	0.00881886	0.168739	-2.89308	0.248547	66	b_caudalmiddlefrontal_t	ENSG00000228696	ARL17B	17
Bilateral Global Cortical Thickness	ENSG00000176681	LRRC37A	17	44370099	44415160	1	protein_coding	9884	LRRC37A	0.890487	NA	68	15.22	2870	3.42123e-50	4.8669e-42	GTEx/v8/Brain_Cortex:GTEx/v8/Brain_Frontal_Cortex_BA9	-	1	9.325e-09	rs55684829;rs7206949;rs4510068	21	ENSG00000176681	2.05839	0.00998705	3.0671	0.00350396	0.111659	-2.19109	0.307003	66	b_caudalmiddlefrontal_t	ENSG00000176681	LRRC37A	17
Bilateral Global Cortical Thickness	ENSG00000238083	LRRC37A2	17	44588877	44633016	1	protein_coding	474170	LRRC37A2	NA	NA	12	19.03	2724	7.39659e-43	4.81353e-35	GTEx/v8/Brain_Cortex:GTEx/v8/Brain_Frontal_Cortex_BA9	-	1	9.325e-09	rs4510068;rs55684829;rs7206949	21	ENSG00000238083	1.41421	0.00830619	2.82238	0.00685349	0.151028	-2.89728	0.511853	66	b_caudalmiddlefrontal_t	ENSG00000238083	LRRC37A2	17
Bilateral Global Cortical Thickness	ENSG00000185829	ARL17A	17	44594068	44657088	-1	protein_coding	51326	ARL17A	NA	-2.38258	10	19.03	2689	5.49081e-30	8.50282e-24	GTEx/v8/Brain_Cortex:GTEx/v8/Brain_Frontal_Cortex_BA9	-	1	9.822e-09	rs4510068;rs55684829;rs7206949	21	ENSG00000185829	1.25454	0.00667641	3.01937	0.00400335	0.119083	-2.38058	0.160049	66	b_caudalmiddlefrontal_t	ENSG00000185829	ARL17A	17
Bilateral Global Cortical Thickness	ENSG00000073969	NSF	17	44668035	44834830	1	protein_coding	4905	NSF	0.713682	-0.566247	0	0	5	3.97398e-05	0.000472916	GTEx/v8/Brain_Cortex	NA	NA	NA	rs4510068	21	ENSG00000073969	0.0557542	-0.0026163	0.58431	0.561667	0.848026	-6.30517	0.737688	66	b_caudalmiddlefrontal_t	ENSG00000073969	NSF	17
Bilateral Global Cortical Thickness	ENSG00000108379	WNT3	17	44839872	44910520	-1	protein_coding	7473	WNT3	0.946108	-0.191111	0	0	15	2.52479e-05	1.1843e-51	GTEx/v8/Brain_Cortex:GTEx/v8/Brain_Frontal_Cortex_BA9	-	1	1.943e-07	rs55684829;rs4510068	21	ENSG00000108379	0.560222	0.000830786	1.64848	0.10561	0.481975	-5.06084	0.190331	66	b_caudalmiddlefrontal_t	ENSG00000108379	WNT3	17
Bilateral Caudal Middle Frontal Thickness	ENSG00000157851	DPYSL5	2	27070615	27173219	1	protein_coding	56896	DPYSL5	0.998332	-1.35954	99	18.97	187	7.74938e-12	4.52489e-12	GTEx/v8/Brain_Cortex:GTEx/v8/Brain_Frontal_Cortex_BA9	+	0	2.141e-08	rs4665943	1	ENSG00000157851	0.426416	0.0037982	2.39685	0.0203693	0.245161	-3.84334	0.143951	66	b_caudalmiddlefrontal_t	ENSG00000157851	DPYSL5	2
Bilateral Caudal Middle Frontal Thickness	ENSG00000138030	KHK	2	27309615	27323640	1	protein_coding	3795	KHK	5.36079e-05	NA	23	19.29	31	2.00068e-05	0.0272931	GTEx/v8/Brain_Cortex	-	1	9.438e-08	rs4665943	1	ENSG00000138030	-0.15733	1.3269e-06	-0.86334	0.392123	0.760453	-5.96384	0.159514	66	b_caudalmiddlefrontal_t	ENSG00000138030	KHK	2
Bilateral Caudal Middle Frontal Thickness	ENSG00000115073	ACTR1B	2	98272431	98280570	-1	protein_coding	10120	ACTR1B	0.0316601	-0.221583	2	28.3	13	1.55132e-06	0.00147649	GTEx/v8/Brain_Cortex	+	0	1.827e-09	rs11692435	2	ENSG00000115073	0.159852	0.0023606	0.84419	0.402639	0.767528	-6.20408	0.216866	66	b_caudalmiddlefrontal_t	ENSG00000115073	ACTR1B	2
Bilateral Caudal Middle Frontal Thickness	ENSG00000146648	EGFR	7	55086714	55324313	1	protein_coding	1956	EGFR	0.998665	0.199936	0	0	21	2.34762e-13	6.2985e-09	GTEx/v8/Brain_Cortex:GTEx/v8/Brain_Frontal_Cortex_BA9	-	1	1.574e-09	rs76928645	5	ENSG00000146648	0.410149	0.00021041	1.05187	0.297984	0.699632	-6.04894	0.161938	66	b_caudalmiddlefrontal_t	ENSG00000146648	EGFR	7
Bilateral Caudal Middle Frontal Thickness	ENSG00000141101	NOB1	16	69775770	69788843	-1	protein_coding	28987	NOB1	8.61136e-08	-0.798436	0	0	74	1.05191e-06	6.40648e-10	GTEx/v8/Brain_Cortex	+	0	7.777e-11	rs7206524;rs6499282	9	ENSG00000141101	-0.0766204	0.0006475	-0.342446	0.73347	0.919165	-6.35795	0.130282	66	b_caudalmiddlefrontal_t	ENSG00000141101	NOB1	16
Bilateral Caudal Middle Frontal Thickness	ENSG00000198373	WWP2	16	69796209	69975644	1	protein_coding	11060	WWP2	0.977902	0.163311	18	17.58	148	2.34847e-07	0.00082192	GTEx/v8/Brain_Cortex	+	0	1.994e-11	rs7206524;rs62049363;rs6499282	9	ENSG00000198373	0.130643	0.00398478	0.901873	0.371501	0.74999	-6.15673	0.150865	66	b_caudalmiddlefrontal_t	ENSG00000198373	WWP2	16
Bilateral Caudal Middle Frontal Thickness	ENSG00000157322	CLEC18A	16	69984810	69998141	1	protein_coding	348174	CLEC18A	0.144114	-0.618371	29	22.7	235	1.1745e-36	2.22874e-29	GTEx/v8/Brain_Cortex:GTEx/v8/Brain_Frontal_Cortex_BA9	-	1	1.994e-11	rs62049363;rs7206524;rs6499282	9	ENSG00000157322	0.483906	0.0415413	0.97143	0.336073	0.726582	-5.45862	0.14711	66	b_caudalmiddlefrontal_t	ENSG00000157322	CLEC18A	16
Bilateral Caudal Middle Frontal Thickness	ENSG00000157335	CLEC18C	16	70207225	70221264	1	protein_coding	283971	CLEC18C	0.876992	-0.678231	5	8.453	156	2.01717e-09	1.14225e-05	GTEx/v8/Brain_Cortex	+	0	9.219e-12	rs62049363	9	ENSG00000157335	1.04164	-0.0177954	1.23348	0.223243	0.62784	-4.97923	0.18336	66	b_caudalmiddlefrontal_t	ENSG00000157335	CLEC18C	16
Bilateral Caudal Middle Frontal Thickness	ENSG00000223496	EXOSC6	16	70284134	70285833	-1	protein_coding	118460	EXOSC6	0.494174	-0.495643	3	3.202	228	1.4488e-27	2.50152e-42	GTEx/v8/Brain_Cortex:GTEx/v8/Brain_Frontal_Cortex_BA9	-	1	1.994e-11	rs62049363;rs7206524;rs6499282	9	ENSG00000223496	0.31941	-0.000395898	1.93679	0.0585096	0.378347	-4.7773	0.151798	66	b_caudalmiddlefrontal_t	ENSG00000223496	EXOSC6	16
Bilateral Caudal Middle Frontal Thickness	ENSG00000225190	PLEKHM1	17	43513266	43568115	-1	protein_coding	9842	PLEKHM1	0.840543	-0.663068	0	0	21	5.64526e-06	5.24864e-12	GTEx/v8/Brain_Cortex	-	1	3.69e-08	rs9904766	11	ENSG00000225190	0.282659	0.00426976	1.27666	0.2077	0.610654	-5.73066	0.264527	66	b_caudalmiddlefrontal_t	ENSG00000225190	PLEKHM1	17
Bilateral Caudal Middle Frontal Thickness	ENSG00000120071	KANSL1	17	44107282	44302733	-1	protein_coding	284058	KANSL1	0.999734	0.0589452	50	22.6	29	1.20889e-09	1.59104e-12	GTEx/v8/Brain_Cortex	+	0	3.69e-08	rs9904766	11	ENSG00000120071	0.70245	0.00386013	2.3398	0.0233838	0.260449	-3.99574	0.158528	66	b_caudalmiddlefrontal_t	ENSG00000120071	KANSL1	17
Bilateral Caudal Middle Frontal Thickness	ENSG00000176681	LRRC37A	17	44370099	44415160	1	protein_coding	9884	LRRC37A	0.890487	NA	1	1.76	52	1.4637e-21	4.8669e-42	GTEx/v8/Brain_Cortex:GTEx/v8/Brain_Frontal_Cortex_BA9	-	1	3.69e-08	rs9904766	11	ENSG00000176681	2.05839	0.00998705	3.0671	0.00350396	0.111659	-2.19109	0.307003	66	b_caudalmiddlefrontal_t	ENSG00000176681	LRRC37A	17
Bilateral Caudal Middle Frontal Thickness	ENSG00000238083	LRRC37A2	17	44588877	44633016	1	protein_coding	474170	LRRC37A2	NA	NA	0	0	52	4.32722e-23	4.81353e-35	GTEx/v8/Brain_Cortex:GTEx/v8/Brain_Frontal_Cortex_BA9	-	1	3.69e-08	rs9904766	11	ENSG00000238083	1.41421	0.00830619	2.82238	0.00685349	0.151028	-2.89728	0.511853	66	b_caudalmiddlefrontal_t	ENSG00000238083	LRRC37A2	17
Bilateral Caudal Middle Frontal Thickness	ENSG00000185829	ARL17A	17	44594068	44657088	-1	protein_coding	51326	ARL17A	NA	-2.38258	0	0	19	8.15706e-08	8.50282e-24	GTEx/v8/Brain_Cortex:GTEx/v8/Brain_Frontal_Cortex_BA9	-	NA	3.69e-08	rs9904766	11	ENSG00000185829	1.25454	0.00667641	3.01937	0.00400335	0.119083	-2.38058	0.160049	66	b_caudalmiddlefrontal_t	ENSG00000185829	ARL17A	17
Bilateral Caudal Middle Frontal Thickness	ENSG00000100983	GSS	20	33516236	33543620	-1	protein_coding	2937	GSS	0.0225187	-0.727485	0	0	2	3.03443e-05	0.0316857	GTEx/v8/Brain_Frontal_Cortex_BA9	+	0	3.238e-10	rs148633354	13	ENSG00000100983	-0.113898	0.00285412	-0.490905	0.62567	0.878388	-6.341	0.25759	66	b_caudalmiddlefrontal_t	ENSG00000100983	GSS	20
Bilateral Rostral Middle Frontal Thickness	ENSG00000135835	KIAA1614	1	180882290	180920750	1	protein_coding	57710	KIAA1614	2.19337e-13	1.26208	0	0	1	6.27422e-05	1.80859e-06	GTEx/v8/Brain_Cortex	NA	0	NA	rs10753232	1	ENSG00000135835	0.407102	0.0041388	1.17664	0.245497	0.709192	-5.69256	0.213482	62	b_rostralmiddlefrontal_t	ENSG00000135835	KIAA1614	1
Bilateral Rostral Middle Frontal Thickness	ENSG00000135823	STX6	1	180941861	180992047	-1	protein_coding	10228	STX6	0.0198491	-2.01775	35	19.39	32	1.46718e-07	0.0006603	GTEx/v8/Brain_Cortex:GTEx/v8/Brain_Frontal_Cortex_BA9	+	0	3.698e-09	rs10753232	1	ENSG00000135823	-0.07224	0.000392309	-0.498146	0.62079	0.907539	-6.31942	0.210677	62	b_rostralmiddlefrontal_t	ENSG00000135823	STX6	1
Bilateral Rostral Middle Frontal Thickness	ENSG00000115073	ACTR1B	2	98272431	98280570	-1	protein_coding	10120	ACTR1B	0.0316601	-0.221583	2	28.3	7	1.55132e-06	0.00147649	GTEx/v8/Brain_Cortex	+	0	2.577e-08	rs11695197	3	ENSG00000115073	-0.0979026	-0.00181626	-0.421825	0.675152	0.925735	-6.35966	0.654001	62	b_rostralmiddlefrontal_t	ENSG00000115073	ACTR1B	2
Bilateral Rostral Middle Frontal Thickness	ENSG00000168028	RPSA	3	39448180	39454033	1	protein_coding	3921	RPSA	0.751851	0.547666	0	0	1	6.01363e-05	0.00022641	GTEx/v8/Brain_Cortex	+	0	3.118e-08	rs13079368	4	ENSG00000168028	0.0516819	-0.00121003	0.206741	0.837141	0.965622	-6.44485	0.132899	62	b_rostralmiddlefrontal_t	ENSG00000168028	RPSA	3
Bilateral Rostral Middle Frontal Thickness	ENSG00000138738	PRDM5	4	121606074	121844025	-1	protein_coding	11107	PRDM5	0.742419	0.643028	301	19.96	426	1.66532e-07	0.00107124	GTEx/v8/Brain_Frontal_Cortex_BA9	-	1	3.214e-11	rs11731264;rs35021943;rs11733915;rs148244747	7	ENSG00000138738	0.458004	-0.00548942	1.71719	0.0927885	0.523514	-4.86311	0.165182	62	b_rostralmiddlefrontal_t	ENSG00000138738	PRDM5	4
Bilateral Rostral Middle Frontal Thickness	ENSG00000015592	STMN4	8	27092840	27115937	-1	protein_coding	81551	STMN4	0.14652	-0.181796	8	17.44	8	1.74473e-13	7.15769e-09	GTEx/v8/Brain_Cortex:GTEx/v8/Brain_Frontal_Cortex_BA9	+	0	4.902e-11	rs1562330	9	ENSG00000015592	-0.794397	0.000131346	-2.54144	0.0145381	0.271794	-3.46838	0.183865	62	b_rostralmiddlefrontal_t	ENSG00000015592	STMN4	8
Bilateral Rostral Middle Frontal Thickness	ENSG00000104228	TRIM35	8	27142404	27168836	-1	protein_coding	23087	TRIM35	0.000940308	-0.967121	0	0	5	1.96195e-06	0.000288343	GTEx/v8/Brain_Frontal_Cortex_BA9	+	0	4.902e-11	rs1562330	9	ENSG00000104228	-0.432099	0.00839424	-2.82517	0.0070027	0.207946	-2.69922	0.174118	62	b_rostralmiddlefrontal_t	ENSG00000104228	TRIM35	8
Bilateral Rostral Middle Frontal Thickness	ENSG00000141101	NOB1	16	69775770	69788843	-1	protein_coding	28987	NOB1	8.61136e-08	-0.798436	0	0	70	1.80074e-06	6.40648e-10	GTEx/v8/Brain_Cortex	+	0	2.175e-09	rs71399904	11	ENSG00000141101	-0.255525	-0.000865465	-0.923654	0.36057	0.795034	-5.84374	0.14576	62	b_rostralmiddlefrontal_t	ENSG00000141101	NOB1	16
Bilateral Rostral Middle Frontal Thickness	ENSG00000198373	WWP2	16	69796209	69975644	1	protein_coding	11060	WWP2	0.977902	0.163311	14	17.58	148	2.34847e-07	0.00082192	GTEx/v8/Brain_Cortex	+	0	1.686e-11	rs62049363;rs71399904	11	ENSG00000198373	-0.192427	-0.000723397	-1.16884	0.248579	0.712025	-5.76107	0.564014	62	b_rostralmiddlefrontal_t	ENSG00000198373	WWP2	16
Bilateral Rostral Middle Frontal Thickness	ENSG00000157322	CLEC18A	16	69984810	69998141	1	protein_coding	348174	CLEC18A	0.144114	-0.618371	26	17.58	229	1.1745e-36	2.22874e-29	GTEx/v8/Brain_Cortex:GTEx/v8/Brain_Frontal_Cortex_BA9	-	1	1.686e-11	rs62049363;rs71399904	11	ENSG00000157322	0.45037	0.0786816	0.78119	0.438762	0.838144	-5.48343	0.283535	62	b_rostralmiddlefrontal_t	ENSG00000157322	CLEC18A	16
Bilateral Rostral Middle Frontal Thickness	ENSG00000157335	CLEC18C	16	70207225	70221264	1	protein_coding	283971	CLEC18C	0.876992	-0.678231	5	8.453	156	2.01717e-09	1.14225e-05	GTEx/v8/Brain_Cortex	+	0	7.462e-12	rs62049363	11	ENSG00000157335	2.05188	0.0226485	2.07453	0.0437521	0.398163	-3.76176	0.255943	62	b_rostralmiddlefrontal_t	ENSG00000157335	CLEC18C	16
Bilateral Rostral Middle Frontal Thickness	ENSG00000223496	EXOSC6	16	70284134	70285833	-1	protein_coding	118460	EXOSC6	0.494174	-0.495643	3	3.202	222	1.4488e-27	2.50152e-42	GTEx/v8/Brain_Cortex:GTEx/v8/Brain_Frontal_Cortex_BA9	-	1	1.686e-11	rs62049363;rs71399904	11	ENSG00000223496	0.395891	0.00978823	1.90478	0.0631828	0.449424	-4.71662	0.246792	62	b_rostralmiddlefrontal_t	ENSG00000223496	EXOSC6	16
Bilateral Rostral Middle Frontal Thickness	ENSG00000159314	ARHGAP27	17	43471275	43511787	-1	protein_coding	201176	ARHGAP27	0.00125584	-0.761628	0	0	5	1.12134e-05	0.000186356	GTEx/v8/Brain_Cortex	-	1	1.44e-10	rs2532351	13	ENSG00000159314	0.737482	0.0138092	2.32937	0.0243653	0.331547	-3.70739	0.682357	62	b_rostralmiddlefrontal_t	ENSG00000159314	ARHGAP27	17
Bilateral Rostral Middle Frontal Thickness	ENSG00000225190	PLEKHM1	17	43513266	43568115	-1	protein_coding	9842	PLEKHM1	0.840543	-0.663068	0	0	27	1.01353e-09	5.24864e-12	GTEx/v8/Brain_Cortex:GTEx/v8/Brain_Frontal_Cortex_BA9	-	1	1.212e-10	rs7221167;rs9904766;rs2532351	13	ENSG00000225190	-0.109284	0.00833377	-0.362061	0.718993	0.937693	-6.33807	0.196593	62	b_rostralmiddlefrontal_t	ENSG00000225190	PLEKHM1	17
Bilateral Rostral Middle Frontal Thickness	ENSG00000185294	SPPL2C	17	43922256	43924438	1	protein_coding	162540	SPPL2C	2.29525e-05	0.187395	1	14.18	5	3.99345e-05	0.00224603	GTEx/v8/Brain_Frontal_Cortex_BA9	-	1	1.44e-10	rs7221167;rs2532351	13	NA	NA	NA	NA	NA	NA	NA	NA	NA	NA	NA	NA	NA
Bilateral Rostral Middle Frontal Thickness	ENSG00000120071	KANSL1	17	44107282	44302733	-1	protein_coding	284058	KANSL1	0.999734	0.0589452	58	22.6	29	1.20889e-09	1.59104e-12	GTEx/v8/Brain_Cortex	+	0	1.212e-10	rs9904766;rs2532351	13	ENSG00000120071	0.426195	0.00607119	1.06369	0.293119	0.747147	-5.92823	0.358079	62	b_rostralmiddlefrontal_t	ENSG00000120071	KANSL1	17
Bilateral Rostral Middle Frontal Thickness	ENSG00000228696	ARL17B	17	44352150	44439130	-1	protein_coding	100506084	ARL17B	NA	-0.428243	3	1.76	11	1.33735e-14	7.9549e-22	GTEx/v8/Brain_Cortex:GTEx/v8/Brain_Frontal_Cortex_BA9	-	0	1.44e-10	rs9904766;rs2532351	13	ENSG00000228696	0.188166	-0.0144434	0.401699	0.689798	0.930064	-6.13771	0.3019	62	b_rostralmiddlefrontal_t	ENSG00000228696	ARL17B	17
Bilateral Rostral Middle Frontal Thickness	ENSG00000176681	LRRC37A	17	44370099	44415160	1	protein_coding	9884	LRRC37A	0.890487	NA	1	1.76	64	3.42123e-50	4.8669e-42	GTEx/v8/Brain_Cortex:GTEx/v8/Brain_Frontal_Cortex_BA9	-	1	1.212e-10	rs9904766;rs7221167;rs2532351	13	ENSG00000176681	1.65982	0.0130913	1.66407	0.103016	0.540376	-5.00972	0.192904	62	b_rostralmiddlefrontal_t	ENSG00000176681	LRRC37A	17
Bilateral Rostral Middle Frontal Thickness	ENSG00000238083	LRRC37A2	17	44588877	44633016	1	protein_coding	474170	LRRC37A2	NA	NA	3	7.166	64	4.06142e-40	4.81353e-35	GTEx/v8/Brain_Cortex:GTEx/v8/Brain_Frontal_Cortex_BA9	-	1	1.212e-10	rs2532351;rs7221167;rs9904766	13	ENSG00000238083	0.991146	-0.0132759	1.86311	0.0689508	0.465484	-4.79825	0.0955414	62	b_rostralmiddlefrontal_t	ENSG00000238083	LRRC37A2	17
Bilateral Rostral Middle Frontal Thickness	ENSG00000185829	ARL17A	17	44594068	44657088	-1	protein_coding	51326	ARL17A	NA	-2.38258	3	7.166	31	1.68192e-10	8.50282e-24	GTEx/v8/Brain_Cortex:GTEx/v8/Brain_Frontal_Cortex_BA9	-	1	1.212e-10	rs2532351;rs7221167;rs9904766	13	ENSG00000185829	1.35821	0.00241937	2.43232	0.0190236	0.304166	-3.68198	0.466579	62	b_rostralmiddlefrontal_t	ENSG00000185829	ARL17A	17
Bilateral Rostral Middle Frontal Thickness	ENSG00000073969	NSF	17	44668035	44834830	1	protein_coding	4905	NSF	0.713682	-0.566247	0	0	4	3.97398e-05	0.000472916	GTEx/v8/Brain_Cortex	NA	0	NA	rs2532351	13	ENSG00000073969	-0.0289505	0.00868472	-0.25965	0.796309	0.954725	-6.36362	0.440214	62	b_rostralmiddlefrontal_t	ENSG00000073969	NSF	17
Bilateral Rostral Middle Frontal Thickness	ENSG00000108379	WNT3	17	44839872	44910520	-1	protein_coding	7473	WNT3	0.946108	-0.191111	0	0	1	3.15078e-05	1.12672e-37	GTEx/v8/Brain_Frontal_Cortex_BA9	NA	1	NA	rs2532351	13	ENSG00000108379	0.533829	0.00326635	1.22812	0.225756	0.689852	-5.48889	0.143499	62	b_rostralmiddlefrontal_t	ENSG00000108379	WNT3	17
Bilateral Rostral Middle Frontal Thickness	ENSG00000126267	COX6B1	19	36139125	36149763	1	protein_coding	1340	COX6B1	0.0816221	-0.124788	9	7.296	33	5.94971e-17	4.94449e-12	GTEx/v8/Brain_Cortex:GTEx/v8/Brain_Frontal_Cortex_BA9	+	0	4.02e-08	rs11302520;rs23595	14	ENSG00000126267	-0.16551	-0.00229551	-0.782364	0.438079	0.838023	-6.13119	0.183276	62	b_rostralmiddlefrontal_t	ENSG00000126267	COX6B1	19
Bilateral Rostral Middle Frontal Thickness	ENSG00000105668	UPK1A	19	36157715	36169367	1	protein_coding	11045	UPK1A	3.36197e-05	-0.102742	26	10.12	35	1.41638e-13	2.77652e-10	GTEx/v8/Brain_Cortex:GTEx/v8/Brain_Frontal_Cortex_BA9	-	1	4.02e-08	rs23595;rs11302520	14	NA	NA	NA	NA	NA	NA	NA	NA	NA	NA	NA	NA	NA
Bilateral Rostral Middle Frontal Thickness	ENSG00000011590	ZBTB32	19	36195429	36207940	1	protein_coding	27033	ZBTB32	0.0162102	-0.473087	23	15.99	51	3.71353e-21	5.60954e-16	GTEx/v8/Brain_Cortex:GTEx/v8/Brain_Frontal_Cortex_BA9	-	1	4.02e-08	rs23595;rs11302520	14	NA	NA	NA	NA	NA	NA	NA	NA	NA	NA	NA	NA	NA
White Matter Hyperintensities	ENSG00000115380	EFEMP1	2	56093102	56151274	-1	protein_coding	2202	EFEMP1	0.999786	1.00184	42	19.96	11	1.32055e-05	0.000318583	GTEx/v8/Brain_Cortex:GTEx/v8/Brain_Frontal_Cortex_BA9	-	0	1.37e-18	rs76032374;rs7596872;rs934273;rs13019797;rs3762514	3	ENSG00000115380	-0.000584158	2.44701e-17	-0.487593	0.627973	0.974251	-10.1381	0.00184393	66	WMH	ENSG00000115380	EFEMP1	2
White Matter Hyperintensities	ENSG00000114796	KLHL24	3	183353356	183402265	1	protein_coding	54800	KLHL24	0.252414	-0.0990978	228	22.5	182	9.97421e-11	1.42756e-06	GTEx/v8/Brain_Cortex:GTEx/v8/Brain_Frontal_Cortex_BA9	-	0	1.683e-17	rs10513794;rs9819295;rs4473579;rs830179;rs6794358;rs16857992;rs2203985	5	ENSG00000114796	-0.00023574	3.706e-17	-0.657085	0.514145	0.959653	-10.0718	0.000314986	66	WMH	ENSG00000114796	KLHL24	3
White Matter Hyperintensities	ENSG00000180834	MAP6D1	3	183533664	183543382	-1	protein_coding	79929	MAP6D1	0.051828	0.781365	6	10.93	173	3.07783e-06	0.0110649	GTEx/v8/Brain_Cortex	+	1	3.597e-17	rs12163610;rs2203985;rs830179	5	ENSG00000180834	-2.68328e-05	1.47189e-18	-0.0436938	0.965323	0.995993	-10.0776	0.00142469	66	WMH	ENSG00000180834	MAP6D1	3
White Matter Hyperintensities	ENSG00000161692	DBF4B	17	42785976	42829632	1	protein_coding	80174	DBF4B	4.43214e-08	-0.507761	0	0	46	1.65428e-16	7.49477e-22	GTEx/v8/Brain_Cortex:GTEx/v8/Brain_Frontal_Cortex_BA9	-	0	3.211e-09	rs370961818	12	ENSG00000161692	-0.000261704	-3.83742e-18	-0.47526	0.636675	0.976067	-9.87808	0.000970677	66	WMH	ENSG00000161692	DBF4B	17
White Matter Hyperintensities	ENSG00000172992	DCAKD	17	43100708	43138473	-1	protein_coding	79877	DCAKD	0.0293861	0.848595	38	13.56	65	3.56394e-18	3.97846e-13	GTEx/v8/Brain_Cortex:GTEx/v8/Brain_Frontal_Cortex_BA9	-	0	2.846e-13	rs55897749;rs2301597;rs59695806;rs3744760;rs76233987	12	ENSG00000172992	-0.000526037	-3.88999e-18	-1.0798	0.285423	0.899352	-9.53745	0.000460894	66	WMH	ENSG00000172992	DCAKD	17
White Matter Hyperintensities	ENSG00000136448	NMT1	17	43128978	43186384	1	protein_coding	4836	NMT1	0.998501	0.0324477	76	21.3	53	1.33501e-07	0.000835867	GTEx/v8/Brain_Cortex:GTEx/v8/Brain_Frontal_Cortex_BA9	+	1	2.846e-13	rs55897749;rs59695806;rs2301597;rs3744760	12	ENSG00000136448	0.000352573	-5.09904e-18	1.19456	0.237906	0.877077	-9.58301	0.000498286	66	WMH	ENSG00000136448	NMT1	17
White Matter Hyperintensities	ENSG00000186834	HEXIM1	17	43224684	43229468	1	protein_coding	10614	HEXIM1	0.9444	-1.49531	17	18.79	5	4.60087e-07	0.00233607	GTEx/v8/Brain_Cortex:GTEx/v8/Brain_Frontal_Cortex_BA9	-	0	1.103e-08	rs76233987	12	ENSG00000186834	0.00075469	1.83329e-17	1.24077	0.22049	0.864628	-9.46022	0.000394701	66	WMH	ENSG00000186834	HEXIM1	17
White Matter Hyperintensities	ENSG00000132471	WBP2	17	73841780	73852588	-1	protein_coding	23558	WBP2	0.0896182	-0.534164	68	11.91	13	1.76436e-10	3.09e-06	GTEx/v8/Brain_Cortex:GTEx/v8/Brain_Frontal_Cortex_BA9	+	1	1.45e-29	rs55823223;rs7222755;rs4485425;rs7370;rs11867315;rs8067275	13	ENSG00000132471	0.000352315	-1.64142e-17	0.983697	0.330009	0.918041	-9.78815	0.000845822	66	WMH	ENSG00000132471	WBP2	17
White Matter Hyperintensities	ENSG00000132481	TRIM47	17	73870242	73874656	-1	protein_coding	91107	TRIM47	0.321925	NA	46	32	80	8.80232e-11	1.34145e-06	GTEx/v8/Brain_Cortex:GTEx/v8/Brain_Frontal_Cortex_BA9	+	1	1.45e-29	rs11867315;rs7222755;rs55823223;rs8067275;rs7370;rs60521621;rs2008012;rs56285530	13	ENSG00000132481	0.00131311	2.69145e-17	1.2816	0.205906	0.853006	-9.00104	0.000406981	66	WMH	ENSG00000132481	TRIM47	17
White Matter Hyperintensities	ENSG00000141569	TRIM65	17	73876416	73893084	-1	protein_coding	201292	TRIM65	2.48169e-09	-0.182606	58	32	187	3.34689e-24	1.58377e-18	GTEx/v8/Brain_Cortex:GTEx/v8/Brain_Frontal_Cortex_BA9	-	0	1.45e-29	rs55823223;rs11867315;rs8067275;rs7222755;rs7370;rs4485425;rs2008012;rs72860359	13	ENSG00000141569	-8.89923e-05	7.0966e-18	-0.207442	0.836509	0.990742	-9.93169	0.000477318	66	WMH	ENSG00000141569	TRIM65	17
White Matter Hyperintensities	ENSG00000188878	FBF1	17	73905655	73937221	-1	protein_coding	85302	FBF1	1.13971e-19	-0.0296514	36	22.1	168	3.43555e-22	1.19921e-16	GTEx/v8/Brain_Cortex:GTEx/v8/Brain_Frontal_Cortex_BA9	-	0	1.45e-29	rs7222755;rs7370;rs55823223;rs4485425;rs11867315;rs8067275	13	ENSG00000188878	-0.000420561	2.539e-17	-0.687394	0.495016	0.957376	-9.69395	0.000589617	66	WMH	ENSG00000188878	FBF1	17
White Matter Hyperintensities	ENSG00000257949	TEN1	17	73975301	73996667	1	protein_coding	100134934	TEN1	NA	NA	0	0	22	2.15799e-08	1.14166e-19	GTEx/v8/Brain_Cortex	+	1	1.45e-29	rs4485425;rs7222755;rs55823223;rs7370	13	ENSG00000257949	-0.00164364	2.63363e-17	-1.55523	0.126211	0.77384	-8.16272	0.00028047	66	WMH	ENSG00000257949	TEN1	17
White Matter Hyperintensities	ENSG00000250506	CDK3	17	73996987	74002080	1	protein_coding	1018	CDK3	0.000751723	-0.0828768	0	0	3	1.30134e-06	5.85903e-12	GTEx/v8/Brain_Cortex	+	NA	3.444e-22	rs55823223	13	ENSG00000250506	-0.000432391	1.06186e-17	-0.555374	0.58112	0.966846	-9.28375	0.000467031	66	WMH	ENSG00000250506	CDK3	17

## Sheet: ST9
Table 9	Contingency tables for TWAS/GWAS results. Two-sided Fisher's exact tests were used.
	a.		TWAS association with higher caudal middle frontal CT
			Up (+)	Down (-)
	eQTL association with higher global CT	Up (+)	4	4
		Down (-)	1	13
	Fisher's exact test:	OddsRatio: 13; Confidence Interval: [1.1093 152.3508]; P=0.0393
	Note: eQTL results were obtained from a repeated GWAS with a discovery threshold of p<5e-8
	Association direction was claculated from eQTL results as follows: for any gene, first, we calculated the proportion of positive associations among all significant associations identified by FUMA for that gene. Next, if >80% of the associations were positive, the overall direction of assiociation for that gene was deemed positive; conversely if >80% of associations were negative, then the overall…
	b.		TWAS association with higher caudal middle frontal CT
			Up (+)	Down (-)
	eQTL association with higher caudal middle frontal CT	Up (+)	2	5
		Down (-)	1	3
	Fisher's exact test:	OddsRatio: 2.4; ConfidenceInterval: [0.1649 34.9280]; P=0.999
	Note: eQTL results were obtained from a repeated GWAS with a discovery threshold of p<5e-8
	Association direction was claculated from eQTL results as follows: for any gene, first, we calculated the proportion of positive associations among all significant associations identified by FUMA for that gene. Next, if >60% of the associations were positive, the overall direction of assiociation for that gene was deemed positive; conversely if >60% of associations were negative, then the overall…
	c.		TWAS association with higher rostral middle frontal CT
			Up (+)	Down (-)
	eQTL association with higher rostral middle frontal CT	Up (+)	8	5
		Down (-)	1	8
	Fisher's exact test:	OddsRatio: 12.8; ConfidenceInterval: [1.2084 135.5790]; P=0.0306
	Note: eQTL results were obtained from a repeated GWAS with a discovery threshold of p<1e-5
	Association direction was claculated from eQTL results as follows: for any gene, first, we calculated the proportion of positive associations among all significant associations identified by FUMA for that gene. Next, if >80% of the associations were positive, the overall direction of assiociation for that gene was deemed positive; conversely if >80% of associations were negative, then the overall…
	d.		TWAS association with higher White Matter Hyperintensities
			Up (+)	Down (-)
	eQTL association with higher White Matter Hyperintensities	Up (+)	6	1
		Down (-)	2	3
	Fisher's exact test:	OddsRatio: 9; ConfidenceInterval: [0.5629 143.8876]; P=0.2222
	Note: eQTL results were obtained from a repeated GWAS with a discovery threshold of p<1e-5
	Association direction was claculated from eQTL results as follows: for any gene, first, we calculated the proportion of positive associations among all significant associations identified by FUMA for that gene. Next, if >80% of the associations were positive, the overall direction of assiociation for that gene was deemed positive; conversely if >80% of associations were negative, then the overall…
	eQTL source tissue: Cortex and BA9 from GTEx

[truncated: 14 more sheets: ST10, ST11, ST12, ST13, ST14, ST15, ST16, ST17, ST18, ST19, ST20, ST21, ST22, ST23]
