# Supplementary material for: Genetic influences on brain and cognitive health and their interactions with cardiovascular conditions and depression
Source: Nat Commun. 2024 Jun 18;15:5207. doi: 10.1038/s41467-024-49430-7 (PMC11189393; doi:10.1038/s41467-024-49430-7)
Supplement: Supplementary file 5 — Supplementary Data 24 [file 41467_2024_49430_MOESM5_ESM.csv]

Supplementary Table 24			Summary statistics from differential gene expression analysis of the bilateral caudal middle frontal gyrus
ID	logFC	AveExpr	t	P.Value	adj.P.Val	B	se	n	pheno	gene	hugo	chr
ENSG00000269959	2.154249266	-0.01710754	6.848796811	1.10E-08	0.000192104	9.359711997	0.269496939	66	b_caudalmiddlefrontal_t	ENSG00000269959	SPACA6P-AS	19
ENSG00000142856	-1.470908811	-0.008927475	-6.531437961	3.43E-08	0.000299168	8.649374728	0.276408103	66	b_caudalmiddlefrontal_t	ENSG00000142856	ITGB3BP	1
ENSG00000099769	3.123101087	0.021917189	6.152650401	1.33E-07	0.000722266	5.769631427	0.164567097	66	b_caudalmiddlefrontal_t	ENSG00000099769	IGFALS	16
ENSG00000172661	-0.577924205	0.000414791	-6.088157941	1.66E-07	0.000722266	7.197438894	0.197152467	66	b_caudalmiddlefrontal_t	ENSG00000172661	WASHC2C	10
ENSG00000197712	-0.712863199	0.001835659	-5.907753503	3.15E-07	0.001032264	6.577027316	0.247367082	66	b_caudalmiddlefrontal_t	ENSG00000197712	FAM114A1	4
ENSG00000138035	-0.625518586	0.00161193	-5.860730245	3.72E-07	0.001032264	6.431164597	0.307811852	66	b_caudalmiddlefrontal_t	ENSG00000138035	PNPT1	2
ENSG00000197766	2.897170588	0.003213276	5.768736127	5.20E-07	0.001032264	5.388116095	0.18568635	66	b_caudalmiddlefrontal_t	ENSG00000197766	CFD	19
ENSG00000261402	-1.672460065	0.026538994	-5.768373363	5.21E-07	0.001032264	5.960926785	0.219473635	66	b_caudalmiddlefrontal_t	ENSG00000261402	AL591222.1	9
ENSG00000189056	1.43857732	0.001819814	5.761754945	5.33E-07	0.001032264	6.072987503	0.116652342	66	b_caudalmiddlefrontal_t	ENSG00000189056	RELN	7
ENSG00000164300	0.569866756	-0.000550995	5.627070673	8.52E-07	0.00138519	5.605457881	0.171350607	66	b_caudalmiddlefrontal_t	ENSG00000164300	SERINC5	5
ENSG00000263244	-2.96446266	-0.054530625	-5.621216675	8.74E-07	0.00138519	4.071688879	0.085678864	66	b_caudalmiddlefrontal_t	ENSG00000263244	AC087190.3	16
ENSG00000140525	-1.061218803	-0.003128408	-5.571098039	1.04E-06	0.001511547	5.466726862	0.198938332	66	b_caudalmiddlefrontal_t	ENSG00000140525	FANCI	15
ENSG00000257354	1.163855864	0.012161753	5.546776665	1.13E-06	0.001520013	5.372234731	0.153200175	66	b_caudalmiddlefrontal_t	ENSG00000257354	AC048341.1	12
ENSG00000272573	2.795052076	0.010858604	5.433962619	1.69E-06	0.002077212	4.923582966	0.430827707	66	b_caudalmiddlefrontal_t	ENSG00000272573	MUSTN1	3
ENSG00000279364	-3.06333474	-0.057839206	-5.418129744	1.79E-06	0.002077212	3.889509346	0.123841591	66	b_caudalmiddlefrontal_t	ENSG00000279364	AC114546.3	15
ENSG00000238198	0.95926304	-0.009412959	5.389131029	1.97E-06	0.002141947	4.825725459	0.198389504	66	b_caudalmiddlefrontal_t	ENSG00000238198	AL357055.3	1
ENSG00000159640	-1.075375073	0.004632123	-5.341542418	2.33E-06	0.00238631	4.709802987	0.103014301	66	b_caudalmiddlefrontal_t	ENSG00000159640	ACE	17
ENSG00000164691	1.024894275	0.006535872	5.309517109	2.60E-06	0.002515012	4.588495768	0.160578469	66	b_caudalmiddlefrontal_t	ENSG00000164691	TAGAP	6
ENSG00000251634	1.38516239	0.036005276	5.288180868	2.81E-06	0.002521468	4.535467499	0.401690031	66	b_caudalmiddlefrontal_t	ENSG00000251634	AC145138.1	5
ENSG00000272196	4.407061393	0.022352547	5.280276777	2.89E-06	0.002521468	3.962032307	0.255421196	66	b_caudalmiddlefrontal_t	ENSG00000272196	HIST2H2AA4	1
ENSG00000196199	-0.451171343	0.000287831	-5.228796198	3.44E-06	0.002808642	4.267144639	0.263399585	66	b_caudalmiddlefrontal_t	ENSG00000196199	MPHOSPH8	13
ENSG00000261560	1.387444049	0.001408582	5.220230743	3.54E-06	0.002808642	3.962973935	0.326353252	66	b_caudalmiddlefrontal_t	ENSG00000261560	AC007216.3	16
ENSG00000185149	-1.486134372	-0.007511403	-5.126197908	4.94E-06	0.003743412	3.977063918	0.164944038	66	b_caudalmiddlefrontal_t	ENSG00000185149	NPY2R	4
ENSG00000268903	2.570973482	0.007891534	5.054860997	6.32E-06	0.004281198	3.120535607	0.272802238	66	b_caudalmiddlefrontal_t	ENSG00000268903	AL627309.6	1
ENSG00000230454	1.118672062	0.020711082	5.052999229	6.33E-06	0.004281198	3.705786006	0.111421037	66	b_caudalmiddlefrontal_t	ENSG00000230454	U73166.1	3
ENSG00000078401	-1.305597382	-0.008701403	-5.047219523	6.49E-06	0.004281198	3.756974339	0.147349442	66	b_caudalmiddlefrontal_t	ENSG00000078401	EDN1	6
ENSG00000162618	-0.942236953	-0.006658811	-5.036342099	6.71E-06	0.004281198	3.726366914	0.330963874	66	b_caudalmiddlefrontal_t	ENSG00000162618	ADGRL4	1
ENSG00000234177	1.044342474	0.005021971	5.028861316	6.88E-06	0.004281198	3.696925998	0.135748297	66	b_caudalmiddlefrontal_t	ENSG00000234177	LINC01114	2
ENSG00000277534	0.826762123	0.005720476	4.991118835	7.83E-06	0.004706537	3.575793898	0.22007714	66	b_caudalmiddlefrontal_t	ENSG00000277534	AC007996.1	18
ENSG00000198707	-0.740712673	0.002397996	-4.975325636	8.29E-06	0.004731076	3.440773931	0.313825415	66	b_caudalmiddlefrontal_t	ENSG00000198707	CEP290	12
ENSG00000261061	-2.266791658	-0.007762609	-4.965800816	8.58E-06	0.004731076	3.219257527	0.123205684	66	b_caudalmiddlefrontal_t	ENSG00000261061	AC092718.4	16
ENSG00000176087	0.63903703	-8.17E-06	4.960960642	8.69E-06	0.004731076	3.427398379	0.29931292	66	b_caudalmiddlefrontal_t	ENSG00000176087	SLC35A4	5
ENSG00000119547	1.717526431	-0.003442593	4.925719715	9.85E-06	0.005202329	3.329092034	0.105609789	66	b_caudalmiddlefrontal_t	ENSG00000119547	ONECUT2	18
ENSG00000164117	-0.546826505	-0.004319396	-4.81815267	1.42E-05	0.007256756	2.981127526	0.202117142	66	b_caudalmiddlefrontal_t	ENSG00000164117	FBXO8	4
ENSG00000178184	1.026957401	0.000642999	4.794183454	1.54E-05	0.007668731	2.958523624	0.129308149	66	b_caudalmiddlefrontal_t	ENSG00000178184	PARD6G	18
ENSG00000189227	0.682042356	0.003403535	4.760403554	1.72E-05	0.008340372	2.832477342	0.252047298	66	b_caudalmiddlefrontal_t	ENSG00000189227	C15orf61	15
ENSG00000239264	0.958240561	0.004321173	4.728055543	1.93E-05	0.009094359	2.679452732	0.107660499	66	b_caudalmiddlefrontal_t	ENSG00000239264	TXNDC5	6
ENSG00000169184	1.27665841	0.009695022	4.715527946	2.01E-05	0.009238337	2.678961314	0.127885476	66	b_caudalmiddlefrontal_t	ENSG00000169184	MN1	22
ENSG00000248161	-2.18844211	-0.01326565	-4.6846374	2.24E-05	0.009414235	2.444620135	0.125274888	66	b_caudalmiddlefrontal_t	ENSG00000248161	AC098487.1	4
ENSG00000182993	-1.217689769	0.001923705	-4.682900021	2.24E-05	0.009414235	2.568835848	0.347790222	66	b_caudalmiddlefrontal_t	ENSG00000182993	C12orf60	12
ENSG00000228971	-1.777673826	-0.011052308	-4.680042755	2.27E-05	0.009414235	2.570151044	0.210747109	66	b_caudalmiddlefrontal_t	ENSG00000228971	AL356479.1	1
ENSG00000269514	1.45532212	0.019384349	4.672326183	2.33E-05	0.009414235	2.541370663	0.178758986	66	b_caudalmiddlefrontal_t	ENSG00000269514	AC024257.3	12
ENSG00000248429	-1.137963514	-0.005733207	-4.666901569	2.37E-05	0.009414235	2.562197083	0.120141539	66	b_caudalmiddlefrontal_t	ENSG00000248429	FAM198B-AS1	4
ENSG00000072274	-0.791011449	0.010635176	-4.660593654	2.42E-05	0.009414235	2.396342874	0.220205092	66	b_caudalmiddlefrontal_t	ENSG00000072274	TFRC	3
ENSG00000248079	-1.493599878	-0.001022081	-4.659426165	2.43E-05	0.009414235	2.425529243	0.147055783	66	b_caudalmiddlefrontal_t	ENSG00000248079	DPH6-DT	15
ENSG00000136444	-0.531577904	-0.001029643	-4.64521324	2.54E-05	0.009635419	2.394736476	0.470516093	66	b_caudalmiddlefrontal_t	ENSG00000136444	RSAD1	17
ENSG00000142910	-0.958961864	0.014057488	-4.618626944	2.78E-05	0.010305943	2.412586824	0.177196641	66	b_caudalmiddlefrontal_t	ENSG00000142910	TINAGL1	1
ENSG00000261485	1.054702399	0.00364418	4.612565814	2.84E-05	0.010305943	2.316567852	0.081269373	66	b_caudalmiddlefrontal_t	ENSG00000261485	PAN3-AS1	13
ENSG00000184227	-1.068615325	-0.003141982	-4.592331762	3.04E-05	0.010831766	2.333894336	0.1459751	66	b_caudalmiddlefrontal_t	ENSG00000184227	ACOT1	14
ENSG00000123353	-0.947732346	-0.004529519	-4.568778963	3.30E-05	0.011489165	2.247992558	0.244941647	66	b_caudalmiddlefrontal_t	ENSG00000123353	ORMDL2	12
ENSG00000268191	2.753008102	0.003170416	4.5543144	3.46E-05	0.011837442	2.075213804	0.137505432	66	b_caudalmiddlefrontal_t	ENSG00000268191	AC010503.1	19
ENSG00000280007	1.19040076	0.006791366	4.536433213	3.68E-05	0.012294698	2.049349703	0.128909821	66	b_caudalmiddlefrontal_t	ENSG00000280007	AC008079.2	22
ENSG00000155115	-0.51380634	-0.004632983	-4.530330244	3.74E-05	0.012294698	2.072889366	0.468899851	66	b_caudalmiddlefrontal_t	ENSG00000155115	GTF3C6	6
ENSG00000124225	0.759526846	0.003035861	4.510185094	4.01E-05	0.012954409	1.94065202	0.297912381	66	b_caudalmiddlefrontal_t	ENSG00000124225	PMEPA1	20
ENSG00000119283	1.077408248	0.007697403	4.498842866	4.17E-05	0.013208696	2.043823417	0.173732249	66	b_caudalmiddlefrontal_t	ENSG00000119283	TRIM67	1
ENSG00000275910	1.544566919	-0.001562964	4.489096309	4.31E-05	0.01340065	1.96135056	0.431887783	66	b_caudalmiddlefrontal_t	ENSG00000275910	AC138932.5	16
ENSG00000154545	-1.541555919	0.002219952	-4.438106342	5.10E-05	0.014919959	1.790621642	0.358945885	66	b_caudalmiddlefrontal_t	ENSG00000154545	MAGED4	X
ENSG00000187773	1.329714123	0.007254942	4.437911314	5.10E-05	0.014919959	1.813864075	0.342425976	66	b_caudalmiddlefrontal_t	ENSG00000187773	FAM69C	18
ENSG00000170074	1.213177006	0.000158892	4.437795823	5.10E-05	0.014919959	1.728646542	0.22005561	66	b_caudalmiddlefrontal_t	ENSG00000170074	FAM153A	5
ENSG00000167695	0.683811746	0.002286966	4.434917673	5.14E-05	0.014919959	1.810667485	0.151608578	66	b_caudalmiddlefrontal_t	ENSG00000167695	FAM57A	17
ENSG00000116711	-1.093271594	-0.010016194	-4.427073882	5.29E-05	0.015114957	1.823258857	0.123275166	66	b_caudalmiddlefrontal_t	ENSG00000116711	PLA2G4A	1
ENSG00000145348	-0.463578833	-0.000603292	-4.402805333	5.71E-05	0.01605896	1.580784471	0.197320811	66	b_caudalmiddlefrontal_t	ENSG00000145348	TBCK	4
ENSG00000254873	-3.160097334	-0.052251321	-4.376089059	6.26E-05	0.017321187	1.005671263	0.228987284	66	b_caudalmiddlefrontal_t	ENSG00000254873	AP001267.1	11
ENSG00000120875	1.733234854	0.016968065	4.361898166	6.56E-05	0.01786707	1.633381596	0.266428572	66	b_caudalmiddlefrontal_t	ENSG00000120875	DUSP4	8
ENSG00000139908	0.980707557	0.003524367	4.353547872	6.73E-05	0.018043855	1.611617547	0.11672983	66	b_caudalmiddlefrontal_t	ENSG00000139908	TSSK4	14
ENSG00000171503	-0.675308806	-0.000535617	-4.334284192	7.18E-05	0.018952289	1.402179728	0.123009832	66	b_caudalmiddlefrontal_t	ENSG00000171503	ETFDH	4
ENSG00000131969	-0.583355997	-0.004424522	-4.307142874	7.83E-05	0.020366533	1.467053706	0.286591633	66	b_caudalmiddlefrontal_t	ENSG00000131969	ABHD12B	14
ENSG00000232564	1.738101139	0.032099714	4.298379069	8.08E-05	0.020614021	1.419808518	0.178239936	66	b_caudalmiddlefrontal_t	ENSG00000232564	AL031594.1	22
ENSG00000165886	1.485605973	0.007863669	4.282850919	8.50E-05	0.020614021	1.401231725	0.159272638	66	b_caudalmiddlefrontal_t	ENSG00000165886	UBTD1	10
ENSG00000158270	-1.24300264	-0.004714879	-4.281300434	8.55E-05	0.020614021	1.289363685	0.234581746	66	b_caudalmiddlefrontal_t	ENSG00000158270	COLEC12	18
ENSG00000169908	-1.60383223	-0.006693432	-4.278712133	8.62E-05	0.020614021	1.285656312	0.114322117	66	b_caudalmiddlefrontal_t	ENSG00000169908	TM4SF1	3
ENSG00000279159	0.858719722	0.01093158	4.277611378	8.65E-05	0.020614021	1.204715831	0.171056994	66	b_caudalmiddlefrontal_t	ENSG00000279159	AC003681.1	22
ENSG00000185561	-1.135144937	-0.001207801	-4.2741124	8.75E-05	0.020614021	1.37532385	0.225871032	66	b_caudalmiddlefrontal_t	ENSG00000185561	TLCD2	17
ENSG00000198939	-0.57686086	-0.002250425	-4.273129511	8.75E-05	0.020614021	1.34486946	0.134481563	66	b_caudalmiddlefrontal_t	ENSG00000198939	ZFP2	5
ENSG00000225400	1.265282136	-0.001011744	4.255439998	9.28E-05	0.020904337	1.27911027	0.368026524	66	b_caudalmiddlefrontal_t	ENSG00000225400	RAB28P5	X
ENSG00000226029	0.95356501	2.07E-05	4.2549572	9.32E-05	0.020904337	1.281168421	0.165404241	66	b_caudalmiddlefrontal_t	ENSG00000226029	LINC01772	1
ENSG00000099866	2.335181624	0.009121881	4.251866719	9.41E-05	0.020904337	1.274703748	0.328888548	66	b_caudalmiddlefrontal_t	ENSG00000099866	MADCAM1	19
ENSG00000145861	1.619641496	0.013904811	4.248978299	9.50E-05	0.020904337	1.279785602	0.17112943	66	b_caudalmiddlefrontal_t	ENSG00000145861	C1QTNF2	5
ENSG00000008128	-1.204837634	-0.005263606	-4.24673082	9.57E-05	0.020904337	1.244385871	0.098257752	66	b_caudalmiddlefrontal_t	ENSG00000008128	CDK11A	1
ENSG00000228526	1.179585797	-0.00058596	4.245938415	9.59E-05	0.020904337	1.276145356	0.218191798	66	b_caudalmiddlefrontal_t	ENSG00000228526	MIR34AHG	1
ENSG00000229047	-1.759711	-0.043698064	-4.230188576	0.000100687	0.021522893	0.7947667	0.24222457	66	b_caudalmiddlefrontal_t	ENSG00000229047	AF127577.1	21
ENSG00000185112	1.711943598	0.010474646	4.225284146	0.000102621	0.021522893	1.231940559	0.376232161	66	b_caudalmiddlefrontal_t	ENSG00000185112	FAM43A	3
ENSG00000197776	-0.562022904	0.00238536	-4.220454008	0.000103931	0.021522893	1.125928218	0.150900322	66	b_caudalmiddlefrontal_t	ENSG00000197776	KLHDC1	14
ENSG00000157404	1.173286096	-0.002440977	4.218352448	0.000104962	0.021522893	1.030090482	0.226670068	66	b_caudalmiddlefrontal_t	ENSG00000157404	KIT	4
ENSG00000261641	2.276969955	0.030107204	4.216051687	0.000105751	0.021522893	1.020676472	0.098531971	66	b_caudalmiddlefrontal_t	ENSG00000261641	AL031600.3	16
ENSG00000213411	1.545991295	-0.006046027	4.214782107	0.000106188	0.021522893	1.196510694	0.124404848	66	b_caudalmiddlefrontal_t	ENSG00000213411	RBM22P2	13
ENSG00000121068	1.321032167	0.017595749	4.202101562	0.000110657	0.02198698	1.163106605	0.205002218	66	b_caudalmiddlefrontal_t	ENSG00000121068	TBX2	17
ENSG00000275976	1.296365959	0.013992891	4.200747577	0.000111145	0.02198698	1.146362035	0.263906061	66	b_caudalmiddlefrontal_t	ENSG00000275976	SPDYE11	7
ENSG00000279467	1.331898767	0.027703054	4.197667774	0.000112262	0.02198698	1.150267038	0.108908445	66	b_caudalmiddlefrontal_t	ENSG00000279467	AP000350.7	22
ENSG00000157343	1.611672501	-0.006061728	4.184107376	0.000117251	0.022202434	0.965393037	0.143895661	66	b_caudalmiddlefrontal_t	ENSG00000157343	ARMC12	6
ENSG00000130590	1.137131222	0.004851221	4.183053625	0.000117715	0.022202434	1.102126652	0.13307946	66	b_caudalmiddlefrontal_t	ENSG00000130590	SAMD10	20
ENSG00000115457	1.544912865	0.01543673	4.181138995	0.000118448	0.022202434	1.08389066	0.136837607	66	b_caudalmiddlefrontal_t	ENSG00000115457	IGFBP2	2
ENSG00000205116	1.932940601	0.018232861	4.180597181	0.000118457	0.022202434	0.664369277	0.329879083	66	b_caudalmiddlefrontal_t	ENSG00000205116	TMEM88B	1
ENSG00000232300	1.821474698	0.010883029	4.173976686	0.00012123	0.022480422	1.012193373	0.179557553	66	b_caudalmiddlefrontal_t	ENSG00000232300	FAM215B	17
ENSG00000129993	1.084856547	0.006706613	4.165313601	0.00012468	0.022876795	1.018664844	0.204136651	66	b_caudalmiddlefrontal_t	ENSG00000129993	CBFA2T3	16
ENSG00000006625	-0.736891099	0.000960374	-4.158385943	0.000127507	0.023151848	0.903724724	0.110522366	66	b_caudalmiddlefrontal_t	ENSG00000006625	GGCT	7
ENSG00000027075	-0.735007499	-0.003698308	-4.138495682	0.000135725	0.023700183	0.903058333	0.23017025	66	b_caudalmiddlefrontal_t	ENSG00000027075	PRKCH	14
ENSG00000117281	1.15878713	0.00202511	4.136699204	0.000136766	0.023700183	0.973562428	0.365359903	66	b_caudalmiddlefrontal_t	ENSG00000117281	CD160	1
ENSG00000132321	-0.761585955	-0.003275259	-4.132446703	0.000138657	0.023700183	0.7760365	0.394447903	66	b_caudalmiddlefrontal_t	ENSG00000132321	IQCA1	2
ENSG00000119608	0.818997445	0.011650999	4.129912395	0.000139399	0.023700183	0.947617591	0.110837928	66	b_caudalmiddlefrontal_t	ENSG00000119608	PROX2	14
ENSG00000265206	2.170987329	0.011925683	4.130713373	0.000139434	0.023700183	0.697454334	0.435128838	66	b_caudalmiddlefrontal_t	ENSG00000265206	AC004687.1	17
ENSG00000254929	1.1014294	0.028434326	4.127019855	0.000141106	0.023700183	0.894834738	0.248445647	66	b_caudalmiddlefrontal_t	ENSG00000254929	AL591684.2	10
ENSG00000279033	-2.099908384	-0.048676021	-4.126838081	0.000141189	0.023700183	0.57665417	0.280625207	66	b_caudalmiddlefrontal_t	ENSG00000279033	AC090984.1	15
ENSG00000129521	0.667104972	0.00176868	4.123477983	0.000142727	0.023700183	0.744431471	0.245690971	66	b_caudalmiddlefrontal_t	ENSG00000129521	EGLN3	14
ENSG00000099385	0.961342078	0.010347777	4.123398321	0.000142764	0.023700183	0.901970165	0.410429453	66	b_caudalmiddlefrontal_t	ENSG00000099385	BCL7C	16
ENSG00000226746	1.452060807	0.012941895	4.113881422	0.000147211	0.024207948	0.902778176	0.372495086	66	b_caudalmiddlefrontal_t	ENSG00000226746	SMCR5	17
ENSG00000114698	-0.693489969	-0.008366017	-4.106973365	0.000150524	0.024521276	0.664266815	0.218519127	66	b_caudalmiddlefrontal_t	ENSG00000114698	PLSCR4	3
ENSG00000267534	0.9505654	0.013442093	4.079138005	0.000164168	0.026407229	0.810341846	0.166015502	66	b_caudalmiddlefrontal_t	ENSG00000267534	S1PR2	19
ENSG00000185880	-0.479557017	-0.003920131	-4.07731942	0.00016513	0.026407229	0.61256765	0.333037793	66	b_caudalmiddlefrontal_t	ENSG00000185880	TRIM69	15
ENSG00000175352	0.468136684	0.004973708	4.072007416	0.000167972	0.026542203	0.56929806	0.088946817	66	b_caudalmiddlefrontal_t	ENSG00000175352	NRIP3	11
ENSG00000224051	1.559827698	0.01155916	4.069174989	0.000169966	0.026542203	0.764250838	0.353680234	66	b_caudalmiddlefrontal_t	ENSG00000224051	CPTP	1
ENSG00000268362	0.84071135	-0.000931273	4.066929587	0.000170903	0.026542203	0.743077584	0.174888416	66	b_caudalmiddlefrontal_t	ENSG00000268362	AC092279.1	19
ENSG00000117477	-0.744466764	-0.005538488	-4.064441533	0.000172389	0.026542203	0.670159906	0.186908048	66	b_caudalmiddlefrontal_t	ENSG00000117477	CCDC181	1
ENSG00000241231	2.026434978	-0.025603965	4.062599227	0.000173588	0.026542203	0.715442668	0.262578328	66	b_caudalmiddlefrontal_t	ENSG00000241231	AC022294.1	3
ENSG00000163762	-1.58977473	-0.006108249	-4.05965139	0.000175236	0.026561185	0.689567018	0.36945624	66	b_caudalmiddlefrontal_t	ENSG00000163762	TM4SF18	3
ENSG00000164808	-0.390744124	0.002444144	-4.043452426	0.000184076	0.027660614	0.5063287	0.790451488	66	b_caudalmiddlefrontal_t	ENSG00000164808	SPIDR	8
ENSG00000273311	0.896053099	0.013319972	4.030523725	0.00019203	0.02860914	0.657044937	0.355894788	66	b_caudalmiddlefrontal_t	ENSG00000273311	DGCR11	22
ENSG00000279759	0.973407991	0.008492307	4.026497493	0.000194845	0.02878264	0.526894915	0.188267219	66	b_caudalmiddlefrontal_t	ENSG00000279759	AC118344.2	19
ENSG00000274925	0.695286376	0.001056409	4.022660858	0.000196733	0.028817202	0.614663294	0.202689964	66	b_caudalmiddlefrontal_t	ENSG00000274925	AC008741.2	16
ENSG00000274180	0.755610233	0.006296336	4.019761538	0.000198931	0.028896422	0.539457257	0.342414217	66	b_caudalmiddlefrontal_t	ENSG00000274180	NATD1	17
ENSG00000261428	1.100548725	-0.00050849	4.014980878	0.000201968	0.029095131	0.625863691	0.153934251	66	b_caudalmiddlefrontal_t	ENSG00000261428	AC097461.1	2
ENSG00000174059	-1.569453287	-0.001764674	-4.01255783	0.00020371	0.029105537	0.456649815	0.232267921	66	b_caudalmiddlefrontal_t	ENSG00000174059	CD34	1
ENSG00000178573	0.571885617	0.003475468	4.008693392	0.000205779	0.029162052	0.410297161	0.089609426	66	b_caudalmiddlefrontal_t	ENSG00000178573	MAF	16
ENSG00000187010	3.216626617	0.008168106	4.004342248	0.000209117	0.029285262	0.474966282	0.294901615	66	b_caudalmiddlefrontal_t	ENSG00000187010	RHD	1
ENSG00000101306	2.28545041	0.010259473	4.001167091	0.000211243	0.029285262	0.450843978	0.139799534	66	b_caudalmiddlefrontal_t	ENSG00000101306	MYLK2	20
ENSG00000231754	-1.07235024	-0.012510681	-3.999699743	0.000211689	0.029285262	0.563857258	0.148281034	66	b_caudalmiddlefrontal_t	ENSG00000231754	AL512380.1	6
ENSG00000211454	1.021461721	0.004804098	3.994704584	0.000215085	0.029386708	0.554795903	0.375773906	66	b_caudalmiddlefrontal_t	ENSG00000211454	AKR7L	1
ENSG00000267056	-1.513939036	0.001075051	-3.994474419	0.000215794	0.029386708	0.567073391	0.177206038	66	b_caudalmiddlefrontal_t	ENSG00000267056	AC005336.1	19
ENSG00000269918	0.626519271	-0.000429085	3.981891496	0.00022404	0.030273141	0.479891752	0.235791403	66	b_caudalmiddlefrontal_t	ENSG00000269918	AF131215.6	8
ENSG00000182378	1.044790387	-0.000551852	3.976772121	0.000228292	0.03044594	0.343151572	0.666045253	66	b_caudalmiddlefrontal_t	ENSG00000182378	PLCXD1	X
ENSG00000239407	-0.987342502	0.016188205	-3.973931461	0.000230362	0.03044594	0.487100848	0.229117183	66	b_caudalmiddlefrontal_t	ENSG00000239407	Z68871.1	X
ENSG00000274897	1.508929535	0.018357374	3.97175862	0.000231761	0.03044594	0.394890583	0.167995206	66	b_caudalmiddlefrontal_t	ENSG00000274897	PANO1	11
ENSG00000151632	-1.389069362	-0.01277067	-3.968941839	0.000234041	0.03044594	0.464065459	0.219154902	66	b_caudalmiddlefrontal_t	ENSG00000151632	AKR1C2	10
ENSG00000172785	-0.478494446	0.006861141	-3.968139161	0.000234052	0.03044594	0.320194372	0.127425059	66	b_caudalmiddlefrontal_t	ENSG00000172785	CBWD1	9
ENSG00000131979	-0.921189549	0.008611843	-3.965095607	0.000236391	0.030522423	0.482518338	0.126427661	66	b_caudalmiddlefrontal_t	ENSG00000131979	GCH1	14
ENSG00000173369	-0.91878333	-0.002967479	-3.960440445	0.000240442	0.030671581	0.26320646	0.17648565	66	b_caudalmiddlefrontal_t	ENSG00000173369	C1QB	1
ENSG00000158864	-0.517553329	-0.000429695	-3.958850143	0.000241065	0.030671581	0.219385106	0.145458189	66	b_caudalmiddlefrontal_t	ENSG00000158864	NDUFS2	1
ENSG00000150687	-0.980422055	0.00348576	-3.954580731	0.000244951	0.030940211	0.26284022	0.359781245	66	b_caudalmiddlefrontal_t	ENSG00000150687	PRSS23	11
ENSG00000267838	1.327159328	0.011918899	3.94603849	0.000251672	0.031560444	0.420732836	0.235223863	66	b_caudalmiddlefrontal_t	ENSG00000267838	AC245884.8	19
ENSG00000196511	-0.806659107	-0.005533601	-3.942597265	0.00025443	0.031678348	0.330898734	0.177462785	66	b_caudalmiddlefrontal_t	ENSG00000196511	TPK1	7
ENSG00000060688	-0.449182917	-0.001641233	-3.934268615	0.000260589	0.03200641	0.266715932	0.17011865	66	b_caudalmiddlefrontal_t	ENSG00000060688	SNRNP40	1
ENSG00000280153	1.005795612	0.008054745	3.934405943	0.000260737	0.03200641	0.398560088	0.322534904	66	b_caudalmiddlefrontal_t	ENSG00000280153	AC133065.3	16
ENSG00000180539	1.306081009	0.007627468	3.921735808	0.000271782	0.033128931	0.360004516	0.265761455	66	b_caudalmiddlefrontal_t	ENSG00000180539	C9orf139	9
ENSG00000281207	1.453160663	0.00523737	3.916074934	0.000276685	0.033376286	0.346331934	0.207055529	66	b_caudalmiddlefrontal_t	ENSG00000281207	SLFNL1-AS1	1
ENSG00000233297	2.502049717	0.012462387	3.914981863	0.000277641	0.033376286	0.104928486	0.38733078	66	b_caudalmiddlefrontal_t	ENSG00000233297	RASA4DP	7
ENSG00000113812	0.400066172	0.002537665	3.904583235	0.000286218	0.033928829	0.097606587	0.429064177	66	b_caudalmiddlefrontal_t	ENSG00000113812	ACTR8	3
ENSG00000100814	-0.554026358	-0.005836566	-3.904307235	0.000286496	0.033928829	0.106707038	0.087767476	66	b_caudalmiddlefrontal_t	ENSG00000100814	CCNB1IP1	14
ENSG00000164465	-0.523815033	-0.002781048	-3.902531552	0.000288077	0.033928829	0.145414312	0.260585904	66	b_caudalmiddlefrontal_t	ENSG00000164465	DCBLD1	6
ENSG00000241506	-1.859086347	-0.01012386	-3.895504436	0.000295228	0.034353235	0.232674149	0.185441961	66	b_caudalmiddlefrontal_t	ENSG00000241506	PSMC1P1	3
ENSG00000104375	-0.657717414	-0.005553264	-3.894093644	0.000296092	0.034353235	0.150756694	0.109456667	66	b_caudalmiddlefrontal_t	ENSG00000104375	STK3	8
ENSG00000141441	0.425021924	0.000116124	3.892222634	0.000297593	0.034353235	0.09539968	0.188612171	66	b_caudalmiddlefrontal_t	ENSG00000141441	GAREM1	18
ENSG00000148541	-0.47424699	-0.001006772	-3.878706281	0.00031053	0.035049664	-0.018483992	0.472034045	66	b_caudalmiddlefrontal_t	ENSG00000148541	FAM13C	10
ENSG00000130751	1.441890168	0.017654037	3.877943819	0.000312002	0.035049664	0.237297377	0.316092252	66	b_caudalmiddlefrontal_t	ENSG00000130751	NPAS1	19
ENSG00000157933	0.835493256	0.010666873	3.875656003	0.000314253	0.035049664	-0.014971421	0.121212528	66	b_caudalmiddlefrontal_t	ENSG00000157933	SKI	1
ENSG00000197083	1.588087543	-0.014805656	3.874847367	0.000315053	0.035049664	0.231442373	0.215916582	66	b_caudalmiddlefrontal_t	ENSG00000197083	ZNF300P1	5
ENSG00000280367	2.243784722	0.010399126	3.873963834	0.000315929	0.035049664	0.226561461	0.494125744	66	b_caudalmiddlefrontal_t	ENSG00000280367	AP002364.1	11
ENSG00000244398	-1.64390498	-0.011405853	-3.873883938	0.000316008	0.035049664	0.201058647	0.349513869	66	b_caudalmiddlefrontal_t	ENSG00000244398	AC116533.1	11
ENSG00000100599	0.734746975	0.007622373	3.871763116	0.000317701	0.035049664	0.136236925	0.153617685	66	b_caudalmiddlefrontal_t	ENSG00000100599	RIN3	14
ENSG00000263731	0.859824667	0.006128429	3.860230354	0.000329851	0.036161196	0.1040277	0.151586889	66	b_caudalmiddlefrontal_t	ENSG00000263731	AC145207.5	17
ENSG00000187513	-1.349694828	0.006699129	-3.849238229	0.000341418	0.037195358	0.140917279	0.442150691	66	b_caudalmiddlefrontal_t	ENSG00000187513	GJA4	1
ENSG00000271851	1.151294981	-0.004388313	3.842348476	0.000348116	0.037689554	0.119473443	0.438057923	66	b_caudalmiddlefrontal_t	ENSG00000271851	AC087501.4	17
ENSG00000117791	-0.667678069	-0.002608405	-3.839495332	0.000351583	0.037829949	-0.010901107	0.301544191	66	b_caudalmiddlefrontal_t	ENSG00000117791	Mar-02	1
ENSG00000187595	1.201882871	0.005162673	3.836270495	0.000355567	0.038023866	0.125046611	0.153932449	66	b_caudalmiddlefrontal_t	ENSG00000187595	ZNF385C	17
ENSG00000168282	4.245100809	0.004301359	3.830730988	0.000361782	0.038355892	0.067925065	0.309807344	66	b_caudalmiddlefrontal_t	ENSG00000168282	MGAT2	14
ENSG00000283156	0.901776259	0.005468068	3.828875882	0.000363073	0.038355892	0.102979139	0.085464057	66	b_caudalmiddlefrontal_t	ENSG00000283156	AC068620.3	4
ENSG00000072422	-0.607578201	-0.000673712	-3.822846953	0.000370276	0.03847323	-0.093945181	0.45398986	66	b_caudalmiddlefrontal_t	ENSG00000072422	RHOBTB1	10
ENSG00000156968	0.485591616	0.006394561	3.822551818	0.000370324	0.03847323	-0.056554455	0.175696797	66	b_caudalmiddlefrontal_t	ENSG00000156968	MPV17L	16
ENSG00000161647	-0.715529629	0.010494504	-3.821543905	0.000371493	0.03847323	0.041477449	0.161170773	66	b_caudalmiddlefrontal_t	ENSG00000161647	MPP3	17
ENSG00000275484	1.978915287	-0.013790366	3.820949679	0.000373012	0.03847323	-0.011582293	0.234692601	66	b_caudalmiddlefrontal_t	ENSG00000275484	AP003419.3	11
ENSG00000185495	0.600100795	-0.00656368	3.81831353	0.000375262	0.038477607	-0.036998878	0.1192994	66	b_caudalmiddlefrontal_t	ENSG00000185495	AC138393.1	1
ENSG00000075239	-0.572365646	-0.001939707	-3.812877271	0.000382254	0.038965351	-0.20198613	0.145416036	66	b_caudalmiddlefrontal_t	ENSG00000075239	ACAT1	11
ENSG00000072182	0.832308775	0.004331574	3.804623639	0.000392225	0.039626161	-0.016701438	0.144789064	66	b_caudalmiddlefrontal_t	ENSG00000072182	ASIC4	2
ENSG00000122547	0.684276334	0.001631308	3.803849234	0.000393284	0.039626161	-0.122335143	0.283709443	66	b_caudalmiddlefrontal_t	ENSG00000122547	EEPD1	7
ENSG00000188152	1.640859388	0.018606312	3.797914986	0.000400801	0.039925296	0.019916611	0.154415388	66	b_caudalmiddlefrontal_t	ENSG00000188152	NUTM2G	9
ENSG00000175110	-0.411611983	-0.001611904	-3.797188816	0.000400833	0.039925296	-0.19600952	0.281988468	66	b_caudalmiddlefrontal_t	ENSG00000175110	MRPS22	3
ENSG00000260293	0.8239962	0.002861386	3.794302283	0.000405336	0.040144393	-0.099040614	0.145802799	66	b_caudalmiddlefrontal_t	ENSG00000260293	AC106820.4	16
ENSG00000120217	0.737363528	0.00148843	3.791413035	0.000408112	0.040190947	-0.051129729	0.105082375	66	b_caudalmiddlefrontal_t	ENSG00000120217	CD274	9
ENSG00000237651	-0.998617016	-0.011453713	-3.78929707	0.000411701	0.040316637	-0.156833556	0.206285336	66	b_caudalmiddlefrontal_t	ENSG00000237651	C2orf74	2
ENSG00000125820	1.244404903	0.009235948	3.77744049	0.000427165	0.041301334	-0.094784596	0.302247048	66	b_caudalmiddlefrontal_t	ENSG00000125820	NKX2-2	20
ENSG00000260114	0.703232841	-0.002218836	3.775969233	0.000428204	0.041301334	-0.109226635	0.11267392	66	b_caudalmiddlefrontal_t	ENSG00000260114	AC120114.2	16
ENSG00000275088	1.727552498	0.011796835	3.774356046	0.000431278	0.041301334	-0.053720337	0.166380344	66	b_caudalmiddlefrontal_t	ENSG00000275088	AC026469.1	16
ENSG00000280073	0.989317809	-0.004076426	3.770922899	0.000434973	0.041301334	-0.052850826	0.152731125	66	b_caudalmiddlefrontal_t	ENSG00000280073	AL157996.1	14
ENSG00000103044	0.997156125	-0.000215145	3.7690046	0.000438506	0.041301334	-0.088906489	0.212355754	66	b_caudalmiddlefrontal_t	ENSG00000103044	HAS3	16
ENSG00000178718	0.84173339	0.007057003	3.768253113	0.00043953	0.041301334	-0.171213384	0.289655338	66	b_caudalmiddlefrontal_t	ENSG00000178718	RPP25	15
ENSG00000280383	1.118887423	0.022181638	3.767973219	0.000439912	0.041301334	-0.245813409	0.297157172	66	b_caudalmiddlefrontal_t	ENSG00000280383	Z95331.1	22
ENSG00000135702	1.433108866	0.008249657	3.767388005	0.000440712	0.041301334	-0.062960829	0.237205558	66	b_caudalmiddlefrontal_t	ENSG00000135702	CHST5	16
ENSG00000181378	-1.380089902	-0.002953049	-3.763378755	0.000446229	0.041594774	-0.083317329	0.25416123	66	b_caudalmiddlefrontal_t	ENSG00000181378	CFAP65	2
ENSG00000185379	0.365130862	0.002579736	3.759585931	0.000450557	0.041774757	-0.279119289	0.169227654	66	b_caudalmiddlefrontal_t	ENSG00000185379	RAD51D	17
ENSG00000105464	1.235899115	0.012704111	3.748604833	0.00046714	0.042591032	-0.142893647	0.474260228	66	b_caudalmiddlefrontal_t	ENSG00000105464	GRIN2D	19
ENSG00000184160	1.213097606	0.009674835	3.747696869	0.000468455	0.042591032	-0.132379488	0.568171214	66	b_caudalmiddlefrontal_t	ENSG00000184160	ADRA2C	4
ENSG00000238741	1.06256685	0.021465118	3.747559218	0.000468655	0.042591032	-0.364898741	0.436822634	66	b_caudalmiddlefrontal_t	ENSG00000238741	SCARNA7	3
ENSG00000109445	-0.404811736	-0.005048442	-3.746553966	0.000469134	0.042591032	-0.28229488	0.227661237	66	b_caudalmiddlefrontal_t	ENSG00000109445	ZNF330	4
ENSG00000015592	-0.748867078	-0.002003092	-3.743779969	0.00047417	0.042768619	-0.416704489	0.19378392	66	b_caudalmiddlefrontal_t	ENSG00000015592	STMN4	8
ENSG00000256453	2.207023104	-0.001876613	3.740579875	0.00047889	0.042768619	-0.410013293	0.252208787	66	b_caudalmiddlefrontal_t	ENSG00000256453	DND1	5
ENSG00000255152	2.039111901	-0.008781684	3.739439877	0.000480582	0.042768619	-0.138767395	0.08295318	66	b_caudalmiddlefrontal_t	ENSG00000255152	MSH5-SAPCD1	6
ENSG00000177374	1.573555845	0.012138498	3.739222578	0.000480905	0.042768619	-0.152719966	0.142628449	66	b_caudalmiddlefrontal_t	ENSG00000177374	HIC1	17
ENSG00000186628	1.153258782	-0.015027772	3.736650261	0.000484746	0.04289142	-0.146501424	0.173892944	66	b_caudalmiddlefrontal_t	ENSG00000186628	FSD2	15
ENSG00000172578	0.905368101	0.009937531	3.729000143	0.000495324	0.043543462	-0.166204369	0.146678734	66	b_caudalmiddlefrontal_t	ENSG00000172578	KLHL6	3
ENSG00000242612	0.955310359	0.005887411	3.728400634	0.000497111	0.043543462	-0.188474235	0.090029961	66	b_caudalmiddlefrontal_t	ENSG00000242612	DECR2	16
ENSG00000204644	1.68058421	0.015859532	3.723673833	0.000504579	0.04397656	-0.196269741	0.115013756	66	b_caudalmiddlefrontal_t	ENSG00000204644	ZFP57	6
ENSG00000273420	2.075734902	0.016420941	3.721714966	0.000507639	0.044023203	-0.296547906	0.190985296	66	b_caudalmiddlefrontal_t	ENSG00000273420	AC008738.7	19
ENSG00000224383	-0.936353824	-0.000975166	-3.714306668	0.000518548	0.044746578	-0.208941381	0.2989238	66	b_caudalmiddlefrontal_t	ENSG00000224383	PRR29	17
ENSG00000173406	0.450729253	-0.005068442	3.712122638	0.000521826	0.044807653	-0.414324048	0.308328303	66	b_caudalmiddlefrontal_t	ENSG00000173406	DAB1	1
ENSG00000140798	-0.988839264	-0.001537013	-3.705827621	0.000533131	0.045520125	-0.253520977	0.188020565	66	b_caudalmiddlefrontal_t	ENSG00000140798	ABCC12	16
ENSG00000130770	-0.461263719	-0.003514776	-3.70284605	0.000536967	0.045520125	-0.444415856	0.288360782	66	b_caudalmiddlefrontal_t	ENSG00000130770	ATP5IF1	1
ENSG00000183662	-0.583841266	-0.010465299	-3.702480147	0.000537958	0.045520125	-0.443690743	0.153238854	66	b_caudalmiddlefrontal_t	ENSG00000183662	FAM19A1	3
ENSG00000188452	0.855995739	-0.002060253	3.698218181	0.000545066	0.045898779	-0.272663647	0.181238759	66	b_caudalmiddlefrontal_t	ENSG00000188452	CERKL	2
ENSG00000133048	-2.204059619	0.00448405	-3.692894613	0.000554785	0.046374143	-0.538805256	0.214309307	66	b_caudalmiddlefrontal_t	ENSG00000133048	CHI3L1	1
ENSG00000185485	-0.886533402	0.017004256	-3.692164594	0.000556032	0.046374143	-0.465654002	0.13734332	66	b_caudalmiddlefrontal_t	ENSG00000185485	SDHAP1	3
ENSG00000101220	1.004426607	0.009009716	3.686836013	0.000565217	0.046719131	-0.386575447	0.141557242	66	b_caudalmiddlefrontal_t	ENSG00000101220	C20orf27	20
ENSG00000115255	1.204151174	0.00823988	3.684093013	0.000570002	0.046719131	-0.303931944	0.164930428	66	b_caudalmiddlefrontal_t	ENSG00000115255	REEP6	19
ENSG00000174721	0.992718289	-0.005683955	3.683310956	0.000571373	0.046719131	-0.326104373	0.125759182	66	b_caudalmiddlefrontal_t	ENSG00000174721	FGFBP3	10
ENSG00000238113	1.232713552	0.004244723	3.682332648	0.000573093	0.046719131	-0.436805233	0.146795919	66	b_caudalmiddlefrontal_t	ENSG00000238113	LINC01410	9
ENSG00000239732	3.942182326	-0.025451265	3.682061887	0.00057357	0.046719131	-0.405358899	0.077870975	66	b_caudalmiddlefrontal_t	ENSG00000239732	TLR9	3
ENSG00000265666	2.06541132	0.025741575	3.674315467	0.000587375	0.047621101	-0.323773089	0.127248393	66	b_caudalmiddlefrontal_t	ENSG00000265666	RARA-AS1	17
ENSG00000113389	1.221828048	0.007999791	3.664292987	0.00060571	0.048880268	-0.348715036	0.156859242	66	b_caudalmiddlefrontal_t	ENSG00000113389	NPR3	5
ENSG00000235016	0.699719271	0.000866576	3.659090531	0.00061425	0.049220281	-0.361797678	0.26455067	66	b_caudalmiddlefrontal_t	ENSG00000235016	SEMA3F-AS1	3
ENSG00000109576	-0.692736157	-0.00041516	-3.65896006	0.000615571	0.049220281	-0.518135907	0.373026697	66	b_caudalmiddlefrontal_t	ENSG00000109576	AADAT	4
ENSG00000123836	-0.66863685	-0.007075152	-3.654249293	0.000624634	0.049716892	-0.684132077	0.178850051	66	b_caudalmiddlefrontal_t	ENSG00000123836	PFKFB2	1
ENSG00000142627	-1.192302358	0.006236122	-3.649395275	0.000633982	0.04999921	-0.400363632	0.223522391	66	b_caudalmiddlefrontal_t	ENSG00000142627	EPHA2	1
ENSG00000235033	0.966910188	0.00299319	3.647603315	0.000637466	0.04999921	-0.543606571	0.477004797	66	b_caudalmiddlefrontal_t	ENSG00000235033	AL590999.1	6
ENSG00000275807	2.116243624	0.026162683	3.646552334	0.000639519	0.04999921	-0.508971635	0.25235932	66	b_caudalmiddlefrontal_t	ENSG00000275807	AC145285.6	16
ENSG00000084072	-0.417913375	-0.001848545	-3.645855612	0.000639655	0.04999921	-0.634298594	0.385884255	66	b_caudalmiddlefrontal_t	ENSG00000084072	PPIE	1
ENSG00000242094	1.094070395	0.033832886	3.636554548	0.000659361	0.051309437	-0.435188232	0.218926088	66	b_caudalmiddlefrontal_t	ENSG00000242094	FOXP1-IT1	3
ENSG00000254415	1.421814085	0.009537153	3.634668648	0.000663169	0.051376432	-0.423765385	0.365464313	66	b_caudalmiddlefrontal_t	ENSG00000254415	SIGLEC14	19
ENSG00000150551	1.275517675	0.001097272	3.632493786	0.000667587	0.051409234	-0.5833811	0.210377842	66	b_caudalmiddlefrontal_t	ENSG00000150551	LYPD1	2
ENSG00000267934	0.658666356	0.00406916	3.631467102	0.000669491	0.051409234	-0.613837453	0.38118952	66	b_caudalmiddlefrontal_t	ENSG00000267934	AC010300.1	19
ENSG00000267260	1.5501454	0.003306431	3.623611905	0.000685924	0.052110036	-0.453228137	0.096077962	66	b_caudalmiddlefrontal_t	ENSG00000267260	AC020928.2	19
ENSG00000268592	3.020438487	0.089006232	3.622906432	0.000687401	0.052110036	-0.49182867	0.210974464	66	b_caudalmiddlefrontal_t	ENSG00000268592	AL355312.3	6
ENSG00000196653	0.683261681	-0.006035542	3.621310727	0.000689626	0.052110036	-0.551833628	0.17788707	66	b_caudalmiddlefrontal_t	ENSG00000196653	ZNF502	3
ENSG00000265690	2.538638047	0.02057985	3.621395161	0.000690575	0.052110036	-0.518280913	0.213639657	66	b_caudalmiddlefrontal_t	ENSG00000265690	AC074143.1	16
ENSG00000131148	0.56157512	0.005613376	3.605664416	0.00072312	0.054330656	-0.665468837	0.171181169	66	b_caudalmiddlefrontal_t	ENSG00000131148	EMC8	16
ENSG00000143498	0.697288849	-0.002504951	3.598134877	0.000739875	0.055126002	-0.549437144	0.31809214	66	b_caudalmiddlefrontal_t	ENSG00000143498	TAF1A	1
ENSG00000183765	-1.211157769	-0.010233054	-3.598656428	0.000740063	0.055126002	-0.51696654	0.325459258	66	b_caudalmiddlefrontal_t	ENSG00000183765	CHEK2	22
ENSG00000128578	0.486352904	-0.001173237	3.59666296	0.000743194	0.055126002	-0.781366188	0.109950078	66	b_caudalmiddlefrontal_t	ENSG00000128578	STRIP2	7
ENSG00000131759	0.9012378	0.01377312	3.591501324	0.000756325	0.055662867	-0.671336286	0.149843046	66	b_caudalmiddlefrontal_t	ENSG00000131759	RARA	17
ENSG00000259972	0.617313521	-0.004318835	3.590886748	0.000756818	0.055662867	-0.700734989	0.181734266	66	b_caudalmiddlefrontal_t	ENSG00000259972	AC009120.2	16
ENSG00000244731	-1.537250603	-0.010755307	-3.583608092	0.000774661	0.056336058	-0.81711394	0.119231804	66	b_caudalmiddlefrontal_t	ENSG00000244731	C4A	6
ENSG00000240875	1.571614177	7.53E-05	3.583375309	0.000775208	0.056336058	-0.556933939	0.283100254	66	b_caudalmiddlefrontal_t	ENSG00000240875	LINC00886	3
ENSG00000136861	-0.405118844	0.002114853	-3.582582137	0.000775667	0.056336058	-0.867564105	0.149464267	66	b_caudalmiddlefrontal_t	ENSG00000136861	CDK5RAP2	9
ENSG00000266918	1.448482943	0.009113984	3.578375612	0.00078705	0.056925569	-0.744100965	0.610239211	66	b_caudalmiddlefrontal_t	ENSG00000266918	AC091132.4	17
ENSG00000145022	0.534856329	0.001579646	3.569946851	0.000806472	0.058075785	-0.852650294	0.522760809	66	b_caudalmiddlefrontal_t	ENSG00000145022	TCTA	3
ENSG00000251405	1.076746837	-0.003935959	3.567747486	0.000812799	0.058075785	-0.612403384	0.201523088	66	b_caudalmiddlefrontal_t	ENSG00000251405	AC008676.2	5
ENSG00000129535	1.147454645	0.004710899	3.566557341	0.000815732	0.058075785	-0.599760656	0.255026037	66	b_caudalmiddlefrontal_t	ENSG00000129535	NRL	14
ENSG00000264668	-3.227890402	0.00484924	-3.565201877	0.000819085	0.058075785	-0.602174937	0.154358396	66	b_caudalmiddlefrontal_t	ENSG00000264668	AC138696.1	8
ENSG00000113649	-0.36797753	0.001928583	-3.564399584	0.000819611	0.058075785	-0.936603924	0.341756211	66	b_caudalmiddlefrontal_t	ENSG00000113649	TCERG1	5
ENSG00000149781	1.52068025	0.005872757	3.561442137	0.000828454	0.058231391	-0.614528305	0.235934699	66	b_caudalmiddlefrontal_t	ENSG00000149781	FERMT3	11
ENSG00000150938	-0.372432479	-0.000448177	-3.560839848	0.000828489	0.058231391	-0.929318842	0.152441227	66	b_caudalmiddlefrontal_t	ENSG00000150938	CRIM1	2
ENSG00000180096	0.932717207	0.011435833	3.558407604	0.000835898	0.058428495	-0.648219617	0.270908426	66	b_caudalmiddlefrontal_t	ENSG00000180096	Sep-01	16
ENSG00000019991	-1.289981777	-0.018751589	-3.557653939	0.000837997	0.058428495	-0.886934082	0.251777147	66	b_caudalmiddlefrontal_t	ENSG00000019991	HGF	7
ENSG00000064012	0.774683396	-0.010478594	3.555348414	0.000842364	0.058498978	-0.645479498	0.137155765	66	b_caudalmiddlefrontal_t	ENSG00000064012	CASP8	2
ENSG00000082196	-0.819932157	-0.010335314	-3.553006438	0.000849849	0.05866451	-0.760481866	0.122949983	66	b_caudalmiddlefrontal_t	ENSG00000082196	C1QTNF3	5
ENSG00000111817	-0.439555722	-0.003729982	-3.551784642	0.000851487	0.05866451	-0.873784498	0.077507881	66	b_caudalmiddlefrontal_t	ENSG00000111817	DSE	6
ENSG00000046651	-0.413987957	0.002163643	-3.549362896	0.00085774	0.05866451	-0.892228031	0.11481775	66	b_caudalmiddlefrontal_t	ENSG00000046651	OFD1	X
ENSG00000268996	1.324222809	0.015515342	3.549764909	0.00085821	0.05866451	-0.642437802	0.269152562	66	b_caudalmiddlefrontal_t	ENSG00000268996	MAN1B1-DT	9
ENSG00000223839	0.947386445	-0.001735735	3.538447575	0.000888021	0.060380825	-0.97377226	0.244269098	66	b_caudalmiddlefrontal_t	ENSG00000223839	FAM95B1	9
ENSG00000268220	-2.006776292	-0.049608455	-3.53507188	0.000897103	0.060380825	-0.825652942	0.190072546	66	b_caudalmiddlefrontal_t	ENSG00000268220	AC008040.5	3
ENSG00000221916	1.352254105	0.002928706	3.534252186	0.000898965	0.060380825	-0.715572351	0.150248065	66	b_caudalmiddlefrontal_t	ENSG00000221916	C19orf73	19
ENSG00000150773	-1.089848108	-0.00953292	-3.534259823	0.000899065	0.060380825	-0.68350296	0.122319897	66	b_caudalmiddlefrontal_t	ENSG00000150773	PIH1D2	11
ENSG00000065970	0.391627599	0.00508123	3.533190826	0.000900638	0.060380825	-0.973281191	0.316431024	66	b_caudalmiddlefrontal_t	ENSG00000065970	FOXJ2	12
ENSG00000279520	1.865917183	0.012060899	3.528961762	0.000913767	0.060685588	-0.702085976	0.316215933	66	b_caudalmiddlefrontal_t	ENSG00000279520	AC093525.8	16
ENSG00000146242	0.876544761	-0.004150262	3.527759802	0.00091708	0.060685588	-0.885530542	0.300511506	66	b_caudalmiddlefrontal_t	ENSG00000146242	TPBG	6
ENSG00000138795	-0.709182703	-0.002696949	-3.526846358	0.000918382	0.060685588	-0.787337267	0.09582335	66	b_caudalmiddlefrontal_t	ENSG00000138795	LEF1	4
ENSG00000264707	-1.250068382	-0.00193032	-3.525828679	0.000921774	0.060685588	-0.723025223	0.33590422	66	b_caudalmiddlefrontal_t	ENSG00000264707	L3MBTL4-AS1	18
ENSG00000135625	1.687712296	0.015157804	3.525769512	0.000922591	0.060685588	-0.710055302	0.308983357	66	b_caudalmiddlefrontal_t	ENSG00000135625	EGR4	2
ENSG00000171451	0.543129225	0.004247999	3.521980581	0.000933169	0.061150649	-1.055904789	0.16822395	66	b_caudalmiddlefrontal_t	ENSG00000171451	DSEL	18
ENSG00000179583	0.65337625	0.010859548	3.51653195	0.000948584	0.061928001	-0.944047012	0.109441095	66	b_caudalmiddlefrontal_t	ENSG00000179583	CIITA	16
ENSG00000170989	0.49633604	0.001623039	3.512080986	0.000960303	0.062248123	-1.062284842	0.154484286	66	b_caudalmiddlefrontal_t	ENSG00000170989	S1PR1	1
ENSG00000268049	1.528834556	0.004617759	3.512332812	0.00096063	0.062248123	-0.740742818	0.389538492	66	b_caudalmiddlefrontal_t	ENSG00000268049	AC012313.2	19
ENSG00000248593	-0.744438124	-0.003631314	-3.510292747	0.000964893	0.062292805	-0.789106248	0.186503773	66	b_caudalmiddlefrontal_t	ENSG00000248593	DSTNP2	12
ENSG00000124356	-0.353588407	-0.002265054	-3.506907718	0.000974756	0.062479712	-1.036310028	0.136074198	66	b_caudalmiddlefrontal_t	ENSG00000124356	STAMBP	2
ENSG00000196204	0.42890743	0.004277576	3.506111034	0.000977091	0.062479712	-1.022566693	0.199169036	66	b_caudalmiddlefrontal_t	ENSG00000196204	RNF216P1	7
ENSG00000158406	0.801536933	0.020683402	3.50618083	0.000978542	0.062479712	-0.99971927	0.172692746	66	b_caudalmiddlefrontal_t	ENSG00000158406	HIST1H4H	6
ENSG00000173531	0.821692793	0.010944072	3.503191497	0.00098736	0.062812661	-0.935058755	0.272769502	66	b_caudalmiddlefrontal_t	ENSG00000173531	MST1	3
ENSG00000147316	-0.320664323	-0.000755877	-3.49694602	0.00100434	0.063660569	-1.057530222	0.315412674	66	b_caudalmiddlefrontal_t	ENSG00000147316	MCPH1	8
ENSG00000188611	-0.778477195	-0.004706204	-3.494891587	0.001010547	0.063821918	-0.820987074	0.151955618	66	b_caudalmiddlefrontal_t	ENSG00000188611	ASAH2	10
ENSG00000023909	0.600007741	0.000604253	3.492544553	0.001019129	0.064131551	-1.038214443	0.418745461	66	b_caudalmiddlefrontal_t	ENSG00000023909	GCLM	1
ENSG00000253636	0.724210582	0.006313967	3.487994279	0.001032156	0.064686451	-0.880965129	0.153914248	66	b_caudalmiddlefrontal_t	ENSG00000253636	AC022893.1	8
ENSG00000091106	-0.870549927	-0.005329499	-3.486953914	0.001035369	0.064686451	-0.820959667	0.246601758	66	b_caudalmiddlefrontal_t	ENSG00000091106	NLRC4	2
ENSG00000112182	0.594885183	0.004108971	3.483714237	0.001046397	0.065059242	-1.06487118	0.251945511	66	b_caudalmiddlefrontal_t	ENSG00000112182	BACH2	6
ENSG00000149573	-1.80856012	-0.015233757	-3.483043397	0.001048801	0.065059242	-0.852657916	0.130201669	66	b_caudalmiddlefrontal_t	ENSG00000149573	MPZL2	11
ENSG00000185245	1.379516913	0.021605497	3.481011952	0.001055194	0.065223715	-0.836588804	0.156585366	66	b_caudalmiddlefrontal_t	ENSG00000185245	GP1BA	17
ENSG00000156709	-0.389655534	-0.000189326	-3.474767341	0.001073313	0.066109231	-1.082103357	0.190445105	66	b_caudalmiddlefrontal_t	ENSG00000156709	AIFM1	X
ENSG00000162004	1.12143829	0.013868376	3.470349555	0.001089364	0.066795454	-0.902231303	0.122110342	66	b_caudalmiddlefrontal_t	ENSG00000162004	CCDC78	16
ENSG00000129204	1.135348418	0.000104114	3.469504155	0.001092118	0.066795454	-0.879355337	0.136629848	66	b_caudalmiddlefrontal_t	ENSG00000129204	USP6	17
ENSG00000136099	1.061048044	0.0123482	3.466147494	0.001103118	0.067232325	-1.105059376	0.131815722	66	b_caudalmiddlefrontal_t	ENSG00000136099	PCDH8	13
ENSG00000156374	0.904213264	0.003447753	3.462779715	0.00111426	0.067674804	-0.919813382	0.133202255	66	b_caudalmiddlefrontal_t	ENSG00000156374	PCGF6	10
ENSG00000132326	0.948503983	0.012565137	3.457558637	0.001131747	0.068488057	-1.186088223	0.223914179	66	b_caudalmiddlefrontal_t	ENSG00000132326	PER2	2
ENSG00000169813	-0.474681358	-0.002284288	-3.455923204	0.001135508	0.068488057	-1.199936974	0.309184536	66	b_caudalmiddlefrontal_t	ENSG00000169813	HNRNPF	10
ENSG00000122862	-0.941322561	-0.003668504	-3.453192746	0.001146569	0.068913614	-1.191697834	0.279059363	66	b_caudalmiddlefrontal_t	ENSG00000122862	SRGN	10
ENSG00000130222	2.129015519	0.017782139	3.449684737	0.001158613	0.068913614	-0.901292797	0.109574535	66	b_caudalmiddlefrontal_t	ENSG00000130222	GADD45G	9
ENSG00000183763	0.692970336	0.000697046	3.44913609	0.001158644	0.068913614	-0.902863459	0.118775441	66	b_caudalmiddlefrontal_t	ENSG00000183763	TRAIP	3
ENSG00000153495	-1.350741657	-0.011088595	-3.44900754	0.001160952	0.068913614	-0.91159392	0.150406111	66	b_caudalmiddlefrontal_t	ENSG00000153495	TEX29	13
ENSG00000081842	-0.913171088	0.010615822	-3.448608554	0.001162332	0.068913614	-1.081167124	0.177831667	66	b_caudalmiddlefrontal_t	ENSG00000081842	PCDHA6	5
ENSG00000213719	-0.707050243	-0.001167146	-3.442166226	0.001184832	0.0699261	-1.153965437	0.137485137	66	b_caudalmiddlefrontal_t	ENSG00000213719	CLIC1	6
ENSG00000163536	-0.432744012	-0.007544944	-3.440893316	0.001187432	0.0699261	-1.250157738	0.160836166	66	b_caudalmiddlefrontal_t	ENSG00000163536	SERPINI1	3
ENSG00000117602	0.690634972	0.011845813	3.433043486	0.001216744	0.071410999	-1.083684649	0.12278729	66	b_caudalmiddlefrontal_t	ENSG00000117602	RCAN3	1
ENSG00000280046	0.466381266	0.014075068	3.430721409	0.001223896	0.071589727	-1.198006196	0.245012244	66	b_caudalmiddlefrontal_t	ENSG00000280046	AC104581.4	17
ENSG00000130283	1.731374792	0.02541778	3.429358672	0.001230802	0.071664673	-0.979245667	0.554709168	66	b_caudalmiddlefrontal_t	ENSG00000130283	GDF1	19
ENSG00000284602	0.898737972	0.016914203	3.428466234	0.0012334	0.071664673	-0.983165307	0.122416471	66	b_caudalmiddlefrontal_t	ENSG00000284602	AL031432.4	1
ENSG00000167460	-0.451866727	0.001459452	-3.426833823	0.001238255	0.071707703	-1.316098424	0.16568196	66	b_caudalmiddlefrontal_t	ENSG00000167460	TPM4	19
ENSG00000284505	1.765217169	0.01150045	3.425213999	0.001246038	0.071919517	-1.031815704	0.562601671	66	b_caudalmiddlefrontal_t	ENSG00000284505	LYNX1-SLURP2	8
ENSG00000135315	-0.557051126	-0.001669647	-3.421799332	0.001257456	0.072338974	-1.207961914	0.320463609	66	b_caudalmiddlefrontal_t	ENSG00000135315	CEP162	6
ENSG00000171813	1.353785854	0.01682687	3.420535853	0.001263451	0.072377737	-1.025067167	0.143200219	66	b_caudalmiddlefrontal_t	ENSG00000171813	PWWP2B	10
ENSG00000182450	1.45907702	0.010894614	3.4197407	0.001266434	0.072377737	-1.002237703	0.150889941	66	b_caudalmiddlefrontal_t	ENSG00000182450	KCNK4	11
ENSG00000269473	0.945808008	0.017028915	3.416787447	0.001276914	0.072738222	-1.001635744	0.351053949	66	b_caudalmiddlefrontal_t	ENSG00000269473	AC012313.8	19
ENSG00000241258	0.331586607	0.003068794	3.411279761	0.001296576	0.073302225	-1.282727295	0.211579745	66	b_caudalmiddlefrontal_t	ENSG00000241258	CRCP	7
ENSG00000102287	-1.600002985	0.000590234	-3.411252312	0.001298694	0.073302225	-1.058613946	0.156289899	66	b_caudalmiddlefrontal_t	ENSG00000102287	GABRE	X
ENSG00000169246	0.832104501	-0.005548876	3.411060702	0.001299431	0.073302225	-1.29958736	0.167059041	66	b_caudalmiddlefrontal_t	ENSG00000169246	NPIPB3	16
ENSG00000162711	0.91489615	0.005958775	3.408276726	0.001310187	0.073435614	-1.111470549	0.239437682	66	b_caudalmiddlefrontal_t	ENSG00000162711	NLRP3	1
ENSG00000188486	1.269178017	0.013521896	3.408195279	0.001310503	0.073435614	-1.148982413	0.11416848	66	b_caudalmiddlefrontal_t	ENSG00000188486	H2AFX	11
ENSG00000253284	1.157971025	0.019029776	3.405482195	0.001321068	0.073435614	-1.206665075	0.330597878	66	b_caudalmiddlefrontal_t	ENSG00000253284	AC092828.1	12
ENSG00000163132	1.572429979	0.011564119	3.405158968	0.001322332	0.073435614	-1.045068714	0.147397364	66	b_caudalmiddlefrontal_t	ENSG00000163132	MSX1	4
ENSG00000163817	1.324592465	0.011386638	3.404381781	0.001325376	0.073435614	-1.03733542	0.16952162	66	b_caudalmiddlefrontal_t	ENSG00000163817	SLC6A20	3
ENSG00000176845	1.672646851	0.02076461	3.403378364	0.001329317	0.073435614	-1.036560469	0.310237105	66	b_caudalmiddlefrontal_t	ENSG00000176845	METRNL	17
ENSG00000069869	-0.571625963	-0.005761321	-3.402542596	0.001331286	0.073435614	-1.242882136	0.197919621	66	b_caudalmiddlefrontal_t	ENSG00000069869	NEDD4	15
ENSG00000280248	1.170476488	-0.009881879	3.388184761	0.001389661	0.076215303	-1.057780919	0.151483669	66	b_caudalmiddlefrontal_t	ENSG00000280248	AC124319.4	17
ENSG00000258283	3.863583819	-0.030514163	3.386971235	0.001395345	0.076215303	-1.104074501	0.303157739	66	b_caudalmiddlefrontal_t	ENSG00000258283	AC011603.3	12
ENSG00000278558	3.369954453	0.009050539	3.38663352	0.001396736	0.076215303	-1.123320027	0.302667596	66	b_caudalmiddlefrontal_t	ENSG00000278558	TMEM191B	22
ENSG00000225110	-0.858654635	0.011597199	-3.385154889	0.001402843	0.076215303	-1.175212893	0.200029672	66	b_caudalmiddlefrontal_t	ENSG00000225110	PNMA6F	X
ENSG00000101608	-0.628515754	-0.002268402	-3.38436589	0.001406112	0.076215303	-1.368056036	0.105227323	66	b_caudalmiddlefrontal_t	ENSG00000101608	MYL12A	18
ENSG00000101346	0.39455739	0.00339916	3.383419769	0.001407913	0.076215303	-1.292373445	0.21832187	66	b_caudalmiddlefrontal_t	ENSG00000101346	POFUT1	20
ENSG00000130748	2.38048479	0.034623974	3.378920333	0.001428873	0.076334011	-1.079540121	0.341234355	66	b_caudalmiddlefrontal_t	ENSG00000130748	TMEM160	19
ENSG00000135740	-0.503177525	0.001172856	-3.377997035	0.001430614	0.076334011	-1.250905119	0.306493529	66	b_caudalmiddlefrontal_t	ENSG00000135740	SLC9A5	16
ENSG00000165606	-1.358138975	-0.011046357	-3.378453923	0.001430838	0.076334011	-1.081249795	0.112669889	66	b_caudalmiddlefrontal_t	ENSG00000165606	DRGX	10
ENSG00000260495	0.843113174	-0.002069317	3.377819837	0.001433515	0.076334011	-1.190083835	0.103437028	66	b_caudalmiddlefrontal_t	ENSG00000260495	AC009148.1	16
ENSG00000267322	1.274248165	0.014674315	3.377214901	0.001436073	0.076334011	-1.305525815	0.323360604	66	b_caudalmiddlefrontal_t	ENSG00000267322	SNHG22	18
ENSG00000272916	0.744426474	0.010401049	3.376471343	0.001438896	0.076334011	-1.205842402	0.340737982	66	b_caudalmiddlefrontal_t	ENSG00000272916	AC022400.7	10
ENSG00000101076	-1.328074084	-0.012649498	-3.375743629	0.001442312	0.076334011	-1.086626369	0.1314745	66	b_caudalmiddlefrontal_t	ENSG00000101076	HNF4A	20
ENSG00000198346	-0.877563634	-0.005474323	-3.374481982	0.001447682	0.076334011	-1.14949731	0.099524361	66	b_caudalmiddlefrontal_t	ENSG00000198346	ZNF813	19
ENSG00000236670	1.043695082	-0.005208154	3.371484108	0.00146052	0.076334011	-1.13982953	0.141168962	66	b_caudalmiddlefrontal_t	ENSG00000236670	KRT18P5	22
ENSG00000173889	0.360064351	0.005704894	3.369513491	0.001466828	0.076334011	-1.464812328	0.339878186	66	b_caudalmiddlefrontal_t	ENSG00000173889	PHC3	3
ENSG00000167711	-1.199656109	0.004610719	-3.369550643	0.001468856	0.076334011	-1.102358921	0.247863868	66	b_caudalmiddlefrontal_t	ENSG00000167711	SERPINF2	17
ENSG00000131095	-1.284026383	-0.012056806	-3.368396281	0.001473855	0.076334011	-1.323463622	0.115981819	66	b_caudalmiddlefrontal_t	ENSG00000131095	GFAP	17
ENSG00000278434	1.077011951	0.009857413	3.367995596	0.001475594	0.076334011	-1.162092831	0.155435861	66	b_caudalmiddlefrontal_t	ENSG00000278434	AC023830.3	16
ENSG00000178974	-0.320843534	-0.003554179	-3.366238676	0.001481039	0.076334011	-1.462810751	0.175249859	66	b_caudalmiddlefrontal_t	ENSG00000178974	FBXO34	14
ENSG00000137968	0.456141706	-0.000530628	3.366079987	0.001481731	0.076334011	-1.315151388	0.164714642	66	b_caudalmiddlefrontal_t	ENSG00000137968	SLC44A5	1
ENSG00000205138	0.709389071	0.008839507	3.365761627	0.001484466	0.076334011	-1.23559252	0.205726582	66	b_caudalmiddlefrontal_t	ENSG00000205138	SDHAF1	19
ENSG00000157036	0.405225561	0.003316017	3.364983308	0.001486521	0.076334011	-1.398101239	0.385079126	66	b_caudalmiddlefrontal_t	ENSG00000157036	EXOG	3
ENSG00000230630	1.075035057	0.024411232	3.364937259	0.001488931	0.076334011	-1.266859593	0.197287492	66	b_caudalmiddlefrontal_t	ENSG00000230630	DNM3OS	1
ENSG00000138495	-0.547892137	-0.004477658	-3.362121004	0.001499168	0.076633438	-1.337534052	0.178499612	66	b_caudalmiddlefrontal_t	ENSG00000138495	COX17	3
ENSG00000159403	-1.265603298	0.007726416	-3.360476893	0.001508588	0.076889466	-1.430956675	0.12122044	66	b_caudalmiddlefrontal_t	ENSG00000159403	C1R	12
ENSG00000245849	0.646118386	0.001860937	3.357129405	0.001521258	0.077236528	-1.213024607	0.184967329	66	b_caudalmiddlefrontal_t	ENSG00000245849	RAD51-AS1	15
ENSG00000170092	1.111664225	0.009438423	3.356798141	0.001524985	0.077236528	-1.206827518	0.362593383	66	b_caudalmiddlefrontal_t	ENSG00000170092	SPDYE5	7
ENSG00000120253	0.294745707	0.001328281	3.355471181	0.00152869	0.077236528	-1.440147812	0.167215214	66	b_caudalmiddlefrontal_t	ENSG00000120253	NUP43	6
ENSG00000260093	0.998614055	-0.006349404	3.351909327	0.001547038	0.077937614	-1.164487351	0.216832977	66	b_caudalmiddlefrontal_t	ENSG00000260093	AC034111.1	8
ENSG00000213015	0.752875065	0.014813116	3.349963038	0.001555901	0.078140683	-1.337763247	0.233294257	66	b_caudalmiddlefrontal_t	ENSG00000213015	ZNF580	19
ENSG00000163932	-0.573623726	0.004895388	-3.34809343	0.001562177	0.078140683	-1.324584069	0.19938336	66	b_caudalmiddlefrontal_t	ENSG00000163932	PRKCD	3
ENSG00000166352	-0.613266918	-0.007898701	-3.347372268	0.001567367	0.078140683	-1.388809707	0.11985061	66	b_caudalmiddlefrontal_t	ENSG00000166352	C11orf74	11
ENSG00000145824	0.724175549	0.004528433	3.346609874	0.001571284	0.078140683	-1.479253041	0.232862885	66	b_caudalmiddlefrontal_t	ENSG00000145824	CXCL14	5
ENSG00000254656	1.594996555	0.025336877	3.346133173	0.001573483	0.078140683	-1.254504309	0.628254575	66	b_caudalmiddlefrontal_t	ENSG00000254656	RTL1	14
ENSG00000255737	0.851633468	0.001412585	3.341322097	0.001593522	0.078911017	-1.172440646	0.116991478	66	b_caudalmiddlefrontal_t	ENSG00000255737	AGAP2-AS1	12
ENSG00000182890	-0.516433336	-0.006221529	-3.33738376	0.001612026	0.079052737	-1.282342934	0.121893464	66	b_caudalmiddlefrontal_t	ENSG00000182890	GLUD2	X
ENSG00000268055	-2.711674441	-0.035770569	-3.336343987	0.001619283	0.079052737	-1.185931954	0.253867478	66	b_caudalmiddlefrontal_t	ENSG00000268055	AC067969.1	19
ENSG00000243107	1.231869374	0.025029357	3.336127832	0.001620308	0.079052737	-1.197912422	0.469902473	66	b_caudalmiddlefrontal_t	ENSG00000243107	AC000120.1	7
ENSG00000100591	-0.584115073	-0.008864535	-3.336123665	0.001620328	0.079052737	-1.492761837	0.155658378	66	b_caudalmiddlefrontal_t	ENSG00000100591	AHSA1	14
ENSG00000280163	1.31438571	0.015090334	3.335645615	0.001622598	0.079052737	-1.221281435	0.172576955	66	b_caudalmiddlefrontal_t	ENSG00000280163	AC040160.2	16
ENSG00000237943	0.611650419	-0.00042287	3.333300579	0.001631426	0.079052737	-1.29273206	0.337237633	66	b_caudalmiddlefrontal_t	ENSG00000237943	PRKCQ-AS1	10
ENSG00000279322	3.458344506	-0.021229278	3.333526171	0.001632699	0.079052737	-1.297461292	0.096987046	66	b_caudalmiddlefrontal_t	ENSG00000279322	AL035252.4	20
ENSG00000079156	0.375807115	-0.000481517	3.332661899	0.001634481	0.079052737	-1.561632733	0.209256541	66	b_caudalmiddlefrontal_t	ENSG00000079156	OSBPL6	2
ENSG00000160606	-0.903504297	0.006801989	-3.332585641	0.0016372	0.079052737	-1.238981151	0.109811103	66	b_caudalmiddlefrontal_t	ENSG00000160606	TLCD1	17
ENSG00000260566	-1.518441334	-0.043902288	-3.328953343	0.001653279	0.079608585	-1.330720087	0.077268334	66	b_caudalmiddlefrontal_t	ENSG00000260566	AC127459.1	16
ENSG00000162526	1.777961859	0.001914713	3.325231646	0.001672805	0.080326886	-1.214897164	0.135813477	66	b_caudalmiddlefrontal_t	ENSG00000162526	TSSK3	1
ENSG00000115392	-0.632190043	-0.00145133	-3.321531382	0.001690996	0.080908049	-1.497853922	0.813538407	66	b_caudalmiddlefrontal_t	ENSG00000115392	FANCL	2
ENSG00000261884	0.839315959	0.009152754	3.320885451	0.001694191	0.080908049	-1.418248117	0.203049427	66	b_caudalmiddlefrontal_t	ENSG00000261884	AC040162.1	16
ENSG00000279333	-4.776470961	-0.060570657	-3.317884504	0.001709108	0.081115575	-1.290512449	0.119003007	66	b_caudalmiddlefrontal_t	ENSG00000279333	AC096636.1	1
ENSG00000237248	-0.723114029	0.000266758	-3.317282664	0.001709688	0.081115575	-1.282053523	0.239462167	66	b_caudalmiddlefrontal_t	ENSG00000237248	LINC00987	12
ENSG00000110060	-0.675052284	-0.006540647	-3.316893422	0.001712497	0.081115575	-1.352723301	0.164447509	66	b_caudalmiddlefrontal_t	ENSG00000110060	PUS3	11
ENSG00000272182	1.198193015	-0.009822732	3.314617858	0.001725488	0.081509424	-1.238465166	0.172615181	66	b_caudalmiddlefrontal_t	ENSG00000272182	AC135507.1	3
ENSG00000057294	0.925918751	0.000542431	3.312633678	0.001735509	0.081761254	-1.375763466	0.335835593	66	b_caudalmiddlefrontal_t	ENSG00000057294	PKP2	12
ENSG00000109610	1.946541257	0.018520317	3.310226797	0.00174774	0.082115512	-1.271103473	0.102407231	66	b_caudalmiddlefrontal_t	ENSG00000109610	SOD3	4
ENSG00000147099	-0.390485481	-0.000584269	-3.308495822	0.001754118	0.082193635	-1.557626404	0.169842599	66	b_caudalmiddlefrontal_t	ENSG00000147099	HDAC8	X
ENSG00000161249	-0.894749122	0.00298423	-3.298561831	0.001808181	0.084499745	-1.354754212	0.114660212	66	b_caudalmiddlefrontal_t	ENSG00000161249	DMKN	19
ENSG00000197977	-0.530278856	-0.008810587	-3.295580606	0.001823616	0.084993179	-1.626558437	0.125102147	66	b_caudalmiddlefrontal_t	ENSG00000197977	ELOVL2	6
ENSG00000134057	-0.558356908	-0.005877811	-3.292807098	0.001836178	0.085350467	-1.45061739	0.460676976	66	b_caudalmiddlefrontal_t	ENSG00000134057	CCNB1	5
ENSG00000245025	1.212324038	0.005704997	3.289664444	0.001855607	0.086024174	-1.319254995	0.085633369	66	b_caudalmiddlefrontal_t	ENSG00000245025	AC107959.1	8
ENSG00000081059	0.7690338	0.004978394	3.286921255	0.001870465	0.086482971	-1.544636105	0.13723412	66	b_caudalmiddlefrontal_t	ENSG00000081059	TCF7	5
ENSG00000212643	2.22460614	-0.008018977	3.285849693	0.0018763	0.086523229	-1.342074621	0.258497861	66	b_caudalmiddlefrontal_t	ENSG00000212643	ZRSR2P1	5
ENSG00000248483	0.836596883	0.016315242	3.276600853	0.001927379	0.08848456	-1.547686842	0.196367661	66	b_caudalmiddlefrontal_t	ENSG00000248483	POU5F2	5
ENSG00000122882	-0.385829307	-0.0020967	-3.275844484	0.001928985	0.08848456	-1.714520107	0.126256743	66	b_caudalmiddlefrontal_t	ENSG00000122882	ECD	10
ENSG00000279948	0.870698109	0.019879274	3.273140015	0.001946828	0.088957736	-1.475827631	0.353028112	66	b_caudalmiddlefrontal_t	ENSG00000279948	AC008895.1	19
ENSG00000278983	0.99157309	0.008241152	3.272665948	0.001949507	0.088957736	-1.456995273	0.153829322	66	b_caudalmiddlefrontal_t	ENSG00000278983	AC048380.2	18
ENSG00000162946	0.495762895	0.005372315	3.270907384	0.00195682	0.089058288	-1.596286747	0.171796732	66	b_caudalmiddlefrontal_t	ENSG00000162946	DISC1	1
ENSG00000163359	1.295887544	0.027747735	3.269692035	0.00196639	0.089109857	-1.37047037	0.085533893	66	b_caudalmiddlefrontal_t	ENSG00000163359	COL6A3	2
ENSG00000138160	-0.65625062	-0.000523602	-3.268911974	0.001968177	0.089109857	-1.41055503	0.276415816	66	b_caudalmiddlefrontal_t	ENSG00000138160	KIF11	10
ENSG00000173166	0.412562349	0.005782699	3.26593568	0.001985233	0.089640435	-1.736080039	0.193040126	66	b_caudalmiddlefrontal_t	ENSG00000173166	RAPH1	2
ENSG00000198363	-0.583911166	-0.006907247	-3.265542024	0.001990181	0.089640435	-1.740589036	0.161442835	66	b_caudalmiddlefrontal_t	ENSG00000198363	ASPH	8
ENSG00000273319	1.054412505	0.020344375	3.262772106	0.002006212	0.089920823	-1.699496136	0.126956611	66	b_caudalmiddlefrontal_t	ENSG00000273319	AC058791.1	7
ENSG00000088756	-0.836018135	0.00113775	-3.262683999	0.002006724	0.089920823	-1.447813049	0.084781743	66	b_caudalmiddlefrontal_t	ENSG00000088756	ARHGAP28	18
ENSG00000184209	-0.521542055	-0.008284582	-3.258763098	0.002027879	0.090635784	-1.655209192	0.359423552	66	b_caudalmiddlefrontal_t	ENSG00000184209	SNRNP35	12
ENSG00000271824	-1.558057971	0.016967304	-3.256925113	0.002040452	0.090954883	-1.382648821	0.128711729	66	b_caudalmiddlefrontal_t	ENSG00000271824	SMIM32	5
ENSG00000270863	0.914801371	-0.001290459	3.25565122	0.002047985	0.090954883	-1.435933491	0.38434843	66	b_caudalmiddlefrontal_t	ENSG00000270863	DDX55P1	12
ENSG00000127152	0.595064195	0.002551802	3.255197891	0.002050672	0.090954883	-1.724808462	0.183456542	66	b_caudalmiddlefrontal_t	ENSG00000127152	BCL11B	14
ENSG00000197249	-1.410039774	-0.004869467	-3.254065276	0.0020574	0.091021685	-1.581592398	0.160215523	66	b_caudalmiddlefrontal_t	ENSG00000197249	SERPINA1	14
ENSG00000278156	0.55714527	-0.002038861	3.252113619	0.002066291	0.09118361	-1.539331471	0.128875453	66	b_caudalmiddlefrontal_t	ENSG00000278156	TSC22D1-AS1	13
ENSG00000124491	-1.438009932	-0.005930153	-3.247228936	0.002098455	0.092369093	-1.691950984	0.106572865	66	b_caudalmiddlefrontal_t	ENSG00000124491	F13A1	6
ENSG00000173376	1.083484568	-0.003061912	3.245606257	0.002108312	0.092569247	-1.452395082	0.248005208	66	b_caudalmiddlefrontal_t	ENSG00000173376	NDNF	4
ENSG00000181826	-0.945436972	0.002644871	-3.242379379	0.002128046	0.09271568	-1.632389108	0.598263096	66	b_caudalmiddlefrontal_t	ENSG00000181826	RELL1	4
ENSG00000167705	0.680814758	0.005376047	3.239126436	0.002147147	0.09271568	-1.573624024	0.510665974	66	b_caudalmiddlefrontal_t	ENSG00000167705	RILP	17
ENSG00000269896	0.888192676	0.003602029	3.238750017	0.002150449	0.09271568	-1.533625895	0.186092691	66	b_caudalmiddlefrontal_t	ENSG00000269896	AL513477.1	1
ENSG00000279811	1.153395521	0.029164687	3.238270793	0.002153424	0.09271568	-1.743338192	0.644867519	66	b_caudalmiddlefrontal_t	ENSG00000279811	AC093330.2	18
ENSG00000260121	1.597114096	0.011855015	3.238001126	0.002155099	0.09271568	-1.425639786	0.472825164	66	b_caudalmiddlefrontal_t	ENSG00000260121	AC138028.4	16
ENSG00000198556	0.47671936	-0.000246932	3.237520348	0.002155261	0.09271568	-1.674300348	0.144418823	66	b_caudalmiddlefrontal_t	ENSG00000198556	ZNF789	7
ENSG00000043462	0.529893649	-0.004699606	3.236746393	0.00216008	0.09271568	-1.602601385	0.222358935	66	b_caudalmiddlefrontal_t	ENSG00000043462	LCP2	5
ENSG00000230724	1.13979715	0.009665553	3.235880315	0.00216832	0.09271568	-1.548819832	0.161385992	66	b_caudalmiddlefrontal_t	ENSG00000230724	LINC01001	11
ENSG00000116991	0.362033621	0.005220299	3.233213725	0.002182201	0.09271568	-1.816514865	0.177602577	66	b_caudalmiddlefrontal_t	ENSG00000116991	SIPA1L2	1
ENSG00000281991	2.948276145	0.01461006	3.232777278	0.002187803	0.09271568	-1.45922007	0.231585109	66	b_caudalmiddlefrontal_t	ENSG00000281991	TMEM265	16
ENSG00000127334	0.328339746	4.64E-05	3.231501637	0.002192999	0.09271568	-1.814871174	0.22815349	66	b_caudalmiddlefrontal_t	ENSG00000127334	DYRK2	12
ENSG00000185668	1.756074071	0.014037732	3.231548936	0.00219556	0.09271568	-1.444651049	0.252993201	66	b_caudalmiddlefrontal_t	ENSG00000185668	POU3F1	1
ENSG00000100292	0.763712287	0.008320555	3.230985051	0.002198938	0.09271568	-1.557807381	0.230119433	66	b_caudalmiddlefrontal_t	ENSG00000100292	HMOX1	22
ENSG00000070526	1.06275385	0.001064877	3.229923564	0.002205866	0.09271568	-1.459516073	0.117290589	66	b_caudalmiddlefrontal_t	ENSG00000070526	ST6GALNAC1	17
ENSG00000182831	0.462599382	0.010046336	3.229610867	0.002206139	0.09271568	-1.827213133	0.2285311	66	b_caudalmiddlefrontal_t	ENSG00000182831	C16orf72	16
ENSG00000171960	-0.633838926	-0.003921327	-3.229065597	0.002209471	0.09271568	-1.606620467	0.197673448	66	b_caudalmiddlefrontal_t	ENSG00000171960	PPIH	1
ENSG00000103528	-0.663523291	-0.001292002	-3.226114421	0.002230196	0.09271568	-1.813035268	0.10516683	66	b_caudalmiddlefrontal_t	ENSG00000103528	SYT17	16
ENSG00000225877	0.830682512	-0.002975223	3.225572566	0.002230784	0.09271568	-1.454582097	0.139048833	66	b_caudalmiddlefrontal_t	ENSG00000225877	PSG8-AS1	19
ENSG00000130119	0.611700815	0.009869705	3.224357123	0.002241505	0.09271568	-1.777840897	0.126067248	66	b_caudalmiddlefrontal_t	ENSG00000130119	GNL3L	X
ENSG00000223522	0.819280601	0.023481933	3.224344382	0.002241587	0.09271568	-1.559158727	0.148987658	66	b_caudalmiddlefrontal_t	ENSG00000223522	AC093690.1	2
ENSG00000005469	-0.317603323	-0.003802057	-3.223352971	0.002245087	0.09271568	-1.699455049	0.091111153	66	b_caudalmiddlefrontal_t	ENSG00000005469	CROT	7
ENSG00000162817	-0.470851695	-0.003524554	-3.223573289	0.002245375	0.09271568	-1.85560103	0.285399447	66	b_caudalmiddlefrontal_t	ENSG00000162817	C1orf115	1
ENSG00000115652	-0.32986201	-0.002789962	-3.223166468	0.002246293	0.09271568	-1.805847945	0.211057666	66	b_caudalmiddlefrontal_t	ENSG00000115652	UXS1	2
ENSG00000175766	-0.672595568	-0.001980979	-3.223455528	0.002246372	0.09271568	-1.622445918	0.128157729	66	b_caudalmiddlefrontal_t	ENSG00000175766	EIF4E1B	5
ENSG00000167617	1.511103844	0.001983959	3.222942713	0.00224899	0.09271568	-1.573849675	0.223235654	66	b_caudalmiddlefrontal_t	ENSG00000167617	CDC42EP5	19
ENSG00000162878	-0.62017141	0.000688795	-3.223051662	0.002249942	0.09271568	-1.744181376	0.118554372	66	b_caudalmiddlefrontal_t	ENSG00000162878	PKDCC	2
ENSG00000163166	-0.326461007	-0.001777316	-3.219560711	0.002269724	0.093310288	-1.860860142	0.234919784	66	b_caudalmiddlefrontal_t	ENSG00000163166	IWS1	2
ENSG00000168386	-0.813763167	0.002121515	-3.219021992	0.002276173	0.093355231	-1.816922469	0.21469817	66	b_caudalmiddlefrontal_t	ENSG00000168386	FILIP1L	3
ENSG00000205403	-1.201343345	-0.014887491	-3.214992885	0.002302689	0.094221072	-1.615486348	0.260722918	66	b_caudalmiddlefrontal_t	ENSG00000205403	CFI	4
ENSG00000171100	-0.520944748	-0.004794749	-3.213469049	0.002312794	0.094281362	-1.852125829	0.207357159	66	b_caudalmiddlefrontal_t	ENSG00000171100	MTM1	X
ENSG00000134343	-0.419531055	-0.003977244	-3.21269479	0.00231498	0.094281362	-1.853619931	0.136012898	66	b_caudalmiddlefrontal_t	ENSG00000134343	ANO3	11
ENSG00000261652	-1.308548338	-0.009406153	-3.212113953	0.002321814	0.094339264	-1.491572062	0.259889737	66	b_caudalmiddlefrontal_t	ENSG00000261652	C15orf65	15
ENSG00000068097	-0.34723241	-0.001298527	-3.209476156	0.002336488	0.094714689	-1.821688673	0.118586912	66	b_caudalmiddlefrontal_t	ENSG00000068097	HEATR6	17
ENSG00000255585	1.013580365	0.006902564	3.208656971	0.002344977	0.094829483	-1.605915662	0.16374469	66	b_caudalmiddlefrontal_t	ENSG00000255585	AL590627.1	9
ENSG00000137819	-0.958277418	-0.003378501	-3.20788196	0.0023502	0.094829483	-1.60291472	0.09012855	66	b_caudalmiddlefrontal_t	ENSG00000137819	PAQR5	15
ENSG00000140650	0.752108932	0.015445541	3.207072748	0.002355665	0.094830473	-1.747323136	0.16253216	66	b_caudalmiddlefrontal_t	ENSG00000140650	PMM2	16
ENSG00000280927	1.175776351	-0.00344351	3.205074424	0.002369212	0.094989852	-1.533500823	0.27546736	66	b_caudalmiddlefrontal_t	ENSG00000280927	CTBP1-AS	4
ENSG00000172216	0.969758778	0.0139126	3.204788405	0.002371157	0.094989852	-1.711216678	0.214710746	66	b_caudalmiddlefrontal_t	ENSG00000172216	CEBPB	20
ENSG00000178105	-0.331301732	-0.000618934	-3.203639225	0.002375972	0.094989852	-1.86694986	0.216703234	66	b_caudalmiddlefrontal_t	ENSG00000178105	DDX10	11
ENSG00000107951	0.345228426	0.007434183	3.195440052	0.002432501	0.097027289	-1.928395503	0.14267336	66	b_caudalmiddlefrontal_t	ENSG00000107951	MTPAP	10
ENSG00000169860	0.75819071	-0.003395171	3.193351547	0.002450173	0.097323426	-1.90706597	0.111161918	66	b_caudalmiddlefrontal_t	ENSG00000169860	P2RY1	3
ENSG00000106554	-0.411141796	-0.000331805	-3.192782765	0.002451092	0.097323426	-1.902510055	0.248675724	66	b_caudalmiddlefrontal_t	ENSG00000106554	CHCHD3	7
ENSG00000139629	-1.046528515	-0.003695104	-3.192217887	0.00245814	0.097381438	-1.743969134	0.125893126	66	b_caudalmiddlefrontal_t	ENSG00000139629	GALNT6	12
ENSG00000146197	0.759179236	0.007198431	3.191187142	0.002465404	0.097447745	-1.768542445	0.12119622	66	b_caudalmiddlefrontal_t	ENSG00000146197	SCUBE3	6
ENSG00000168405	-1.150035475	-0.014967309	-3.185951313	0.002502617	0.098694849	-1.736110055	0.138681365	66	b_caudalmiddlefrontal_t	ENSG00000168405	CMAHP	6
ENSG00000267882	1.297694312	0.021975825	3.185129966	0.002508503	0.098703642	-1.676484758	0.146828417	66	b_caudalmiddlefrontal_t	ENSG00000267882	AL031666.2	20
ENSG00000105880	1.07779796	0.003789008	3.18296943	0.00252332	0.098736484	-1.558580993	0.091181749	66	b_caudalmiddlefrontal_t	ENSG00000105880	DLX5	7
ENSG00000173442	-0.660092202	0.006162859	-3.182625064	0.002526533	0.098736484	-1.852063059	0.10864437	66	b_caudalmiddlefrontal_t	ENSG00000173442	EHBP1L1	11
ENSG00000183762	0.592840213	0.003347972	3.181901945	0.00253176	0.098736484	-1.931918814	0.224441865	66	b_caudalmiddlefrontal_t	ENSG00000183762	KREMEN1	22
ENSG00000188185	1.054224513	0.009138788	3.181114311	0.002537466	0.098736484	-1.643261722	0.164455901	66	b_caudalmiddlefrontal_t	ENSG00000188185	LINC00265	7
ENSG00000103942	0.326561635	0.002531823	3.180088047	0.00254177	0.098736484	-1.967943864	0.24319364	66	b_caudalmiddlefrontal_t	ENSG00000103942	HOMER2	15
ENSG00000198919	-0.355490547	-0.000223409	-3.179065263	0.002549212	0.098736484	-1.993757464	0.732363393	66	b_caudalmiddlefrontal_t	ENSG00000198919	DZIP3	3
ENSG00000169598	0.408276337	-0.000566131	3.178669623	0.002552096	0.098736484	-1.719691036	0.195407221	66	b_caudalmiddlefrontal_t	ENSG00000169598	DFFB	1
ENSG00000173334	0.68808771	0.006349552	3.178559138	0.002556059	0.098736484	-1.856185578	0.14891759	66	b_caudalmiddlefrontal_t	ENSG00000173334	TRIB1	8
ENSG00000226721	2.425401838	0.008010833	3.177976432	0.002560317	0.098736484	-1.592001111	0.136354433	66	b_caudalmiddlefrontal_t	ENSG00000226721	EEF1DP2	9
ENSG00000128654	-0.476666933	-0.008194692	-3.171573085	0.002605287	0.100248909	-1.920274502	0.165589588	66	b_caudalmiddlefrontal_t	ENSG00000128654	MTX2	2
ENSG00000147889	1.52899408	0.008042187	3.170810166	0.002613234	0.100282017	-1.58686444	0.180439108	66	b_caudalmiddlefrontal_t	ENSG00000147889	CDKN2A	9
ENSG00000205464	-0.70815455	-0.003487293	-3.169967272	0.002619525	0.100282017	-1.779288434	0.111380102	66	b_caudalmiddlefrontal_t	ENSG00000205464	ATP6AP1L	5
ENSG00000233871	1.097383821	0.01712706	3.168965138	0.002625965	0.100282017	-1.590470515	0.179519204	66	b_caudalmiddlefrontal_t	ENSG00000233871	DLG5-AS1	10
ENSG00000184785	-1.074521128	-0.003914662	-3.16868016	0.00262916	0.100282017	-1.653435351	0.111281793	66	b_caudalmiddlefrontal_t	ENSG00000184785	SMIM10	X
ENSG00000175229	0.747535611	0.005920209	3.157689957	0.002711714	0.102901985	-1.724782277	0.170303495	66	b_caudalmiddlefrontal_t	ENSG00000175229	GAL3ST3	11
ENSG00000184924	0.710068222	0.005157156	3.156901238	0.002717191	0.102901985	-1.736080783	0.134005599	66	b_caudalmiddlefrontal_t	ENSG00000184924	PTRHD1	2
ENSG00000184110	-0.537104663	0.009169453	-3.156726711	0.002720243	0.102901985	-2.015535218	0.128620487	66	b_caudalmiddlefrontal_t	ENSG00000184110	EIF3C	16
ENSG00000280285	1.191267151	0.011575864	3.156569254	0.002721463	0.102901985	-1.674744136	0.096563122	66	b_caudalmiddlefrontal_t	ENSG00000280285	AC108215.1	4
ENSG00000128052	1.333791173	0.008670771	3.154191632	0.002739938	0.103374122	-1.924844091	0.149560169	66	b_caudalmiddlefrontal_t	ENSG00000128052	KDR	4
ENSG00000279423	0.888606987	0.005725048	3.152967287	0.002749498	0.103374122	-1.729401113	0.139090102	66	b_caudalmiddlefrontal_t	ENSG00000279423	AL445363.3	14
ENSG00000161653	1.325699883	-0.005286936	3.152680661	0.002751741	0.103374122	-1.650096309	0.125944597	66	b_caudalmiddlefrontal_t	ENSG00000161653	NAGS	17
ENSG00000179331	0.885323851	0.001993597	3.151507957	0.002760934	0.103496428	-1.727182072	0.243042896	66	b_caudalmiddlefrontal_t	ENSG00000179331	RAB39A	11
ENSG00000112773	0.679946721	0.001173813	3.150455265	0.002767702	0.103527503	-1.77776103	0.163526411	66	b_caudalmiddlefrontal_t	ENSG00000112773	TENT5A	6
ENSG00000117724	-0.89546935	0.001916566	-3.149836246	0.002774089	0.103544206	-1.759840914	0.155277024	66	b_caudalmiddlefrontal_t	ENSG00000117724	CENPF	1
ENSG00000185532	-0.693374564	-0.007299061	-3.146435337	0.002801034	0.104326533	-2.021810456	0.23516052	66	b_caudalmiddlefrontal_t	ENSG00000185532	PRKG1	10
ENSG00000164163	-0.374035186	-0.001135667	-3.144749554	0.002811122	0.104352613	-2.064590925	0.190402018	66	b_caudalmiddlefrontal_t	ENSG00000164163	ABCE1	4
ENSG00000279917	1.260817994	-0.000450596	3.144846354	0.002813707	0.104352613	-1.650324298	0.176169055	66	b_caudalmiddlefrontal_t	ENSG00000279917	AC079331.2	17
ENSG00000198718	-0.21672817	0.000572346	-3.141907141	0.002833916	0.104728618	-2.065076822	0.356740432	66	b_caudalmiddlefrontal_t	ENSG00000198718	TOGARAM1	14
ENSG00000119760	-0.276162929	-4.20E-05	-3.141665505	0.002835862	0.104728618	-2.087098152	0.221716815	66	b_caudalmiddlefrontal_t	ENSG00000119760	SUPT7L	2
ENSG00000254527	1.477482703	0.027883317	3.141062742	0.002844102	0.104810869	-1.777925569	0.141624635	66	b_caudalmiddlefrontal_t	ENSG00000254527	ENPP7P12	8
ENSG00000269243	0.9457146	-0.003243484	3.137508058	0.002872939	0.105650209	-1.765340993	0.174861173	66	b_caudalmiddlefrontal_t	ENSG00000269243	AC008894.2	19
ENSG00000143179	0.32873108	0.001937517	3.136079413	0.002881194	0.105730734	-2.070797165	0.234662453	66	b_caudalmiddlefrontal_t	ENSG00000143179	UCK2	1
ENSG00000172771	-0.687183417	-0.006896579	-3.134595108	0.00289444	0.105798233	-1.779058379	0.438366704	66	b_caudalmiddlefrontal_t	ENSG00000172771	EFCAB12	3
ENSG00000168066	0.318915015	0.006959068	3.134373588	0.002895173	0.105798233	-2.071230409	0.30906716	66	b_caudalmiddlefrontal_t	ENSG00000168066	SF1	11
ENSG00000105281	0.915450035	0.016396542	3.133712253	0.002904036	0.105900092	-1.751355604	0.26834795	66	b_caudalmiddlefrontal_t	ENSG00000105281	SLC1A5	19
ENSG00000144278	0.427919323	0.000705351	3.130156402	0.002930005	0.106546974	-2.063588009	0.09210745	66	b_caudalmiddlefrontal_t	ENSG00000144278	GALNT13	2
ENSG00000166451	-0.5045976	0.005987099	-3.129646576	0.002934242	0.106546974	-1.809520369	0.124194441	66	b_caudalmiddlefrontal_t	ENSG00000166451	CENPN	16
ENSG00000170260	0.582185359	0.001465946	3.129143815	0.002940112	0.106546974	-1.919531246	0.274247462	66	b_caudalmiddlefrontal_t	ENSG00000170260	ZNF212	7
ENSG00000197182	1.421016732	0.023312123	3.126453512	0.002964385	0.107105874	-1.931983065	0.24581254	66	b_caudalmiddlefrontal_t	ENSG00000197182	MIRLET7BHG	22
ENSG00000134452	-0.29232918	0.000507539	-3.125220202	0.002971276	0.107105874	-2.066182932	0.145599786	66	b_caudalmiddlefrontal_t	ENSG00000134452	FBH1	10
ENSG00000197361	1.103176504	0.020235765	3.125034056	0.002976324	0.107105874	-1.724148537	0.260994806	66	b_caudalmiddlefrontal_t	ENSG00000197361	FBXL22	15
ENSG00000122778	0.472046405	0.005656845	3.124079133	0.002983854	0.107105874	-2.122857987	0.165156326	66	b_caudalmiddlefrontal_t	ENSG00000122778	KIAA1549	7
ENSG00000119965	-0.561061112	0.000141841	-3.123783537	0.002986258	0.107105874	-1.990792015	0.320384967	66	b_caudalmiddlefrontal_t	ENSG00000119965	C10orf88	10
ENSG00000019102	1.202295642	0.003214764	3.122204145	0.00300026	0.107281928	-1.701266665	0.270544556	66	b_caudalmiddlefrontal_t	ENSG00000019102	VSIG2	11
ENSG00000089022	0.218076616	0.004113806	3.120847729	0.00300829	0.107281928	-2.100277035	0.110801553	66	b_caudalmiddlefrontal_t	ENSG00000089022	MAPKAPK5	12
ENSG00000091409	-0.594652255	-0.003327782	-3.120938213	0.003011026	0.107281928	-2.129687936	0.210207674	66	b_caudalmiddlefrontal_t	ENSG00000091409	ITGA6	2
ENSG00000269825	0.896479512	0.010105169	3.120379986	0.003015785	0.107281928	-1.826511985	0.199962839	66	b_caudalmiddlefrontal_t	ENSG00000269825	AC022150.4	19
ENSG00000129194	0.847410633	0.010310728	3.118064025	0.003034754	0.107427147	-1.767513309	0.250962682	66	b_caudalmiddlefrontal_t	ENSG00000129194	SOX15	17
ENSG00000126790	0.44169013	0.004870055	3.11659598	0.003044697	0.107427147	-1.864637385	0.201146248	66	b_caudalmiddlefrontal_t	ENSG00000126790	L3HYPDH	14
ENSG00000007341	0.377704208	0.004635731	3.11604926	0.003049409	0.107427147	-2.054044165	0.271385206	66	b_caudalmiddlefrontal_t	ENSG00000007341	ST7L	1
ENSG00000239763	1.295523196	0.001052859	3.116164786	0.003051949	0.107427147	-1.716635459	0.116297237	66	b_caudalmiddlefrontal_t	ENSG00000239763	AC009120.1	16
ENSG00000138190	-0.396966332	0.000202036	-3.115183687	0.003056882	0.107427147	-2.135428286	0.185775755	66	b_caudalmiddlefrontal_t	ENSG00000138190	EXOC6	10
ENSG00000122786	-0.46253501	-0.004883265	-3.1148691	0.003061126	0.107427147	-2.105037209	0.124883476	66	b_caudalmiddlefrontal_t	ENSG00000122786	CALD1	7
ENSG00000013725	1.751666903	-0.006696339	3.113511732	0.003074919	0.107427147	-1.74190455	0.357746147	66	b_caudalmiddlefrontal_t	ENSG00000013725	CD6	11
ENSG00000250422	0.978374841	0.034235325	3.111072138	0.003096184	0.107427147	-1.790376845	0.221775422	66	b_caudalmiddlefrontal_t	ENSG00000250422	AC117529.2	5
ENSG00000156313	-0.473138997	-0.002230166	-3.11012568	0.003100897	0.107427147	-2.032593995	0.555841831	66	b_caudalmiddlefrontal_t	ENSG00000156313	RPGR	X
ENSG00000242852	0.549190279	0.005450854	3.11040499	0.003102024	0.107427147	-2.084679321	0.138372423	66	b_caudalmiddlefrontal_t	ENSG00000242852	ZNF709	19
ENSG00000272368	-1.163221135	-0.01195363	-3.10961857	0.00310892	0.107427147	-1.731858153	0.14009739	66	b_caudalmiddlefrontal_t	ENSG00000272368	AC074032.1	12
ENSG00000196352	-0.751891127	-0.000939419	-3.109377657	0.003111036	0.107427147	-2.07258651	0.082325456	66	b_caudalmiddlefrontal_t	ENSG00000196352	CD55	1
ENSG00000227518	0.888744741	0.022426483	3.108450475	0.003119191	0.107427147	-1.850832255	0.191004428	66	b_caudalmiddlefrontal_t	ENSG00000227518	AL928970.1	9
ENSG00000172340	-0.560115849	-0.001785813	-3.1076545	0.003126207	0.107427147	-2.082480837	0.138231435	66	b_caudalmiddlefrontal_t	ENSG00000172340	SUCLG2	3
ENSG00000172346	1.245775292	0.007479035	3.107103367	0.003131075	0.107427147	-1.947192804	0.188269768	66	b_caudalmiddlefrontal_t	ENSG00000172346	CSDC2	22
ENSG00000168081	1.361000858	0.015511788	3.10700863	0.003131912	0.107427147	-1.743236973	0.133489453	66	b_caudalmiddlefrontal_t	ENSG00000168081	PNOC	8
ENSG00000130827	0.588245774	0.008090419	3.106628583	0.003135273	0.107427147	-2.036083741	0.16509559	66	b_caudalmiddlefrontal_t	ENSG00000130827	PLXNA3	X
ENSG00000255408	-0.726426913	-0.0003448	-3.106273753	0.003138414	0.107427147	-1.954501083	0.827335259	66	b_caudalmiddlefrontal_t	ENSG00000255408	PCDHA3	5
ENSG00000091879	-1.492656772	-0.019553666	-3.105648331	0.003143958	0.107427147	-2.039449926	0.298318048	66	b_caudalmiddlefrontal_t	ENSG00000091879	ANGPT2	8
ENSG00000040608	1.726072839	0.015936284	3.105330949	0.003146775	0.107427147	-1.820102386	0.313069002	66	b_caudalmiddlefrontal_t	ENSG00000040608	RTN4R	22
ENSG00000189046	-0.575753157	-0.001783411	-3.104486882	0.003150668	0.107427147	-1.90614882	0.177999021	66	b_caudalmiddlefrontal_t	ENSG00000189046	ALKBH2	12
ENSG00000187605	0.738623539	0.011296608	3.104354907	0.003155453	0.107427147	-2.181589612	0.260016593	66	b_caudalmiddlefrontal_t	ENSG00000187605	TET3	2
ENSG00000280138	0.868070688	0.014649041	3.099212524	0.003201544	0.108711907	-2.136300958	0.197471227	66	b_caudalmiddlefrontal_t	ENSG00000280138	AC027290.2	12
ENSG00000279135	1.240025885	0.002393908	3.098654898	0.00320658	0.108711907	-1.800813546	0.115201802	66	b_caudalmiddlefrontal_t	ENSG00000279135	AL512652.2	13
ENSG00000100084	0.440674787	0.003949508	3.097798514	0.0032119	0.108711907	-2.160735966	0.162146415	66	b_caudalmiddlefrontal_t	ENSG00000100084	HIRA	22
ENSG00000260924	1.448679646	0.008006867	3.096939324	0.00322212	0.108846462	-1.762850784	0.292590677	66	b_caudalmiddlefrontal_t	ENSG00000260924	LINC01311	22
ENSG00000270433	1.3692683	0.023530058	3.095957187	0.003231048	0.108912393	-1.782095348	0.196771853	66	b_caudalmiddlefrontal_t	ENSG00000270433	H3F3AP2	14
ENSG00000131634	1.223583701	0.005989768	3.095351229	0.003236568	0.108912393	-1.848640363	0.305426715	66	b_caudalmiddlefrontal_t	ENSG00000131634	TMEM204	16
ENSG00000162490	1.219663499	-0.00121785	3.092449395	0.003263126	0.109242737	-1.820238754	0.216294998	66	b_caudalmiddlefrontal_t	ENSG00000162490	DRAXIN	1
ENSG00000197275	-0.832306896	-0.002516555	-3.091527949	0.003271601	0.109242737	-1.985078553	0.225696446	66	b_caudalmiddlefrontal_t	ENSG00000197275	RAD54B	8
ENSG00000269318	1.467500771	0.021375657	3.091377921	0.003272983	0.109242737	-1.777072044	0.321165989	66	b_caudalmiddlefrontal_t	ENSG00000269318	AC007292.2	19
ENSG00000255717	0.649244263	-0.00190643	3.091210265	0.003274528	0.109242737	-2.083799219	0.163711822	66	b_caudalmiddlefrontal_t	ENSG00000255717	SNHG1	11
ENSG00000228510	1.330540981	-0.007250136	3.090864048	0.003277721	0.109242737	-1.783189807	0.187185155	66	b_caudalmiddlefrontal_t	ENSG00000228510	AL359091.2	9
ENSG00000148948	-0.29369059	-0.004300083	-3.088550287	0.003295418	0.109464572	-2.193718253	0.21929859	66	b_caudalmiddlefrontal_t	ENSG00000148948	LRRC4C	11
ENSG00000254469	1.005975698	0.007899978	3.08738277	0.003309619	0.109464572	-1.795907961	0.224369941	66	b_caudalmiddlefrontal_t	ENSG00000254469	AP002495.2	11
ENSG00000185250	-0.641321156	-0.003480664	-3.086824046	0.003315192	0.109464572	-2.013408387	0.14428275	66	b_caudalmiddlefrontal_t	ENSG00000185250	PPIL6	6
ENSG00000264895	0.837211253	-0.005928829	3.086705181	0.003316301	0.109464572	-1.881656154	0.138646732	66	b_caudalmiddlefrontal_t	ENSG00000264895	AC006141.1	17
ENSG00000172315	0.375051493	0.003381949	3.085972326	0.003319412	0.109464572	-2.164931306	0.228198497	66	b_caudalmiddlefrontal_t	ENSG00000172315	TP53RK	20
ENSG00000141506	0.938177457	0.01355756	3.086088641	0.003322056	0.109464572	-1.896615872	0.289497307	66	b_caudalmiddlefrontal_t	ENSG00000141506	PIK3R5	17
ENSG00000183826	0.370973194	0.006505388	3.083830607	0.00333947	0.109735172	-2.22306741	0.237157793	66	b_caudalmiddlefrontal_t	ENSG00000183826	BTBD9	6
ENSG00000171903	-1.20634039	0.006861103	-3.083322341	0.003347995	0.109735172	-2.055642746	0.288617466	66	b_caudalmiddlefrontal_t	ENSG00000171903	CYP4F11	19
ENSG00000165029	0.696245739	0.008521121	3.082863608	0.003352315	0.109735172	-2.24417726	0.116637258	66	b_caudalmiddlefrontal_t	ENSG00000165029	ABCA1	9
ENSG00000180875	0.593239453	0.000858029	3.082204711	0.00335635	0.109735172	-2.002253188	0.163475312	66	b_caudalmiddlefrontal_t	ENSG00000180875	GREM2	1
ENSG00000197989	0.51150307	0.00475251	3.080518698	0.003370711	0.109735172	-1.977535991	0.096985777	66	b_caudalmiddlefrontal_t	ENSG00000197989	SNHG12	1
ENSG00000183807	0.663043376	0.007697025	3.080402659	0.00337315	0.109735172	-1.929153907	0.122048327	66	b_caudalmiddlefrontal_t	ENSG00000183807	FAM162B	6
ENSG00000279649	1.234776571	0.014085056	3.080533734	0.003374336	0.109735172	-1.962453184	0.11598958	66	b_caudalmiddlefrontal_t	ENSG00000279649	AC020978.9	16
ENSG00000263986	1.878834112	-0.013573517	3.07924293	0.003386595	0.109928732	-1.802656889	0.13796479	66	b_caudalmiddlefrontal_t	ENSG00000263986	AC087393.2	17
ENSG00000166246	1.022947003	0.008381865	3.078313818	0.003395444	0.109989103	-1.899208744	0.152520994	66	b_caudalmiddlefrontal_t	ENSG00000166246	C16orf71	16
ENSG00000196290	-0.493475258	-0.004097278	-3.077524023	0.003401074	0.109989103	-2.158013349	0.099506166	66	b_caudalmiddlefrontal_t	ENSG00000196290	NIF3L1	2
ENSG00000065320	0.927388462	0.006218711	3.076363384	0.003414092	0.11014209	-2.021235594	0.118037118	66	b_caudalmiddlefrontal_t	ENSG00000065320	NTN1	17
ENSG00000233559	1.423579016	0.001312989	3.075269527	0.003424592	0.11014209	-2.04289096	0.129562965	66	b_caudalmiddlefrontal_t	ENSG00000233559	LINC00513	7
ENSG00000198879	0.476212247	0.002821608	3.075212496	0.003424761	0.11014209	-2.237222356	0.131514493	66	b_caudalmiddlefrontal_t	ENSG00000198879	SFMBT2	10
ENSG00000102385	-0.38732955	0.001396031	-3.071850354	0.003453784	0.110536172	-2.20176163	0.539697671	66	b_caudalmiddlefrontal_t	ENSG00000102385	DRP2	X
ENSG00000244165	0.933006379	0.009167972	3.071531166	0.003460706	0.110536172	-1.932326144	0.140855097	66	b_caudalmiddlefrontal_t	ENSG00000244165	P2RY11	19
ENSG00000165804	1.266922057	0.016099525	3.071377594	0.003462197	0.110536172	-1.997156281	0.15074086	66	b_caudalmiddlefrontal_t	ENSG00000165804	ZNF219	14
ENSG00000250802	1.04372313	-0.00387706	3.071358742	0.00346238	0.110536172	-1.950119787	0.159938775	66	b_caudalmiddlefrontal_t	ENSG00000250802	ZBED3-AS1	5
ENSG00000176681	2.058389115	0.009987052	3.06710186	0.003503957	0.111659012	-2.191094071	0.307003464	66	b_caudalmiddlefrontal_t	ENSG00000176681	LRRC37A	17
ENSG00000198841	0.528174275	0.001741573	3.063400571	0.003536606	0.112120266	-1.986303831	0.124228297	66	b_caudalmiddlefrontal_t	ENSG00000198841	KTI12	1
ENSG00000164867	-0.974504256	0.012666597	-3.063051955	0.003543947	0.112120266	-1.967131775	0.204788803	66	b_caudalmiddlefrontal_t	ENSG00000164867	NOS3	7
ENSG00000076944	-0.922283421	0.010072379	-3.062969416	0.003544766	0.112120266	-1.92032054	0.145894406	66	b_caudalmiddlefrontal_t	ENSG00000076944	STXBP2	19
ENSG00000178201	-0.693114348	0.001166385	-3.062540823	0.003549024	0.112120266	-2.03157852	0.175676965	66	b_caudalmiddlefrontal_t	ENSG00000178201	VN1R1	19
ENSG00000088053	1.146693177	0.013914405	3.061816398	0.003556232	0.112120266	-1.885317277	0.302773658	66	b_caudalmiddlefrontal_t	ENSG00000088053	GP6	19
ENSG00000261324	0.512741188	0.002550022	3.061345838	0.003557025	0.112120266	-1.996170459	0.097606246	66	b_caudalmiddlefrontal_t	ENSG00000261324	AC010168.2	12
ENSG00000160199	0.533670883	0.001615282	3.060754666	0.003566821	0.112226082	-2.232089112	0.147171189	66	b_caudalmiddlefrontal_t	ENSG00000160199	PKNOX1	21
ENSG00000170370	-0.695306541	0.000361392	-3.059499165	0.00357938	0.112418322	-2.146693888	0.34941645	66	b_caudalmiddlefrontal_t	ENSG00000170370	EMX2	10
ENSG00000104218	-0.371503222	0.003967971	-3.057893818	0.00359158	0.112598602	-2.247280408	0.171243531	66	b_caudalmiddlefrontal_t	ENSG00000104218	CSPP1	8
ENSG00000225968	1.204159187	0.015155956	3.05591753	0.003615436	0.112944735	-1.887413146	0.174021026	66	b_caudalmiddlefrontal_t	ENSG00000225968	ELFN1	7
ENSG00000164241	-0.785914191	-0.005033076	-3.05590339	0.003615579	0.112944735	-1.963566872	0.198867374	66	b_caudalmiddlefrontal_t	ENSG00000164241	C5orf63	5
ENSG00000256008	-0.880887536	-0.01090546	-3.050997281	0.003665524	0.113742926	-1.926774466	0.181545988	66	b_caudalmiddlefrontal_t	ENSG00000256008	AC125616.1	12
ENSG00000129484	-0.35652078	-0.008326462	-3.050284933	0.003668857	0.113742926	-2.282455829	0.152234898	66	b_caudalmiddlefrontal_t	ENSG00000129484	PARP2	14
ENSG00000239887	0.754991831	-0.005369947	3.050251848	0.003673169	0.113742926	-2.035836142	0.15391809	66	b_caudalmiddlefrontal_t	ENSG00000239887	C1orf226	1
ENSG00000140332	0.816594456	0.011900431	3.049572797	0.003680146	0.113742926	-2.278865474	0.191196939	66	b_caudalmiddlefrontal_t	ENSG00000140332	TLE3	15
ENSG00000197062	-0.359658513	-0.000730056	-3.048752179	0.003684612	0.113742926	-2.306535478	0.132455022	66	b_caudalmiddlefrontal_t	ENSG00000197062	ZSCAN26	6
ENSG00000283041	-0.926718495	-0.012685909	-3.049021962	0.003685815	0.113742926	-1.948369638	0.151291166	66	b_caudalmiddlefrontal_t	ENSG00000283041	AC008038.1	7
ENSG00000198786	0.888148471	0.007416375	3.047859599	0.003697804	0.113742926	-2.176351078	0.170306993	66	b_caudalmiddlefrontal_t	ENSG00000198786	MT-ND5	MT
ENSG00000240401	0.880252265	0.00030278	3.047784208	0.003698583	0.113742926	-1.975538754	0.132385135	66	b_caudalmiddlefrontal_t	ENSG00000240401	AC012358.3	2
ENSG00000229127	0.967844983	0.040877288	3.047231482	0.003704298	0.113742926	-2.004407164	0.141912574	66	b_caudalmiddlefrontal_t	ENSG00000229127	AC007038.1	2
ENSG00000258730	1.311306104	0.055983206	3.047029873	0.003706384	0.113742926	-2.044075615	0.109119529	66	b_caudalmiddlefrontal_t	ENSG00000258730	ITPK1-AS1	14
ENSG00000132357	-0.645324437	0.002679341	-3.045421824	0.003720291	0.113969068	-2.018502316	0.082130858	66	b_caudalmiddlefrontal_t	ENSG00000132357	CARD6	5
ENSG00000215030	2.467367396	0.001683217	3.043548331	0.003742592	0.11445108	-1.895782959	0.114028466	66	b_caudalmiddlefrontal_t	ENSG00000215030	RPL13P12	17
ENSG00000227906	-0.554939327	-0.013766772	-3.039951727	0.0037763	0.115198651	-2.062726942	0.260362353	66	b_caudalmiddlefrontal_t	ENSG00000227906	SNAP25-AS1	20
ENSG00000198695	1.074870685	0.006251961	3.039588657	0.003784174	0.115198651	-2.319985259	0.164137386	66	b_caudalmiddlefrontal_t	ENSG00000198695	MT-ND6	MT
ENSG00000283782	-0.727828294	-0.011753815	-3.039138256	0.003788931	0.115198651	-2.306457846	0.202035682	66	b_caudalmiddlefrontal_t	ENSG00000283782	AC116366.3	5
ENSG00000124783	0.222888383	0.001235223	3.038325742	0.003793473	0.115198651	-2.282559383	0.240007207	66	b_caudalmiddlefrontal_t	ENSG00000124783	SSR1	6
ENSG00000101443	1.082116852	0.001045481	3.035616793	0.003826319	0.115994034	-1.928206127	0.26191364	66	b_caudalmiddlefrontal_t	ENSG00000101443	WFDC2	20
ENSG00000160908	0.327363193	0.004135426	3.03326715	0.003847367	0.116429615	-2.229150303	0.156699964	66	b_caudalmiddlefrontal_t	ENSG00000160908	ZNF394	7
ENSG00000185753	-0.462018305	0.000846613	-3.031872982	0.003862346	0.116549311	-2.204986981	0.160352419	66	b_caudalmiddlefrontal_t	ENSG00000185753	CXorf38	X
ENSG00000166788	-0.685990307	-0.005161361	-3.031618309	0.003868785	0.116549311	-2.082875862	0.368815016	66	b_caudalmiddlefrontal_t	ENSG00000166788	SAAL1	11
ENSG00000151014	0.616039785	0.009408374	3.031373577	0.003871381	0.116549311	-2.148686203	0.181551549	66	b_caudalmiddlefrontal_t	ENSG00000151014	NOCT	4
ENSG00000279289	0.756965961	0.010536326	3.028115999	0.00390711	0.117212974	-2.075010889	0.218176824	66	b_caudalmiddlefrontal_t	ENSG00000279289	AL136164.3	6
ENSG00000272933	1.375946809	0.022016275	3.028086767	0.003907428	0.117212974	-1.945047309	0.370100291	66	b_caudalmiddlefrontal_t	ENSG00000272933	AL391121.1	10
ENSG00000162512	0.426262457	0.005264822	3.026806134	0.003917814	0.117212974	-2.332461969	0.132136296	66	b_caudalmiddlefrontal_t	ENSG00000162512	SDC3	1
ENSG00000147654	-0.338560944	-0.007383294	-3.026524006	0.003920324	0.117212974	-2.273278338	0.154602635	66	b_caudalmiddlefrontal_t	ENSG00000147654	EBAG9	8
ENSG00000096696	1.433192594	0.000963927	3.024932445	0.00394188	0.117655681	-2.226940612	0.149624547	66	b_caudalmiddlefrontal_t	ENSG00000096696	DSP	6
ENSG00000274414	1.76952512	0.004128164	3.022152456	0.00397248	0.118366312	-1.950391004	0.104485761	66	b_caudalmiddlefrontal_t	ENSG00000274414	AL121772.1	20
ENSG00000185829	1.254537063	0.006676407	3.019367905	0.004003352	0.119082634	-2.380579718	0.160048793	66	b_caudalmiddlefrontal_t	ENSG00000185829	ARL17A	17
ENSG00000116455	0.404922942	0.004286156	3.017550082	0.004019425	0.119247539	-2.274962861	0.132475201	66	b_caudalmiddlefrontal_t	ENSG00000116455	WDR77	1
ENSG00000261520	0.719712843	0.006622275	3.017643919	0.004022578	0.119247539	-2.17917942	0.144394443	66	b_caudalmiddlefrontal_t	ENSG00000261520	DLGAP1-AS5	18
ENSG00000152669	1.396234738	0.006339168	3.014140475	0.004061915	0.120209232	-1.976571418	0.12692684	66	b_caudalmiddlefrontal_t	ENSG00000152669	CCNO	5
ENSG00000120526	-0.516530667	-0.000872151	-3.012639721	0.004078235	0.120357466	-2.311999884	0.162035901	66	b_caudalmiddlefrontal_t	ENSG00000120526	NUDCD1	8
ENSG00000166801	-0.618482806	-0.002909884	-3.011880359	0.004087482	0.120357466	-2.221740454	0.174234439	66	b_caudalmiddlefrontal_t	ENSG00000166801	FAM111A	11
ENSG00000123243	0.863729782	-0.00574507	3.011866626	0.004087638	0.120357466	-2.32837608	0.575107389	66	b_caudalmiddlefrontal_t	ENSG00000123243	ITIH5	10
ENSG00000277007	1.077073649	0.02990431	3.008889877	0.004121543	0.121151132	-2.015510891	0.22589287	66	b_caudalmiddlefrontal_t	ENSG00000277007	AC096642.1	1
ENSG00000151790	-1.023906494	-0.012136953	-3.007273468	0.004140064	0.121490672	-2.040639749	0.194412096	66	b_caudalmiddlefrontal_t	ENSG00000151790	TDO2	4
ENSG00000055332	0.354018603	0.002980219	3.006141656	0.004148795	0.121542252	-2.376157285	0.17883434	66	b_caudalmiddlefrontal_t	ENSG00000055332	EIF2AK2	2
ENSG00000099953	1.196297996	0.001058203	3.004556316	0.004171373	0.121915212	-1.97121896	0.141558215	66	b_caudalmiddlefrontal_t	ENSG00000099953	MMP11	22
ENSG00000106648	-0.922224116	-0.009781834	-3.00419837	0.004175514	0.121915212	-2.01459011	0.159961001	66	b_caudalmiddlefrontal_t	ENSG00000106648	GALNTL5	7
ENSG00000147119	0.992323321	0.012934528	3.002520217	0.004194979	0.122261325	-2.123912663	0.421730477	66	b_caudalmiddlefrontal_t	ENSG00000147119	CHST7	X
ENSG00000133110	-1.522526311	0.006507611	-3.001915496	0.004202014	0.122261325	-2.049389298	0.722040311	66	b_caudalmiddlefrontal_t	ENSG00000133110	POSTN	13
ENSG00000130347	-0.549162304	-0.001424312	-3.000996036	0.00420841	0.122261325	-2.188529129	0.107076472	66	b_caudalmiddlefrontal_t	ENSG00000130347	RTN4IP1	6
ENSG00000134905	0.47980198	0.001742749	3.000470454	0.004216173	0.122283048	-2.333650785	0.404938434	66	b_caudalmiddlefrontal_t	ENSG00000134905	CARS2	13
ENSG00000139192	0.740082254	0.014167904	2.999264838	0.004232549	0.122554089	-2.112212282	0.297248733	66	b_caudalmiddlefrontal_t	ENSG00000139192	TAPBPL	12
ENSG00000175376	0.316777897	0.00064232	2.998243973	0.004240622	0.122584219	-2.299252081	0.185595544	66	b_caudalmiddlefrontal_t	ENSG00000175376	EIF1AD	11
ENSG00000121690	0.921642331	-0.007866291	2.997253821	0.004254275	0.122704742	-2.006307883	0.120248055	66	b_caudalmiddlefrontal_t	ENSG00000121690	DEPDC7	11
ENSG00000140948	0.315934561	0.00301751	2.99634693	0.00426296	0.122704742	-2.382743678	0.348931946	66	b_caudalmiddlefrontal_t	ENSG00000140948	ZCCHC14	16
ENSG00000144485	1.098872629	0.017551573	2.996466018	0.00426591	0.122704742	-2.247817342	0.197317061	66	b_caudalmiddlefrontal_t	ENSG00000144485	HES6	2
ENSG00000214562	0.781687553	0.008085346	2.993353607	0.004302809	0.123557853	-2.262844903	0.099136044	66	b_caudalmiddlefrontal_t	ENSG00000214562	NUTM2D	10
ENSG00000156219	-1.155030048	-0.014876835	-2.992771341	0.004309746	0.123557853	-2.283655289	0.359869847	66	b_caudalmiddlefrontal_t	ENSG00000156219	ART3	4
ENSG00000171940	-0.443144222	0.000403087	-2.991674138	0.004318454	0.123604222	-2.325640661	0.296872836	66	b_caudalmiddlefrontal_t	ENSG00000171940	ZNF217	20
ENSG00000126215	0.798658087	0.001445503	2.990388866	0.004338235	0.123966853	-2.184577483	0.221740758	66	b_caudalmiddlefrontal_t	ENSG00000126215	XRCC3	14
ENSG00000215483	-0.786064215	-0.00664281	-2.989296541	0.004348515	0.124048148	-2.063912095	0.182259168	66	b_caudalmiddlefrontal_t	ENSG00000215483	LINC00598	13
ENSG00000050344	0.675057851	0.00229657	2.988398221	0.004362174	0.124048148	-2.371176689	0.146290425	66	b_caudalmiddlefrontal_t	ENSG00000050344	NFE2L3	7
ENSG00000070882	0.48418431	0.003155102	2.988377039	0.00436243	0.124048148	-2.465944546	0.122493738	66	b_caudalmiddlefrontal_t	ENSG00000070882	OSBPL3	7
ENSG00000235026	-0.575887106	-0.005811939	-2.986972813	0.004374967	0.124202029	-2.13775948	0.251648994	66	b_caudalmiddlefrontal_t	ENSG00000235026	DPP10-AS1	2
ENSG00000203797	-0.704195372	-0.001368938	-2.985512187	0.004395087	0.124381542	-2.14044939	0.144377829	66	b_caudalmiddlefrontal_t	ENSG00000203797	DDO	6
ENSG00000178150	1.221730761	0.002375191	2.985638919	0.004395561	0.124381542	-2.014884202	0.310487125	66	b_caudalmiddlefrontal_t	ENSG00000178150	ZNF114	19
ENSG00000158869	-0.697090689	-0.008020694	-2.981445213	0.004446761	0.125626417	-2.201756434	0.098228181	66	b_caudalmiddlefrontal_t	ENSG00000158869	FCER1G	1
ENSG00000090857	0.819372818	-0.008085636	2.980528159	0.004458032	0.125741016	-2.485591808	0.163194395	66	b_caudalmiddlefrontal_t	ENSG00000090857	PDPR	16
ENSG00000004534	-0.43474069	-0.000180768	-2.978183877	0.004484402	0.126280478	-2.466093353	0.207689928	66	b_caudalmiddlefrontal_t	ENSG00000004534	RBM6	3
ENSG00000163273	1.699184652	0.005402305	2.975402601	0.004521514	0.126571418	-2.060224913	0.18779397	66	b_caudalmiddlefrontal_t	ENSG00000163273	NPPC	2
ENSG00000066056	0.607894797	0.007259836	2.975402138	0.00452152	0.126571418	-2.306811549	0.111187423	66	b_caudalmiddlefrontal_t	ENSG00000066056	TIE1	1
ENSG00000271978	-0.937998133	0.002160128	-2.97529621	0.004522841	0.126571418	-2.128659884	0.264901821	66	b_caudalmiddlefrontal_t	ENSG00000271978	AL359643.2	6
ENSG00000172137	0.996418241	-0.008485684	2.975220999	0.004523779	0.126571418	-2.302573628	0.208581695	66	b_caudalmiddlefrontal_t	ENSG00000172137	CALB2	16
ENSG00000258498	1.036054879	0.008614539	2.973893505	0.004540366	0.126831912	-2.091548461	0.193754702	66	b_caudalmiddlefrontal_t	ENSG00000258498	DIO3OS	14
ENSG00000100442	-0.456955769	-0.007645808	-2.972000499	0.004563664	0.127190256	-2.505126831	0.292265016	66	b_caudalmiddlefrontal_t	ENSG00000100442	FKBP3	14
ENSG00000168398	-1.305999838	0.019630534	-2.971646281	0.004568573	0.127190256	-2.089899774	0.217595038	66	b_caudalmiddlefrontal_t	ENSG00000168398	BDKRB2	14
ENSG00000270082	1.224048045	0.005413213	2.970768894	0.004575084	0.127190256	-2.159294766	0.185604132	66	b_caudalmiddlefrontal_t	ENSG00000270082	AC010531.7	16
ENSG00000085760	-0.446282836	-0.00193892	-2.969307374	0.00459584	0.127240517	-2.482670705	0.189636598	66	b_caudalmiddlefrontal_t	ENSG00000085760	MTIF2	2
ENSG00000108821	2.197891573	0.011158004	2.969163945	0.004599922	0.127240517	-2.058261424	0.321158974	66	b_caudalmiddlefrontal_t	ENSG00000108821	COL1A1	17
ENSG00000270804	0.43586497	0.001672382	2.968105165	0.004608787	0.127240517	-2.203074197	0.124776398	66	b_caudalmiddlefrontal_t	ENSG00000270804	AC010326.4	19
ENSG00000233705	-0.505698146	-0.0046393	-2.967897367	0.004615995	0.127240517	-2.489877969	0.093764892	66	b_caudalmiddlefrontal_t	ENSG00000233705	SLC26A4-AS1	7
ENSG00000277283	0.634769897	0.007770681	2.96711173	0.004621416	0.127240517	-2.140356604	0.231493648	66	b_caudalmiddlefrontal_t	ENSG00000277283	AC004812.2	12
ENSG00000155368	-0.573903012	-0.009834728	-2.967412942	0.004622156	0.127240517	-2.493669841	0.439851468	66	b_caudalmiddlefrontal_t	ENSG00000155368	DBI	2
ENSG00000122644	-0.425019354	-0.011904794	-2.966442105	0.004629947	0.127240517	-2.422953891	0.275232308	66	b_caudalmiddlefrontal_t	ENSG00000122644	ARL4A	7
ENSG00000157502	-0.756965539	-0.000735117	-2.966382306	0.004635289	0.127240517	-2.472629745	0.118515898	66	b_caudalmiddlefrontal_t	ENSG00000157502	MUM1L1	X
ENSG00000233750	1.502017615	0.009076862	2.96532648	0.00464878	0.127352197	-2.192814468	0.219856063	66	b_caudalmiddlefrontal_t	ENSG00000233750	CICP27	1
ENSG00000177666	0.920711736	0.01521649	2.96471721	0.004656581	0.127352197	-2.38913492	0.120113392	66	b_caudalmiddlefrontal_t	ENSG00000177666	PNPLA2	11
ENSG00000152229	0.984355224	-0.004657087	2.964296929	0.004661276	0.127352197	-2.079141537	0.212285236	66	b_caudalmiddlefrontal_t	ENSG00000152229	PSTPIP2	18
ENSG00000178162	-0.433294949	-0.002169559	-2.960620901	0.004704727	0.128338185	-2.408881834	0.22666502	66	b_caudalmiddlefrontal_t	ENSG00000178162	FAR2P2	2
ENSG00000165512	-0.481211889	-0.005923761	-2.959005529	0.00472767	0.128655464	-2.432711103	0.10390812	66	b_caudalmiddlefrontal_t	ENSG00000165512	ZNF22	10
ENSG00000261701	-1.673626968	0.002135808	-2.958681979	0.004734523	0.128655464	-2.238388984	0.208628631	66	b_caudalmiddlefrontal_t	ENSG00000261701	HPR	16
ENSG00000149357	0.398330162	0.002081751	2.958020067	0.004738501	0.128655464	-2.519877447	0.193939421	66	b_caudalmiddlefrontal_t	ENSG00000149357	LAMTOR1	11
ENSG00000119865	0.251234171	-0.001944277	2.956235613	0.004761804	0.128925324	-2.538686401	0.190609068	66	b_caudalmiddlefrontal_t	ENSG00000119865	CNRIP1	2
ENSG00000198576	1.523345712	0.017304555	2.956482228	0.004763233	0.128925324	-2.252024195	0.168316611	66	b_caudalmiddlefrontal_t	ENSG00000198576	ARC	8
ENSG00000087589	1.029444643	-0.010909786	2.954961991	0.004783169	0.129264206	-2.168841414	0.152726145	66	b_caudalmiddlefrontal_t	ENSG00000087589	CASS4	20
ENSG00000172081	0.635130177	0.003875233	2.954005236	0.004795755	0.129403728	-2.437606813	0.294387637	66	b_caudalmiddlefrontal_t	ENSG00000172081	MOB3A	19
ENSG00000138772	-1.029258698	0.000388134	-2.953221264	0.004806092	0.1294822	-2.367561013	0.104713487	66	b_caudalmiddlefrontal_t	ENSG00000138772	ANXA3	4
ENSG00000261534	0.546557094	-0.003211374	2.950185974	0.004846307	0.130048891	-2.515714689	0.333189501	66	b_caudalmiddlefrontal_t	ENSG00000261534	AL596244.1	9
ENSG00000272414	-0.675493569	-0.001468601	-2.950147238	0.004846823	0.130048891	-2.369793751	0.140926623	66	b_caudalmiddlefrontal_t	ENSG00000272414	FAM47E-STBD1	4
ENSG00000254614	-0.989214667	0.0105379	-2.948782534	0.004864296	0.130048891	-2.112908561	0.170657906	66	b_caudalmiddlefrontal_t	ENSG00000254614	AP003068.2	11
ENSG00000111707	0.285990456	0.001248869	2.94822549	0.00486773	0.130048891	-2.525758451	0.152153249	66	b_caudalmiddlefrontal_t	ENSG00000111707	SUDS3	12
ENSG00000213297	2.113217863	-0.002136586	2.948561399	0.004867961	0.130048891	-2.118174477	0.293420238	66	b_caudalmiddlefrontal_t	ENSG00000213297	ZNF625-ZNF20	19
ENSG00000184672	-0.441870178	-0.005122449	-2.947638777	0.004878804	0.130048891	-2.565644749	0.105218563	66	b_caudalmiddlefrontal_t	ENSG00000184672	RALYL	8
ENSG00000188649	0.87016809	0.021549503	2.947709493	0.004879351	0.130048891	-2.22391896	0.159819496	66	b_caudalmiddlefrontal_t	ENSG00000188649	CC2D2B	10
ENSG00000081853	0.51948383	0.007376736	2.946119409	0.004896594	0.130175521	-2.368402438	0.107484137	66	b_caudalmiddlefrontal_t	ENSG00000081853	PCDHGA2	5
ENSG00000133114	-0.345411615	0.004676339	-2.945528124	0.004903891	0.130175521	-2.5822031	0.146724281	66	b_caudalmiddlefrontal_t	ENSG00000133114	GPALPP1	13
ENSG00000144741	-0.417443296	0.002971261	-2.944809357	0.004913569	0.130175521	-2.508714049	0.152094506	66	b_caudalmiddlefrontal_t	ENSG00000144741	SLC25A26	3
ENSG00000006530	-0.263879979	-0.00368067	-2.94477927	0.004913975	0.130175521	-2.562573021	0.11776511	66	b_caudalmiddlefrontal_t	ENSG00000006530	AGK	7
ENSG00000166831	1.103241611	0.007115923	2.941222034	0.004966913	0.131231294	-2.160781681	0.254186216	66	b_caudalmiddlefrontal_t	ENSG00000166831	RBPMS2	15
ENSG00000164707	1.419488201	0.007181855	2.941077065	0.004968886	0.131231294	-2.285752482	0.129994501	66	b_caudalmiddlefrontal_t	ENSG00000164707	SLC13A4	7
ENSG00000162415	0.418368136	0.00022464	2.939466231	0.004986074	0.131486005	-2.499425422	0.277608925	66	b_caudalmiddlefrontal_t	ENSG00000162415	ZSWIM5	1
ENSG00000112902	0.432310207	0.001592385	2.93755362	0.005014408	0.132033456	-2.569408109	0.121875328	66	b_caudalmiddlefrontal_t	ENSG00000112902	SEMA5A	5
ENSG00000180346	0.714308382	-0.006292855	2.93703319	0.005024225	0.132076181	-2.366981975	0.219284765	66	b_caudalmiddlefrontal_t	ENSG00000180346	TIGD2	4
ENSG00000066427	0.326155555	0.001901589	2.93609094	0.005032388	0.132076181	-2.619526082	0.518723904	66	b_caudalmiddlefrontal_t	ENSG00000066427	ATXN3	14
ENSG00000131188	2.051313413	0.028031647	2.935779147	0.005041503	0.132076181	-2.126323887	0.201036388	66	b_caudalmiddlefrontal_t	ENSG00000131188	PRR7	5
ENSG00000281490	0.954932718	0.012795517	2.935428842	0.005046339	0.132076181	-2.519167414	0.148671871	66	b_caudalmiddlefrontal_t	ENSG00000281490	CICP14	7
ENSG00000170322	-0.403306149	0.003660485	-2.933080172	0.005074038	0.132602025	-2.541408841	0.171848675	66	b_caudalmiddlefrontal_t	ENSG00000170322	NFRKB	11
ENSG00000102921	0.362054506	0.003367779	2.931127345	0.005101224	0.13302957	-2.615664323	0.293119502	66	b_caudalmiddlefrontal_t	ENSG00000102921	N4BP1	16
ENSG00000162961	-0.574058255	-0.006919696	-2.931117824	0.00510621	0.13302957	-2.482483282	0.32408767	66	b_caudalmiddlefrontal_t	ENSG00000162961	DPY30	2
ENSG00000165416	0.352547814	0.002060804	2.929825619	0.005119421	0.13302957	-2.584731715	0.152544732	66	b_caudalmiddlefrontal_t	ENSG00000165416	SUGT1	13
ENSG00000122679	-0.850549725	0.002527364	-2.929765974	0.005120925	0.13302957	-2.160784418	0.277551153	66	b_caudalmiddlefrontal_t	ENSG00000122679	RAMP3	7
ENSG00000156076	1.041303652	0.005076323	2.927500923	0.005156951	0.133766103	-2.585353385	0.180555751	66	b_caudalmiddlefrontal_t	ENSG00000156076	WIF1	12
ENSG00000247982	1.151982023	-0.005769294	2.925712119	0.00518222	0.134221797	-2.174516717	0.258986784	66	b_caudalmiddlefrontal_t	ENSG00000247982	LINC00926	15
ENSG00000110025	0.421374997	0.001050445	2.924568029	0.005193535	0.134315305	-2.470812371	0.1181822	66	b_caudalmiddlefrontal_t	ENSG00000110025	SNX15	11
ENSG00000212864	1.151019726	0.011124342	2.923599606	0.005212209	0.134433756	-2.33064672	0.133010752	66	b_caudalmiddlefrontal_t	ENSG00000212864	RNF208	9
ENSG00000197860	-0.370778788	-0.001178521	-2.922686716	0.005220297	0.134433756	-2.619761516	0.279511362	66	b_caudalmiddlefrontal_t	ENSG00000197860	SGTB	5
ENSG00000161533	0.321510857	0.006386167	2.922619736	0.005221253	0.134433756	-2.649743742	0.420815764	66	b_caudalmiddlefrontal_t	ENSG00000161533	ACOX1	17
ENSG00000279078	0.695091752	0.007638102	2.920100711	0.005262234	0.135289099	-2.406308453	0.147681128	66	b_caudalmiddlefrontal_t	ENSG00000279078	SND1-IT1	7
ENSG00000197857	0.335218111	0.001272559	2.91586756	0.00531838	0.136531208	-2.519733475	0.293597213	66	b_caudalmiddlefrontal_t	ENSG00000197857	ZNF44	19
ENSG00000183484	1.433191032	0.01234166	2.913482079	0.005358089	0.137338962	-2.184262927	0.133121537	66	b_caudalmiddlefrontal_t	ENSG00000183484	GPR132	14
ENSG00000071246	0.533487615	0.004090857	2.911861102	0.005381812	0.137338962	-2.642308205	0.185941351	66	b_caudalmiddlefrontal_t	ENSG00000071246	VASH1	14
ENSG00000261512	1.345709338	0.002764828	2.911502807	0.005387068	0.137338962	-2.204476714	0.091418127	66	b_caudalmiddlefrontal_t	ENSG00000261512	AC092368.3	16
ENSG00000204789	-0.438883977	-0.00841606	-2.911430674	0.005387371	0.137338962	-2.667568925	0.08935289	66	b_caudalmiddlefrontal_t	ENSG00000204789	ZNF204P	6
ENSG00000172530	0.726996289	0.007510088	2.911354857	0.00538924	0.137338962	-2.442940531	0.117535341	66	b_caudalmiddlefrontal_t	ENSG00000172530	BANP	16
ENSG00000261326	0.519589982	-0.010581288	2.908514343	0.005429189	0.138155037	-2.512248556	0.125783824	66	b_caudalmiddlefrontal_t	ENSG00000261326	LINC01355	1
ENSG00000103196	-0.958883261	0.005297968	-2.908007154	0.005438606	0.138192908	-2.48383206	0.091391857	66	b_caudalmiddlefrontal_t	ENSG00000103196	CRISPLD2	16
ENSG00000231764	0.769541809	0.001250006	2.906927414	0.005454617	0.13825516	-2.651768937	0.13622893	66	b_caudalmiddlefrontal_t	ENSG00000231764	DLX6-AS1	7
ENSG00000259529	0.982794635	0.002136392	2.905298123	0.005478861	0.13825516	-2.320791605	0.087552515	66	b_caudalmiddlefrontal_t	ENSG00000259529	AL136295.5	14
ENSG00000118432	0.465536546	-0.000161004	2.905164863	0.005480848	0.13825516	-2.677331342	0.194822529	66	b_caudalmiddlefrontal_t	ENSG00000118432	CNR1	6
ENSG00000178338	-0.34775117	0.00089949	-2.904802085	0.005481197	0.13825516	-2.488584521	0.142044296	66	b_caudalmiddlefrontal_t	ENSG00000178338	ZNF354B	5
ENSG00000280119	1.112348323	0.011990592	2.904738706	0.005487208	0.13825516	-2.301526844	0.378905487	66	b_caudalmiddlefrontal_t	ENSG00000280119	AC093642.2	2
ENSG00000180730	-0.951227252	-0.006438376	-2.90389456	0.005498524	0.13825516	-2.217188722	0.192266267	66	b_caudalmiddlefrontal_t	ENSG00000180730	SHISA2	13
ENSG00000150394	-0.352949166	-0.004249233	-2.903550137	0.005499907	0.13825516	-2.6652235	0.138030498	66	b_caudalmiddlefrontal_t	ENSG00000150394	CDH8	16
ENSG00000132275	0.309682713	0.006866103	2.903242853	0.005504508	0.13825516	-2.647065732	0.204707104	66	b_caudalmiddlefrontal_t	ENSG00000132275	RRP8	11
ENSG00000100601	0.261529171	-0.00223977	2.902095293	0.005521724	0.138488008	-2.423232564	0.12330757	66	b_caudalmiddlefrontal_t	ENSG00000100601	ALKBH1	14
ENSG00000138794	-0.987455409	-0.009905961	-2.901271323	0.005539209	0.138617813	-2.271085482	0.138416581	66	b_caudalmiddlefrontal_t	ENSG00000138794	CASP6	4
ENSG00000130749	0.734430645	0.010499801	2.901032751	0.005542804	0.138617813	-2.653590496	0.165890652	66	b_caudalmiddlefrontal_t	ENSG00000130749	ZC3H4	19
ENSG00000251664	-0.94300514	0.006033277	-2.898390758	0.005582758	0.139416986	-2.406895015	0.172666838	66	b_caudalmiddlefrontal_t	ENSG00000251664	PCDHA12	5
ENSG00000279555	1.00831393	-0.004250316	2.896876851	0.005605773	0.139504179	-2.366060259	0.250310986	66	b_caudalmiddlefrontal_t	ENSG00000279555	AC091181.1	17
ENSG00000185551	0.769471656	0.001241577	2.895036499	0.005633869	0.139504179	-2.515738652	0.223603896	66	b_caudalmiddlefrontal_t	ENSG00000185551	NR2F2	15
ENSG00000102738	-0.376522569	-0.004378715	-2.893083416	0.005658669	0.139504179	-2.577517802	0.268623596	66	b_caudalmiddlefrontal_t	ENSG00000102738	MRPS31	13
ENSG00000284052	0.576921125	-0.003347044	2.893125542	0.00566024	0.139504179	-2.450115076	0.247189024	66	b_caudalmiddlefrontal_t	ENSG00000284052	AC006460.2	2
ENSG00000279133	0.630245252	0.028890949	2.892465729	0.005671634	0.139504179	-2.426507055	0.102997241	66	b_caudalmiddlefrontal_t	ENSG00000279133	AC018628.1	17
ENSG00000265590	-0.847385312	-0.015263731	-2.892549589	0.005672045	0.139504179	-2.387414797	0.400588495	66	b_caudalmiddlefrontal_t	ENSG00000265590	AP000275.2	21
ENSG00000244486	1.273004234	0.017648593	2.891781464	0.005683884	0.139504179	-2.234101177	0.122417509	66	b_caudalmiddlefrontal_t	ENSG00000244486	SCARF2	22
ENSG00000158201	-0.610123346	-0.006296595	-2.891255593	0.005692003	0.139504179	-2.529483513	0.155656704	66	b_caudalmiddlefrontal_t	ENSG00000158201	ABHD3	18
ENSG00000147118	-0.386945251	-0.001787865	-2.890823028	0.00569351	0.139504179	-2.587627765	0.126477609	66	b_caudalmiddlefrontal_t	ENSG00000147118	ZNF182	X
ENSG00000164830	-0.346828741	-0.000707564	-2.890466847	0.005699019	0.139504179	-2.660111346	0.215061785	66	b_caudalmiddlefrontal_t	ENSG00000164830	OXR1	8
ENSG00000171659	0.838367904	0.000643809	2.890771545	0.005699486	0.139504179	-2.557872076	0.252485326	66	b_caudalmiddlefrontal_t	ENSG00000171659	GPR34	X
ENSG00000149305	-0.728365554	0.001801557	-2.890500873	0.00570072	0.139504179	-2.322960614	0.230749903	66	b_caudalmiddlefrontal_t	ENSG00000149305	HTR3B	11
ENSG00000279693	1.587615111	0.024452253	2.890019879	0.005711124	0.139504179	-2.29579693	0.301032559	66	b_caudalmiddlefrontal_t	ENSG00000279693	AC099521.2	16
ENSG00000185046	-0.277862906	-0.001814609	-2.889656981	0.005711561	0.139504179	-2.720667866	0.361308862	66	b_caudalmiddlefrontal_t	ENSG00000185046	ANKS1B	12
ENSG00000280381	1.039935051	0.036762112	2.889986415	0.005711642	0.139504179	-2.458312161	0.243756757	66	b_caudalmiddlefrontal_t	ENSG00000280381	AC026362.2	12
ENSG00000101052	0.496008677	-0.001753792	2.889480296	0.005714301	0.139504179	-2.483246638	0.158778633	66	b_caudalmiddlefrontal_t	ENSG00000101052	IFT52	20
ENSG00000146263	-0.496049834	-0.002881753	-2.888532624	0.005731856	0.139737041	-2.582338347	0.138777319	66	b_caudalmiddlefrontal_t	ENSG00000146263	MMS22L	6
ENSG00000233622	1.033990017	0.009504656	2.887476547	0.005750665	0.139999784	-2.39265613	0.320435683	66	b_caudalmiddlefrontal_t	ENSG00000233622	CYP2T1P	19
ENSG00000245552	0.860830558	-0.006586346	2.886267914	0.005768757	0.140023901	-2.291190521	0.337962252	66	b_caudalmiddlefrontal_t	ENSG00000245552	AP000787.1	11
ENSG00000206557	-0.611043284	-0.000835313	-2.885395009	0.005777992	0.140023901	-2.356229136	0.571206569	66	b_caudalmiddlefrontal_t	ENSG00000206557	TRIM71	3
ENSG00000233184	-1.414890718	-0.007372899	-2.884967063	0.00578993	0.140023901	-2.342076616	0.135060269	66	b_caudalmiddlefrontal_t	ENSG00000233184	AC093157.1	1
ENSG00000130340	-0.261228197	-0.001105733	-2.884628478	0.005790016	0.140023901	-2.656184831	0.22607239	66	b_caudalmiddlefrontal_t	ENSG00000130340	SNX9	6
ENSG00000167703	0.714493667	0.010000524	2.884846576	0.005791821	0.140023901	-2.694430992	0.114171898	66	b_caudalmiddlefrontal_t	ENSG00000167703	SLC43A2	17
ENSG00000205913	1.188251833	0.039756331	2.883443607	0.005813888	0.140280903	-2.254007255	0.123657068	66	b_caudalmiddlefrontal_t	ENSG00000205913	SRRM2-AS1	16
ENSG00000198899	0.838134442	0.003074335	2.882850504	0.00582324	0.140280903	-2.608160209	0.242864445	66	b_caudalmiddlefrontal_t	ENSG00000198899	MT-ATP6	MT
ENSG00000122585	-1.00946629	0.021093503	-2.882637935	0.005826595	0.140280903	-2.425670901	0.125316012	66	b_caudalmiddlefrontal_t	ENSG00000122585	NPY	7
ENSG00000106346	0.366130141	0.00474073	2.881401759	0.005840885	0.140325834	-2.640017922	0.230961292	66	b_caudalmiddlefrontal_t	ENSG00000106346	USP42	7
ENSG00000198625	0.434435967	0.006890728	2.881501567	0.005844562	0.140325834	-2.759669998	0.16109221	66	b_caudalmiddlefrontal_t	ENSG00000198625	MDM4	1
ENSG00000246477	0.739157502	-0.007604028	2.879522105	0.005875982	0.140886156	-2.42138261	0.15898558	66	b_caudalmiddlefrontal_t	ENSG00000246477	AF131216.1	8
ENSG00000114346	-0.59791899	-0.004727628	-2.877623392	0.005906267	0.141417777	-2.627249095	0.282957522	66	b_caudalmiddlefrontal_t	ENSG00000114346	ECT2	3
ENSG00000135144	0.617440028	0.007772961	2.876576753	0.005923023	0.141624448	-2.677914136	0.312285167	66	b_caudalmiddlefrontal_t	ENSG00000135144	DTX1	12
ENSG00000273891	1.023699134	0.008826326	2.875724379	0.005936702	0.141757066	-2.297320303	0.431368496	66	b_caudalmiddlefrontal_t	ENSG00000273891	AL731566.1	10
ENSG00000111405	-0.648446897	-0.003426789	-2.874294461	0.00595466	0.141991363	-2.383763963	0.464892465	66	b_caudalmiddlefrontal_t	ENSG00000111405	ENDOU	12
ENSG00000182117	-0.510611285	-0.007346057	-2.873659003	0.005968216	0.142025471	-2.610062935	0.116510758	66	b_caudalmiddlefrontal_t	ENSG00000182117	NOP10	15
ENSG00000144504	0.899619326	0.004840914	2.872765012	0.005984422	0.142025471	-2.565153636	0.190713636	66	b_caudalmiddlefrontal_t	ENSG00000144504	ANKMY1	2
ENSG00000157890	0.606518469	0.006017965	2.872579511	0.005987425	0.142025471	-2.665068315	0.132453343	66	b_caudalmiddlefrontal_t	ENSG00000157890	MEGF11	15
ENSG00000116157	0.522704079	-0.001489738	2.872072483	0.005990305	0.142025471	-2.361053512	0.154658365	66	b_caudalmiddlefrontal_t	ENSG00000116157	GPX7	1
ENSG00000239653	0.902317504	0.009463179	2.871999112	0.00599683	0.142025471	-2.423660724	0.39038628	66	b_caudalmiddlefrontal_t	ENSG00000239653	PSMD6-AS2	3
ENSG00000213638	1.818989267	0.021713143	2.869844154	0.00603187	0.142524287	-2.277421708	0.089735809	66	b_caudalmiddlefrontal_t	ENSG00000213638	ADAT3	19
ENSG00000102595	-0.392824975	0.007989345	-2.869236266	0.006037166	0.142524287	-2.749390428	0.326221203	66	b_caudalmiddlefrontal_t	ENSG00000102595	UGGT2	13
ENSG00000161542	-0.390009409	-0.00058355	-2.868690876	0.006045336	0.142524287	-2.73612326	0.406784876	66	b_caudalmiddlefrontal_t	ENSG00000161542	PRPSAP1	17
ENSG00000261308	1.039632911	0.015682811	2.868697144	0.006050598	0.142524287	-2.342977643	0.138346411	66	b_caudalmiddlefrontal_t	ENSG00000261308	FIGNL2	12
ENSG00000011105	0.731454984	0.006721882	2.868158062	0.006059418	0.142539437	-2.676972605	0.175216948	66	b_caudalmiddlefrontal_t	ENSG00000011105	TSPAN9	12
ENSG00000160097	0.506047917	0.001129016	2.867420081	0.006071513	0.142631454	-2.684728785	0.138773174	66	b_caudalmiddlefrontal_t	ENSG00000160097	FNDC5	1
ENSG00000166478	-0.419247057	-0.003132211	-2.866160868	0.006086816	0.142681041	-2.651508541	0.076494403	66	b_caudalmiddlefrontal_t	ENSG00000166478	ZNF143	11
ENSG00000174038	1.29274691	0.00962757	2.865909659	0.006096336	0.142681041	-2.595723415	0.399007041	66	b_caudalmiddlefrontal_t	ENSG00000174038	C9orf131	9
ENSG00000279789	0.853725956	0.003736207	2.865708774	0.006099645	0.142681041	-2.454135064	0.136654044	66	b_caudalmiddlefrontal_t	ENSG00000279789	AC120114.4	16
ENSG00000172465	-0.454940725	-0.005616121	-2.865251626	0.006106365	0.142681041	-2.735888312	0.104181379	66	b_caudalmiddlefrontal_t	ENSG00000172465	TCEAL1	X
ENSG00000281969	1.329210096	0.026214634	2.864361586	0.006121876	0.142851962	-2.491280167	0.095541769	66	b_caudalmiddlefrontal_t	ENSG00000281969	AL592158.1	6
ENSG00000149177	0.33614555	0.001889346	2.863094225	0.006137447	0.143023847	-2.796906278	0.116942218	66	b_caudalmiddlefrontal_t	ENSG00000149177	PTPRJ	11
ENSG00000268660	1.513721242	0.014386241	2.861382715	0.0061713	0.143620735	-2.340960316	0.137202746	66	b_caudalmiddlefrontal_t	ENSG00000268660	LETM1P2	19
ENSG00000153944	0.305886067	-0.003375103	2.858856933	0.006208049	0.144283343	-2.799315275	0.441888389	66	b_caudalmiddlefrontal_t	ENSG00000153944	MSI2	17
ENSG00000128534	0.385442382	0.000620944	2.857993404	0.00622253	0.144427315	-2.69463666	0.241234313	66	b_caudalmiddlefrontal_t	ENSG00000128534	LSM8	7
ENSG00000249751	-2.06138063	0.002399354	-2.857041064	0.006243998	0.144575208	-2.3349628	0.135790992	66	b_caudalmiddlefrontal_t	ENSG00000249751	ECSCR	5
ENSG00000182944	-0.233434034	0.001675966	-2.856628	0.00624549	0.144575208	-2.732846759	0.50699815	66	b_caudalmiddlefrontal_t	ENSG00000182944	EWSR1	22
ENSG00000187624	-0.698833666	-0.002231646	-2.856296717	0.006256541	0.144638958	-2.489264249	0.43011069	66	b_caudalmiddlefrontal_t	ENSG00000187624	C17orf97	17
ENSG00000070018	0.305685172	0.000284358	2.852200618	0.006320481	0.145923572	-2.819408118	0.402975903	66	b_caudalmiddlefrontal_t	ENSG00000070018	LRP6	12
ENSG00000225569	1.365608548	0.029251809	2.848554497	0.0063884	0.146984587	-2.316963113	0.195114989	66	b_caudalmiddlefrontal_t	ENSG00000225569	CCT4P2	X
ENSG00000067445	-0.40493024	0.003748905	-2.848076704	0.006394256	0.146984587	-2.833642907	0.159041991	66	b_caudalmiddlefrontal_t	ENSG00000067445	TRO	X
ENSG00000197265	-0.441465723	-0.005012266	-2.847459406	0.006401712	0.146984587	-2.615206317	0.366831568	66	b_caudalmiddlefrontal_t	ENSG00000197265	GTF2E2	8
ENSG00000184786	0.655572101	3.08E-05	2.847406206	0.006404489	0.146984587	-2.453228223	0.166122101	66	b_caudalmiddlefrontal_t	ENSG00000184786	TCTE3	6
ENSG00000012822	-0.370691967	0.002310457	-2.847060034	0.006408599	0.146984587	-2.792651126	0.300199917	66	b_caudalmiddlefrontal_t	ENSG00000012822	CALCOCO1	12
ENSG00000270181	-0.370764361	0.006269366	-2.845878271	0.006429633	0.147039198	-2.842181397	0.222107591	66	b_caudalmiddlefrontal_t	ENSG00000270181	BIVM-ERCC5	13
ENSG00000151240	0.309126705	0.005630111	2.845478989	0.006435929	0.147039198	-2.810412931	0.5507156	66	b_caudalmiddlefrontal_t	ENSG00000151240	DIP2C	10
ENSG00000145781	-0.566739514	-0.005716999	-2.845779432	0.006436286	0.147039198	-2.705922503	0.107843205	66	b_caudalmiddlefrontal_t	ENSG00000145781	COMMD10	5
ENSG00000134874	-0.317697571	-0.002645404	-2.843312696	0.006473551	0.14751402	-2.79890046	0.116134754	66	b_caudalmiddlefrontal_t	ENSG00000134874	DZIP1	13
ENSG00000087245	0.855602114	0.005794056	2.843088519	0.006483038	0.14751402	-2.449678396	0.255380991	66	b_caudalmiddlefrontal_t	ENSG00000087245	MMP2	16
ENSG00000280222	1.075215502	0.022364261	2.84126516	0.006514896	0.14751402	-2.674660418	0.185642428	66	b_caudalmiddlefrontal_t	ENSG00000280222	AL365209.1	1
ENSG00000063660	0.72553677	0.012671543	2.84099755	0.006519584	0.14751402	-2.772899447	0.285558216	66	b_caudalmiddlefrontal_t	ENSG00000063660	GPC1	2
ENSG00000166477	-0.364453244	-0.002897209	-2.840592608	0.006521079	0.14751402	-2.80026327	0.119858478	66	b_caudalmiddlefrontal_t	ENSG00000166477	LEO1	15
ENSG00000255020	1.037967152	-0.0064606	2.840642994	0.0065258	0.14751402	-2.367960808	0.217892399	66	b_caudalmiddlefrontal_t	ENSG00000255020	AF131216.3	8
ENSG00000135698	-0.437905505	-0.008093214	-2.84012454	0.006530061	0.14751402	-2.724893994	0.090807696	66	b_caudalmiddlefrontal_t	ENSG00000135698	MPHOSPH6	16
ENSG00000245910	-0.481961628	-0.002416417	-2.840206439	0.006531518	0.14751402	-2.718520378	0.183723503	66	b_caudalmiddlefrontal_t	ENSG00000245910	SNHG6	8
ENSG00000259891	0.58037458	0.004345455	2.840171031	0.006533235	0.14751402	-2.610718451	0.107541713	66	b_caudalmiddlefrontal_t	ENSG00000259891	AC107375.1	8
ENSG00000227825	0.713368629	0.008061167	2.837343393	0.006583909	0.148027812	-2.714278334	0.223433637	66	b_caudalmiddlefrontal_t	ENSG00000227825	SLC9A7P1	12
ENSG00000173269	-0.713194217	0.006370488	-2.837328406	0.006584174	0.148027812	-2.702953779	0.371690613	66	b_caudalmiddlefrontal_t	ENSG00000173269	MMRN2	10
ENSG00000196284	-0.517400065	0.006501253	-2.836993672	0.006588463	0.148027812	-2.68572419	0.181323944	66	b_caudalmiddlefrontal_t	ENSG00000196284	SUPT3H	6
ENSG00000114491	0.329268792	0.005926035	2.836682961	0.006589959	0.148027812	-2.791885313	0.302848256	66	b_caudalmiddlefrontal_t	ENSG00000114491	UMPS	3
ENSG00000244040	-0.981680255	-0.001017955	-2.836073313	0.006606404	0.14819075	-2.396392176	0.657152725	66	b_caudalmiddlefrontal_t	ENSG00000244040	IL12A-AS1	3
ENSG00000279910	1.055425137	-0.000759618	2.835633183	0.006614216	0.14819075	-2.373870741	0.170473588	66	b_caudalmiddlefrontal_t	ENSG00000279910	AL731532.1	10
ENSG00000147571	1.720981737	0.017702615	2.832302779	0.006673606	0.148902729	-2.357481659	0.120707725	66	b_caudalmiddlefrontal_t	ENSG00000147571	CRH	8
ENSG00000281005	1.435220674	0.013499387	2.83227642	0.006674078	0.148902729	-2.393424921	0.185249184	66	b_caudalmiddlefrontal_t	ENSG00000281005	LINC00921	16
ENSG00000157538	0.30943422	-0.001492775	2.831938607	0.006674451	0.148902729	-2.853748116	0.095483051	66	b_caudalmiddlefrontal_t	ENSG00000157538	VPS26C	21
ENSG00000273221	-1.416415746	-0.035774366	-2.831786889	0.006680164	0.148902729	-2.402038875	0.878749243	66	b_caudalmiddlefrontal_t	ENSG00000273221	AL355816.2	1
ENSG00000094841	-0.307267082	-0.003319798	-2.830705677	0.006696572	0.148989441	-2.731991353	0.22024819	66	b_caudalmiddlefrontal_t	ENSG00000094841	UPRT	X
ENSG00000172331	-0.464987358	-0.004417035	-2.830606688	0.006701149	0.148989441	-2.753410805	0.448742626	66	b_caudalmiddlefrontal_t	ENSG00000172331	BPGM	7
ENSG00000075413	-0.19467176	-0.000536738	-2.829702903	0.006714613	0.149098622	-2.855683153	0.343364056	66	b_caudalmiddlefrontal_t	ENSG00000075413	MARK3	14
ENSG00000184113	1.165327689	0.020229076	2.828803571	0.006736539	0.14939517	-2.618934475	0.117400197	66	b_caudalmiddlefrontal_t	ENSG00000184113	CLDN5	22
ENSG00000175318	-0.767714498	0.000988382	-2.824397969	0.006816554	0.150977567	-2.501661958	0.08783648	66	b_caudalmiddlefrontal_t	ENSG00000175318	GRAMD2A	15
ENSG00000135925	-0.948890731	0.001829289	-2.823722334	0.006826632	0.150990857	-2.385302253	0.121466839	66	b_caudalmiddlefrontal_t	ENSG00000135925	WNT10A	2
ENSG00000176974	0.384027206	-0.006648541	2.823103255	0.006834478	0.150990857	-2.684810689	0.205619634	66	b_caudalmiddlefrontal_t	ENSG00000176974	SHMT1	17
ENSG00000274292	0.776941859	-0.003672369	2.822681558	0.006847965	0.151028075	-2.581109012	0.16482966	66	b_caudalmiddlefrontal_t	ENSG00000274292	AC084018.2	12
ENSG00000238083	1.414212179	0.008306192	2.822380323	0.006853491	0.151028075	-2.897281794	0.511852618	66	b_caudalmiddlefrontal_t	ENSG00000238083	LRRC37A2	17
ENSG00000260788	-1.17081016	-0.005652339	-2.819729341	0.006902305	0.151766263	-2.447854892	0.412947642	66	b_caudalmiddlefrontal_t	ENSG00000260788	AC009063.2	16
ENSG00000165617	0.497858269	-0.000734786	2.819443267	0.006904403	0.151766263	-2.717970669	0.217473781	66	b_caudalmiddlefrontal_t	ENSG00000165617	DACT1	14
ENSG00000181444	1.235289901	0.015861568	2.818032459	0.00693372	0.152218729	-2.454368893	0.149009406	66	b_caudalmiddlefrontal_t	ENSG00000181444	ZNF467	7
ENSG00000175826	0.54152313	-0.000370114	2.816704925	0.006958389	0.152362001	-2.865251953	0.154813036	66	b_caudalmiddlefrontal_t	ENSG00000175826	CTDNEP1	17
ENSG00000126878	0.540040611	0.006954528	2.816581334	0.00696069	0.152362001	-2.847768166	0.146911629	66	b_caudalmiddlefrontal_t	ENSG00000126878	AIF1L	9
ENSG00000156026	0.379537763	-0.004585683	2.815958822	0.006966469	0.152362001	-2.73639559	0.26011748	66	b_caudalmiddlefrontal_t	ENSG00000156026	MCU	10
ENSG00000183049	0.36308095	0.001117766	2.814996621	0.006984424	0.152513626	-2.847157046	1.140379655	66	b_caudalmiddlefrontal_t	ENSG00000183049	CAMK1D	10
ENSG00000149654	0.702806316	0.006739814	2.814961972	0.006990901	0.152513626	-2.745076424	0.358693618	66	b_caudalmiddlefrontal_t	ENSG00000149654	CDH22	20
ENSG00000111266	0.325992049	0.004545537	2.813948672	0.007004028	0.152609023	-2.909545264	0.10664284	66	b_caudalmiddlefrontal_t	ENSG00000111266	DUSP16	12
ENSG00000168329	0.815676044	0.001291302	2.813360926	0.007020889	0.152650907	-2.826684399	0.403410401	66	b_caudalmiddlefrontal_t	ENSG00000168329	CX3CR1	3
ENSG00000227946	-0.812172706	-0.007850437	-2.813052158	0.007023466	0.152650907	-2.448088144	0.221811762	66	b_caudalmiddlefrontal_t	ENSG00000227946	AC007383.2	2
ENSG00000174332	1.272057281	0.026524159	2.811970511	0.007047029	0.152972305	-2.489527647	0.163503533	66	b_caudalmiddlefrontal_t	ENSG00000174332	GLIS1	1
ENSG00000132256	-0.709173601	0.002588168	-2.809962135	0.007084945	0.153526304	-2.623009588	0.187619839	66	b_caudalmiddlefrontal_t	ENSG00000132256	TRIM5	11
ENSG00000196812	-0.546207129	-0.002052968	-2.809053076	0.007096288	0.153526304	-2.56320039	0.21213956	66	b_caudalmiddlefrontal_t	ENSG00000196812	ZSCAN16	6
ENSG00000245748	1.122361178	-0.019696473	2.809221627	0.007098973	0.153526304	-2.426724115	0.149477619	66	b_caudalmiddlefrontal_t	ENSG00000245748	AC097382.2	4
ENSG00000119333	0.631139066	0.004389985	2.808074488	0.007117912	0.153745142	-2.58969249	0.515684815	66	b_caudalmiddlefrontal_t	ENSG00000119333	WDR34	9
ENSG00000143891	-0.953437997	-0.006737484	-2.80719955	0.007137409	0.15397547	-2.637001038	0.36170711	66	b_caudalmiddlefrontal_t	ENSG00000143891	GALM	2
ENSG00000270231	-0.654666151	0.000526167	-2.806503215	0.00715069	0.15407129	-2.852164149	0.091342415	66	b_caudalmiddlefrontal_t	ENSG00000270231	NBPF8	1
ENSG00000086065	-0.518058007	-0.005827112	-2.804751074	0.007184208	0.154602381	-2.924425185	0.127814859	66	b_caudalmiddlefrontal_t	ENSG00000086065	CHMP5	9
ENSG00000124164	0.303007504	0.002614551	2.802386281	0.007223735	0.155243087	-2.919168792	0.088551149	66	b_caudalmiddlefrontal_t	ENSG00000124164	VAPB	20
ENSG00000217930	0.698090556	0.007650182	2.802276529	0.007231793	0.155243087	-2.628708555	0.160263199	66	b_caudalmiddlefrontal_t	ENSG00000217930	PAM16	16
ENSG00000137776	-0.494645843	-0.00054828	-2.798874267	0.007297694	0.156330527	-2.961160816	0.08319776	66	b_caudalmiddlefrontal_t	ENSG00000137776	SLTM	15
ENSG00000230590	0.457940895	0.010751523	2.798693653	0.007301208	0.156330527	-2.940404756	0.177911686	66	b_caudalmiddlefrontal_t	ENSG00000230590	FTX	X
ENSG00000196839	-0.874004847	0.008929019	-2.798275181	0.007309356	0.156330527	-2.562787154	0.397864547	66	b_caudalmiddlefrontal_t	ENSG00000196839	ADA	20
ENSG00000184343	0.949424637	0.005593726	2.797118049	0.007331929	0.156563686	-2.528802721	0.139097351	66	b_caudalmiddlefrontal_t	ENSG00000184343	SRPK3	X
ENSG00000261056	0.960224373	0.036412706	2.796796074	0.007338221	0.156563686	-2.575041273	0.301456085	66	b_caudalmiddlefrontal_t	ENSG00000261056	AC079416.1	16
ENSG00000269938	0.59363671	0.001307653	2.795416423	0.007359236	0.15682011	-2.484863241	0.418004008	66	b_caudalmiddlefrontal_t	ENSG00000269938	AC068790.2	12
ENSG00000233783	1.284422677	0.019271498	2.795107854	0.007371296	0.156885302	-2.640929598	0.186895685	66	b_caudalmiddlefrontal_t	ENSG00000233783	AP001442.1	21
ENSG00000167543	0.929162827	0.009934907	2.794639143	0.007380503	0.156889699	-2.626247543	0.121814354	66	b_caudalmiddlefrontal_t	ENSG00000167543	TP53I13	17
ENSG00000154124	0.352624247	-0.000322067	2.792520569	0.007416223	0.157324754	-2.909392227	0.172318296	66	b_caudalmiddlefrontal_t	ENSG00000154124	OTULIN	5
ENSG00000151131	0.398751404	0.00908403	2.792544445	0.007419021	0.157324754	-2.961056823	0.080651469	66	b_caudalmiddlefrontal_t	ENSG00000151131	C12orf45	12
ENSG00000137656	-0.411528786	-0.002227235	-2.791216991	0.007442008	0.157620462	-2.78172143	0.162266506	66	b_caudalmiddlefrontal_t	ENSG00000137656	BUD13	11
ENSG00000063169	1.199803733	0.020905428	2.789523163	0.007481694	0.158268695	-2.711302163	0.340417321	66	b_caudalmiddlefrontal_t	ENSG00000063169	BICRA	19
ENSG00000172663	0.467820577	0.006943565	2.788427982	0.007497454	0.158352264	-2.698125691	0.115161569	66	b_caudalmiddlefrontal_t	ENSG00000172663	TMEM134	11
ENSG00000243902	1.100056622	-0.008254247	2.788413368	0.007503813	0.158352264	-2.489163851	0.189668882	66	b_caudalmiddlefrontal_t	ENSG00000243902	FP325335.1	22
ENSG00000145113	1.389630448	0.010175143	2.787273868	0.007526588	0.158458523	-2.526364898	0.168868375	66	b_caudalmiddlefrontal_t	ENSG00000145113	MUC4	3
ENSG00000248115	-0.916168165	-0.006668618	-2.787145563	0.007529156	0.158458523	-2.564732013	0.143414744	66	b_caudalmiddlefrontal_t	ENSG00000248115	AC023154.1	4
ENSG00000163611	-0.455363022	-9.77E-06	-2.78675201	0.00753612	0.158458523	-2.902582788	0.13197608	66	b_caudalmiddlefrontal_t	ENSG00000163611	SPICE1	3
ENSG00000280057	-0.750016502	0.001321246	-2.785588431	0.007554297	0.158631681	-2.480762998	0.114760944	66	b_caudalmiddlefrontal_t	ENSG00000280057	AL022069.2	6
ENSG00000087365	-0.265389738	0.000287965	-2.785177484	0.007562557	0.158631681	-2.954602536	0.213553133	66	b_caudalmiddlefrontal_t	ENSG00000087365	SF3B2	11
ENSG00000197093	0.521626429	0.003025176	2.78360658	0.007594206	0.159014325	-2.679209456	0.111655974	66	b_caudalmiddlefrontal_t	ENSG00000197093	GAL3ST4	7
ENSG00000241058	-0.465278615	-0.003465901	-2.783474992	0.007600201	0.159014325	-2.857156744	0.128633661	66	b_caudalmiddlefrontal_t	ENSG00000241058	NSUN6	10
ENSG00000115507	1.161596203	0.006154206	2.78240125	0.007624696	0.159014325	-2.537996145	0.100914455	66	b_caudalmiddlefrontal_t	ENSG00000115507	OTX1	2
ENSG00000213891	1.336747205	0.006396491	2.781769624	0.007637499	0.159014325	-2.589529113	0.218661856	66	b_caudalmiddlefrontal_t	ENSG00000213891	RPL3P6	5
ENSG00000115317	-0.316429509	-0.000703589	-2.781409488	0.007638677	0.159014325	-2.84395341	0.13393231	66	b_caudalmiddlefrontal_t	ENSG00000115317	HTRA2	2
ENSG00000073111	0.712849283	0.00724115	2.78143973	0.007644194	0.159014325	-2.66572836	0.213991393	66	b_caudalmiddlefrontal_t	ENSG00000073111	MCM2	3
ENSG00000104967	0.522882412	0.008524786	2.780546391	0.007662352	0.159014325	-2.982167275	0.352105333	66	b_caudalmiddlefrontal_t	ENSG00000104967	NOVA2	19
ENSG00000114251	0.554769617	0.003967709	2.780452662	0.007664259	0.159014325	-2.78899476	0.139603696	66	b_caudalmiddlefrontal_t	ENSG00000114251	WNT5A	3
ENSG00000052126	-0.406736794	0.00212353	-2.780337777	0.007665367	0.159014325	-3.005096071	0.204047332	66	b_caudalmiddlefrontal_t	ENSG00000052126	PLEKHA5	12
ENSG00000284610	0.697853731	0.000648384	2.779965725	0.007674175	0.159014325	-2.706633007	0.170328015	66	b_caudalmiddlefrontal_t	ENSG00000284610	AC107918.4	8
ENSG00000121310	0.402563659	-0.001389414	2.77942946	0.007681146	0.159014325	-2.944718415	0.147878569	66	b_caudalmiddlefrontal_t	ENSG00000121310	ECHDC2	1
ENSG00000221923	-0.477711461	-0.003364747	-2.778477591	0.007703624	0.159038735	-2.882565169	0.139911072	66	b_caudalmiddlefrontal_t	ENSG00000221923	ZNF880	19
ENSG00000123810	1.105032681	0.00390793	2.778228053	0.007709659	0.159038735	-2.526174962	0.322682393	66	b_caudalmiddlefrontal_t	ENSG00000123810	B9D2	19
ENSG00000077514	-0.346952783	-0.003970079	-2.777925111	0.007709697	0.159038735	-2.842309747	0.116230967	66	b_caudalmiddlefrontal_t	ENSG00000077514	POLD3	11
ENSG00000139567	-0.721265516	0.004747444	-2.777469034	0.007725205	0.159113824	-2.801970898	0.11084247	66	b_caudalmiddlefrontal_t	ENSG00000139567	ACVRL1	12
ENSG00000198727	1.025592174	0.003514112	2.776811182	0.007738703	0.159113824	-2.851342181	0.178955471	66	b_caudalmiddlefrontal_t	ENSG00000198727	MT-CYB	MT
ENSG00000272768	1.567520083	0.011765885	2.776712899	0.007740722	0.159113824	-2.485816898	0.191652608	66	b_caudalmiddlefrontal_t	ENSG00000272768	AC004854.2	7
ENSG00000160679	-0.286850517	-0.002537695	-2.774895701	0.007771939	0.159244102	-2.987782507	0.153107651	66	b_caudalmiddlefrontal_t	ENSG00000160679	CHTOP	1
ENSG00000253910	-0.681984774	0.00662267	-2.775175345	0.007772362	0.159244102	-2.878601498	0.153300817	66	b_caudalmiddlefrontal_t	ENSG00000253910	PCDHGB2	5
ENSG00000164078	0.946447208	0.007268943	2.774642712	0.007780322	0.159244102	-2.487162746	0.13787734	66	b_caudalmiddlefrontal_t	ENSG00000164078	MST1R	3
ENSG00000204315	-0.600089654	-0.004588639	-2.77435244	0.007783602	0.159244102	-2.642516222	0.204306769	66	b_caudalmiddlefrontal_t	ENSG00000204315	FKBPL	6
ENSG00000160216	0.336896402	0.008395428	2.773036722	0.007810362	0.159597137	-2.968621509	0.132307306	66	b_caudalmiddlefrontal_t	ENSG00000160216	AGPAT3	21
ENSG00000135956	0.303225794	0.00057132	2.772539104	0.007820677	0.159597137	-2.993858949	0.11572383	66	b_caudalmiddlefrontal_t	ENSG00000135956	TMEM127	2
ENSG00000151838	-1.190471448	0.02999854	-2.772469901	0.007828326	0.159597137	-2.506505697	0.117332953	66	b_caudalmiddlefrontal_t	ENSG00000151838	CCDC175	14
ENSG00000197728	-0.992694248	-0.008772298	-2.768013534	0.00792132	0.160912704	-2.983992485	0.119091662	66	b_caudalmiddlefrontal_t	ENSG00000197728	RPS26	12
ENSG00000236144	0.584829068	0.007797953	2.76780374	0.007925723	0.160912704	-2.799269693	0.380484955	66	b_caudalmiddlefrontal_t	ENSG00000236144	TMEM147-AS1	19
ENSG00000215912	1.009276323	0.011198269	2.767324783	0.007935784	0.160912704	-2.674487651	0.288011561	66	b_caudalmiddlefrontal_t	ENSG00000215912	TTC34	1
ENSG00000197208	0.888122211	-0.002487586	2.766614741	0.00795072	0.160912704	-2.575429096	0.286559839	66	b_caudalmiddlefrontal_t	ENSG00000197208	SLC22A4	5
ENSG00000145945	0.748692428	0.006305872	2.766405314	0.00795513	0.160912704	-2.7414632	0.297074496	66	b_caudalmiddlefrontal_t	ENSG00000145945	FAM50B	6
ENSG00000224389	-1.399912662	-0.011898367	-2.766174819	0.007959987	0.160912704	-3.001339443	0.119173825	66	b_caudalmiddlefrontal_t	ENSG00000224389	C4B	6
ENSG00000124383	-0.413964739	-0.005280868	-2.765363674	0.007972563	0.160912704	-2.936428407	0.386744649	66	b_caudalmiddlefrontal_t	ENSG00000124383	MPHOSPH10	2
ENSG00000169105	0.767851899	0.004074608	2.765216069	0.007980217	0.160912704	-2.645067335	0.20899797	66	b_caudalmiddlefrontal_t	ENSG00000169105	CHST14	15
ENSG00000167110	-0.300723311	0.00172787	-2.764779372	0.007983163	0.160912704	-3.025575833	0.184113854	66	b_caudalmiddlefrontal_t	ENSG00000167110	GOLGA2	9
ENSG00000152939	0.61288508	-0.002376235	2.76368231	0.008006385	0.160912704	-2.629834148	0.120478094	66	b_caudalmiddlefrontal_t	ENSG00000152939	MARVELD2	5
ENSG00000176809	0.696159023	0.003057757	2.763738551	0.008011487	0.160912704	-3.020420989	0.111084963	66	b_caudalmiddlefrontal_t	ENSG00000176809	LRRC37A3	17
ENSG00000169241	-0.546024823	-0.007906283	-2.763139953	0.008017888	0.160912704	-2.67016207	0.167003627	66	b_caudalmiddlefrontal_t	ENSG00000169241	SLC50A1	1
ENSG00000164949	-0.923681194	0.000317293	-2.763340912	0.008019922	0.160912704	-2.811342005	0.107408859	66	b_caudalmiddlefrontal_t	ENSG00000164949	GEM	8
ENSG00000110090	0.37356419	0.001568502	2.762637054	0.008028568	0.160912704	-2.995324859	0.202275036	66	b_caudalmiddlefrontal_t	ENSG00000110090	CPT1A	11
ENSG00000232807	0.884146297	0.000578892	2.762598897	0.008035683	0.160912704	-2.569383116	0.187102538	66	b_caudalmiddlefrontal_t	ENSG00000232807	AL137186.2	10
ENSG00000176920	0.873212612	0.012625837	2.762369689	0.008040558	0.160912704	-2.691881053	0.107645104	66	b_caudalmiddlefrontal_t	ENSG00000176920	FUT2	19
ENSG00000182050	0.515310935	0.002589027	2.761846951	0.008051685	0.160950601	-3.044343133	0.121930107	66	b_caudalmiddlefrontal_t	ENSG00000182050	MGAT4C	12
ENSG00000152457	-0.468208951	-0.003288151	-2.760421921	0.008075766	0.161229012	-2.81512106	0.127858365	66	b_caudalmiddlefrontal_t	ENSG00000152457	DCLRE1C	10
ENSG00000213999	2.523514849	0.066830068	2.760327391	0.008084112	0.161229012	-2.523215744	0.155866003	66	b_caudalmiddlefrontal_t	ENSG00000213999	MEF2B	19
ENSG00000182923	-0.263226799	-0.000406225	-2.757709345	0.008133913	0.161735487	-3.040159456	0.792784174	66	b_caudalmiddlefrontal_t	ENSG00000182923	CEP63	3
ENSG00000173868	1.179564837	0.008476085	2.757869162	0.008136825	0.161735487	-2.656509943	0.101302871	66	b_caudalmiddlefrontal_t	ENSG00000173868	PHOSPHO1	17
ENSG00000066651	-0.336228355	0.000618053	-2.757549891	0.008137343	0.161735487	-2.994579011	0.118377491	66	b_caudalmiddlefrontal_t	ENSG00000066651	TRMT11	6
ENSG00000091972	-0.40532218	-0.007798743	-2.756366722	0.008166803	0.162002724	-3.033374032	0.147123826	66	b_caudalmiddlefrontal_t	ENSG00000091972	CD200	3
ENSG00000166016	0.628899315	0.00136366	2.756323423	0.008170133	0.162002724	-2.870136463	0.155180023	66	b_caudalmiddlefrontal_t	ENSG00000166016	ABTB2	11
ENSG00000276248	0.66006993	0.006272233	2.755675232	0.008184138	0.162002724	-2.748491902	0.314840455	66	b_caudalmiddlefrontal_t	ENSG00000276248	AL442125.1	13
ENSG00000105514	0.519603195	0.000270959	2.755498318	0.008187964	0.162002724	-3.022403553	0.110474526	66	b_caudalmiddlefrontal_t	ENSG00000105514	RAB3D	19
ENSG00000186907	1.696322675	0.014831578	2.754769762	0.008203738	0.162130797	-2.66629873	0.116356032	66	b_caudalmiddlefrontal_t	ENSG00000186907	RTN4RL2	11
ENSG00000112983	-0.213561843	0.001659508	-2.751586174	0.00826659	0.16318792	-3.025994739	0.227690318	66	b_caudalmiddlefrontal_t	ENSG00000112983	BRD8	5
ENSG00000153015	-0.369934553	-0.004126082	-2.750688792	0.008286202	0.163324467	-3.004808966	0.250856288	66	b_caudalmiddlefrontal_t	ENSG00000153015	CWC27	5
ENSG00000249115	-0.766915034	0.007222297	-2.750645744	0.008293559	0.163324467	-2.758121693	0.19018807	66	b_caudalmiddlefrontal_t	ENSG00000249115	HAUS5	19
ENSG00000131116	0.673440052	0.008782797	2.750277825	0.008301617	0.163324467	-2.908377045	0.136408949	66	b_caudalmiddlefrontal_t	ENSG00000131116	ZNF428	19
ENSG00000069535	-0.392369393	-0.008032977	-2.74870703	0.008331821	0.163733902	-3.023318978	0.235879572	66	b_caudalmiddlefrontal_t	ENSG00000069535	MAOB	X
ENSG00000248213	1.347303526	0.02149913	2.747455812	0.008363657	0.164081837	-2.586170333	0.113833229	66	b_caudalmiddlefrontal_t	ENSG00000248213	CICP16	4
ENSG00000206120	1.026648214	0.038262507	2.747052819	0.008372551	0.164081837	-2.620845992	0.21267627	66	b_caudalmiddlefrontal_t	ENSG00000206120	EGFEM1P	3
ENSG00000197406	2.094552012	-0.002941679	2.746463404	0.008385576	0.164081837	-2.53144085	0.16968024	66	b_caudalmiddlefrontal_t	ENSG00000197406	DIO3	14
ENSG00000169783	0.734195545	0.010421025	2.746390914	0.008387179	0.164081837	-2.998735789	0.231799311	66	b_caudalmiddlefrontal_t	ENSG00000169783	LINGO1	15
ENSG00000272047	0.421415731	-0.005102604	2.74339154	0.008452371	0.16517183	-3.051118702	0.311189401	66	b_caudalmiddlefrontal_t	ENSG00000272047	GTF2H5	6
ENSG00000158865	-1.198021429	-0.017727944	-2.742085899	0.008482893	0.165582658	-2.872152232	0.107563044	66	b_caudalmiddlefrontal_t	ENSG00000158865	SLC5A11	16
ENSG00000249715	0.945048768	0.009699769	2.741482923	0.00849638	0.165660393	-2.644982671	0.256353467	66	b_caudalmiddlefrontal_t	ENSG00000249715	FER1L5	2
ENSG00000223403	1.029689527	0.005637613	2.740504875	0.008518297	0.165902153	-2.66436449	0.134972317	66	b_caudalmiddlefrontal_t	ENSG00000223403	MEG9	14
ENSG00000128045	-0.664764085	-0.008535263	-2.739126378	0.008549276	0.166293376	-2.920886482	0.120167824	66	b_caudalmiddlefrontal_t	ENSG00000128045	RASL11B	4
ENSG00000115523	1.792458935	0.004389426	2.738762778	0.008557464	0.166293376	-2.56660401	0.141173105	66	b_caudalmiddlefrontal_t	ENSG00000115523	GNLY	2
ENSG00000129226	0.602858391	0.000625035	2.736186271	0.008615696	0.16723853	-2.884532844	0.17056274	66	b_caudalmiddlefrontal_t	ENSG00000129226	CD68	17
ENSG00000198865	0.707405742	-0.000322447	2.732785143	0.008693124	0.168382556	-2.86651331	0.122689709	66	b_caudalmiddlefrontal_t	ENSG00000198865	CCDC152	5
ENSG00000234913	0.982122923	0.002576318	2.731850823	0.008714507	0.168382556	-2.763846377	0.142176733	66	b_caudalmiddlefrontal_t	ENSG00000234913	AC016027.2	22
ENSG00000150054	-0.521143098	-0.007698535	-2.731796877	0.008715743	0.168382556	-3.026195153	0.126177858	66	b_caudalmiddlefrontal_t	ENSG00000150054	MPP7	10
ENSG00000143858	1.196433054	0.002285793	2.731549009	0.008721424	0.168382556	-3.113134787	0.124052759	66	b_caudalmiddlefrontal_t	ENSG00000143858	SYT2	1
ENSG00000272455	0.653700771	-0.003648085	2.731195493	0.008722933	0.168382556	-2.669353091	0.128350331	66	b_caudalmiddlefrontal_t	ENSG00000272455	AL391244.3	1
ENSG00000077943	-0.63193221	0.003647314	-2.730405262	0.008747684	0.168550462	-2.952941732	0.316307641	66	b_caudalmiddlefrontal_t	ENSG00000077943	ITGA8	10
ENSG00000174151	0.459571511	0.000813433	2.730163715	0.008750971	0.168550462	-2.98718097	0.127292712	66	b_caudalmiddlefrontal_t	ENSG00000174151	CYB561D1	1
ENSG00000169026	2.318520383	0.006865013	2.728975429	0.008780615	0.168622338	-2.588982739	0.15633245	66	b_caudalmiddlefrontal_t	ENSG00000169026	SLC49A3	4
ENSG00000166546	0.51662075	0.006527901	2.728741698	0.008782233	0.168622338	-2.877630622	0.130571034	66	b_caudalmiddlefrontal_t	ENSG00000166546	BEAN1	16
ENSG00000279080	1.470144516	0.005647205	2.728687795	0.008787253	0.168622338	-2.684118783	0.137856246	66	b_caudalmiddlefrontal_t	ENSG00000279080	AL022322.2	22
ENSG00000188763	1.401051146	0.009515295	2.728421765	0.008793397	0.168622338	-2.618020941	0.13137752	66	b_caudalmiddlefrontal_t	ENSG00000188763	FZD9	7
ENSG00000164164	-0.323650131	-0.00530449	-2.727384628	0.008810751	0.168739328	-3.100697012	0.282852222	66	b_caudalmiddlefrontal_t	ENSG00000164164	OTUD4	4
ENSG00000228696	0.793544605	-0.006573925	2.727321094	0.008818859	0.168739328	-2.893076368	0.248547166	66	b_caudalmiddlefrontal_t	ENSG00000228696	ARL17B	17
ENSG00000117862	-0.384561069	-0.003669695	-2.725650077	0.008851478	0.169177751	-3.0625409	0.183691534	66	b_caudalmiddlefrontal_t	ENSG00000117862	TXNDC12	1
ENSG00000277159	-0.62560065	-0.004190989	-2.724761654	0.008872127	0.169386684	-2.721523374	0.126714524	66	b_caudalmiddlefrontal_t	ENSG00000277159	AL139384.2	13
ENSG00000279636	0.933798895	0.027896911	2.72342597	0.00890951	0.169914299	-2.710052172	0.188918471	66	b_caudalmiddlefrontal_t	ENSG00000279636	AL132989.2	14
ENSG00000102030	-0.607985464	0.004894416	-2.722644662	0.008927796	0.170076961	-3.014256883	0.218720905	66	b_caudalmiddlefrontal_t	ENSG00000102030	NAA10	X
ENSG00000265100	1.711937712	0.002010495	2.721850848	0.008946411	0.170184576	-2.62416659	0.279973658	66	b_caudalmiddlefrontal_t	ENSG00000265100	AC005332.1	17
ENSG00000204653	0.93368373	0.005171807	2.721571405	0.008952972	0.170184576	-2.732563281	0.225214003	66	b_caudalmiddlefrontal_t	ENSG00000204653	ASPDH	19
ENSG00000226887	-1.340678649	-0.016533878	-2.720287738	0.008983169	0.170572573	-2.708996107	0.173089627	66	b_caudalmiddlefrontal_t	ENSG00000226887	ERVMER34-1	4
ENSG00000237940	1.637345103	0.003456336	2.719472496	0.009002396	0.170751641	-2.651772596	0.287287741	66	b_caudalmiddlefrontal_t	ENSG00000237940	LINC01238	2
ENSG00000260778	1.609548373	-0.001796274	2.717943858	0.009038549	0.171251025	-2.589250274	0.382390436	66	b_caudalmiddlefrontal_t	ENSG00000260778	AC009065.4	16
ENSG00000122707	-0.427917806	-0.000944985	-2.71680593	0.009059142	0.171339644	-2.992155123	0.108189746	66	b_caudalmiddlefrontal_t	ENSG00000122707	RECK	9
ENSG00000198886	0.820444342	0.002299164	2.714759442	0.009114291	0.171339644	-2.976086984	0.163177122	66	b_caudalmiddlefrontal_t	ENSG00000198886	MT-ND4	MT
ENSG00000279786	1.181910943	0.006213334	2.714697126	0.009115779	0.171339644	-2.670073101	0.391363779	66	b_caudalmiddlefrontal_t	ENSG00000279786	AC105235.1	8
ENSG00000179222	0.27415807	0.004189373	2.713467291	0.009138422	0.171339644	-3.124338209	0.153336832	66	b_caudalmiddlefrontal_t	ENSG00000179222	MAGED1	X
ENSG00000228672	0.909233841	0.007322661	2.713411676	0.009146524	0.171339644	-2.826125335	0.144324878	66	b_caudalmiddlefrontal_t	ENSG00000228672	PROB1	5
ENSG00000136870	-0.376659573	-0.001778131	-2.713100806	0.009147906	0.171339644	-3.106685141	0.129728837	66	b_caudalmiddlefrontal_t	ENSG00000136870	ZNF189	9
ENSG00000139624	0.412870841	-0.001148988	2.71283702	0.009158012	0.171339644	-3.114969353	0.154764623	66	b_caudalmiddlefrontal_t	ENSG00000139624	CERS5	12
ENSG00000198182	-0.395512231	0.000614557	-2.712642407	0.009158191	0.171339644	-3.054065117	0.140189193	66	b_caudalmiddlefrontal_t	ENSG00000198182	ZNF607	19
ENSG00000134480	-0.34068898	-0.002544527	-2.712257659	0.009167425	0.171339644	-3.138306831	0.122870584	66	b_caudalmiddlefrontal_t	ENSG00000134480	CCNH	5
ENSG00000280069	0.75255607	0.014886518	2.712330936	0.009172446	0.171339644	-2.789218607	0.162860225	66	b_caudalmiddlefrontal_t	ENSG00000280069	AC127024.8	17
ENSG00000104419	0.343880427	0.00459748	2.711788334	0.0091787	0.171339644	-3.062819091	0.134554462	66	b_caudalmiddlefrontal_t	ENSG00000104419	NDRG1	8
ENSG00000085063	-0.402589306	-0.003548532	-2.711380782	0.009191869	0.171339644	-3.119065393	0.129063512	66	b_caudalmiddlefrontal_t	ENSG00000085063	CD59	11
ENSG00000214967	1.547054273	-0.015173656	2.710876995	0.009207426	0.171339644	-2.654808118	0.258669108	66	b_caudalmiddlefrontal_t	ENSG00000214967	NPIPA7	16
ENSG00000182566	-1.197280904	-0.011175033	-2.710368357	0.009219693	0.171339644	-2.624638169	0.105589707	66	b_caudalmiddlefrontal_t	ENSG00000182566	CLEC4G	19
ENSG00000162825	-0.339250635	0.001183275	-2.710038446	0.009220854	0.171339644	-2.944999036	0.161166857	66	b_caudalmiddlefrontal_t	ENSG00000162825	NBPF20	1
ENSG00000140090	0.579140856	0.002987939	2.709892326	0.009231186	0.171339644	-3.153944042	0.172565745	66	b_caudalmiddlefrontal_t	ENSG00000140090	SLC24A4	14
ENSG00000111913	-0.343991152	0.00144258	-2.709388534	0.009236555	0.171339644	-3.098797337	0.151973766	66	b_caudalmiddlefrontal_t	ENSG00000111913	RIPOR2	6
ENSG00000081277	-1.286723781	0.006714108	-2.709605349	0.009238121	0.171339644	-2.752895402	0.221417098	66	b_caudalmiddlefrontal_t	ENSG00000081277	PKP1	1
ENSG00000182901	-0.295147497	-0.005776934	-2.709159497	0.009242094	0.171339644	-3.134792352	0.143620046	66	b_caudalmiddlefrontal_t	ENSG00000182901	RGS7	1
ENSG00000176927	-0.831278169	0.003460421	-2.708847524	0.009256458	0.171339644	-2.766059042	0.206965036	66	b_caudalmiddlefrontal_t	ENSG00000176927	EFCAB5	17
ENSG00000269968	1.089757243	0.015545965	2.708333214	0.009268922	0.171339644	-2.927202305	0.114916734	66	b_caudalmiddlefrontal_t	ENSG00000269968	AC006064.4	12
ENSG00000184221	1.025005821	0.009597407	2.707497855	0.009289199	0.171339644	-3.064251375	0.272275673	66	b_caudalmiddlefrontal_t	ENSG00000184221	OLIG1	21
ENSG00000188295	0.532820139	0.011594509	2.707279409	0.00928997	0.171339644	-2.875268966	0.136572068	66	b_caudalmiddlefrontal_t	ENSG00000188295	ZNF669	1
ENSG00000243806	1.415019236	0.006378946	2.70735565	0.009292655	0.171339644	-2.614275785	0.172745297	66	b_caudalmiddlefrontal_t	ENSG00000243806	RPL7P18	5
ENSG00000175482	0.648939709	0.005826334	2.707340143	0.009293032	0.171339644	-2.954114172	0.145220762	66	b_caudalmiddlefrontal_t	ENSG00000175482	POLD4	11
ENSG00000234684	0.505633287	-0.002482986	2.706066664	0.009320212	0.171339644	-2.941910165	0.169881665	66	b_caudalmiddlefrontal_t	ENSG00000234684	SDCBP2-AS1	20
ENSG00000278993	1.204667499	-0.00237863	2.705979593	0.009326157	0.171339644	-2.613470116	0.181866111	66	b_caudalmiddlefrontal_t	ENSG00000278993	AC002350.1	12
ENSG00000225217	1.586840998	0.005567935	2.705948445	0.009326917	0.171339644	-2.629662015	0.317775238	66	b_caudalmiddlefrontal_t	ENSG00000225217	HSPA7	1
ENSG00000162813	-0.388164993	-0.002201404	-2.70561183	0.009328284	0.171339644	-3.01786275	0.140422686	66	b_caudalmiddlefrontal_t	ENSG00000162813	BPNT1	1
ENSG00000165525	-0.263921788	-0.00209469	-2.704254941	0.009361444	0.171766075	-3.144781642	0.182450272	66	b_caudalmiddlefrontal_t	ENSG00000165525	NEMF	14
ENSG00000273156	0.821253674	-0.008805561	2.704136305	0.009371209	0.171766075	-2.821368367	0.278216491	66	b_caudalmiddlefrontal_t	ENSG00000273156	AC124016.2	4
ENSG00000235381	0.46239371	-0.003938376	2.703288348	0.009385132	0.171840592	-2.862720334	0.120882689	66	b_caudalmiddlefrontal_t	ENSG00000235381	AL596202.1	6
ENSG00000268654	-0.7610324	-0.011272622	-2.701951762	0.009420936	0.1722399	-2.70242588	0.155933408	66	b_caudalmiddlefrontal_t	ENSG00000268654	MIMT1	19
ENSG00000148704	0.803823067	0.013846944	2.701876895	0.009426703	0.1722399	-2.723320212	0.128511238	66	b_caudalmiddlefrontal_t	ENSG00000148704	VAX1	10
ENSG00000119711	-0.350701141	0.001796653	-2.701083338	0.009439376	0.172290859	-3.117335523	0.143026931	66	b_caudalmiddlefrontal_t	ENSG00000119711	ALDH6A1	14
ENSG00000100714	-0.245704313	0.000386115	-2.700169214	0.009461949	0.172522201	-3.141815971	0.385150798	66	b_caudalmiddlefrontal_t	ENSG00000100714	MTHFD1	14
ENSG00000100815	-0.317978821	0.003815677	-2.697389426	0.009530894	0.173440626	-3.170564152	0.295591482	66	b_caudalmiddlefrontal_t	ENSG00000100815	TRIP11	14
ENSG00000126947	-0.390716812	-0.001835895	-2.697429492	0.00953222	0.173440626	-3.132286567	0.204084466	66	b_caudalmiddlefrontal_t	ENSG00000126947	ARMCX1	X
ENSG00000125898	1.180123637	0.003903381	2.696792242	0.009552697	0.173631969	-2.687314446	0.20498605	66	b_caudalmiddlefrontal_t	ENSG00000125898	FAM110A	20
ENSG00000267387	0.734462927	0.02400137	2.694865878	0.009593883	0.174078581	-2.69124554	0.203723719	66	b_caudalmiddlefrontal_t	ENSG00000267387	AC020931.1	19
ENSG00000117280	-0.503920816	-0.009249518	-2.695009313	0.009597241	0.174078581	-3.104917039	0.142746895	66	b_caudalmiddlefrontal_t	ENSG00000117280	RAB29	1
ENSG00000170571	-0.469681556	0.003378009	-2.693782328	0.009628007	0.174455087	-3.092683159	0.16165927	66	b_caudalmiddlefrontal_t	ENSG00000170571	EMB	5
ENSG00000270641	1.254502341	0.053071234	2.693121041	0.009644626	0.174574742	-2.805099113	0.60192093	66	b_caudalmiddlefrontal_t	ENSG00000270641	TSIX	X
ENSG00000173327	0.556720951	0.005770188	2.691386884	0.009688332	0.175137988	-3.135055586	0.219791363	66	b_caudalmiddlefrontal_t	ENSG00000173327	MAP3K11	11
ENSG00000127554	0.430805456	0.000396307	2.690813319	0.009695838	0.175137988	-3.01528295	0.187149163	66	b_caudalmiddlefrontal_t	ENSG00000127554	GFER	16
ENSG00000278456	1.267443488	-0.002930582	2.690404324	0.009713177	0.175269549	-2.681123113	0.167999649	66	b_caudalmiddlefrontal_t	ENSG00000278456	AC015712.7	15
ENSG00000135540	0.562972469	0.004806512	2.688179562	0.009769647	0.175969718	-3.182107678	0.164073841	66	b_caudalmiddlefrontal_t	ENSG00000135540	NHSL1	6
ENSG00000196313	0.47140235	0.008568642	2.687720597	0.009781334	0.175969718	-3.196970137	0.1448904	66	b_caudalmiddlefrontal_t	ENSG00000196313	POM121	7
ENSG00000172264	-0.365905918	-0.004791727	-2.687408538	0.009782265	0.175969718	-3.167260389	0.123374461	66	b_caudalmiddlefrontal_t	ENSG00000172264	MACROD2	20
ENSG00000180385	0.713896327	0.008654537	2.686580368	0.009810425	0.176294346	-2.842967057	0.240892331	66	b_caudalmiddlefrontal_t	ENSG00000180385	EMC3-AS1	3
ENSG00000038945	-0.860354182	-0.00778063	-2.685376256	0.009841232	0.176665816	-2.943193521	0.11665924	66	b_caudalmiddlefrontal_t	ENSG00000038945	MSR1	8
ENSG00000263620	1.691734794	0.062480435	2.682474437	0.009915839	0.177821999	-2.66037071	0.157729206	66	b_caudalmiddlefrontal_t	ENSG00000263620	AC129492.3	17
ENSG00000220161	2.413850813	0.040604169	2.681813748	0.009932898	0.17794485	-2.671412376	0.1071752	66	b_caudalmiddlefrontal_t	ENSG00000220161	LINC02076	17
ENSG00000050820	0.796697776	0.010463915	2.680239438	0.009973655	0.178286736	-3.110083513	0.302878692	66	b_caudalmiddlefrontal_t	ENSG00000050820	BCAR1	16
ENSG00000136048	-0.637799868	-0.002234078	-2.679872271	0.009983183	0.178286736	-2.903674641	0.119938619	66	b_caudalmiddlefrontal_t	ENSG00000136048	DRAM1	12
ENSG00000152147	-0.476445773	-0.005050378	-2.679566876	0.009987202	0.178286736	-3.042166827	0.107298049	66	b_caudalmiddlefrontal_t	ENSG00000152147	GEMIN6	2
ENSG00000176428	0.803520056	0.00604213	2.679264795	0.009998965	0.178286736	-2.851859095	0.131463091	66	b_caudalmiddlefrontal_t	ENSG00000176428	VPS37D	7
ENSG00000124588	0.566800156	-0.002417714	2.679104891	0.010003122	0.178286736	-3.233655055	0.171748452	66	b_caudalmiddlefrontal_t	ENSG00000124588	NQO2	6
ENSG00000255495	1.071986277	0.001006489	2.67834169	0.01002299	0.178354903	-2.899974512	0.323626637	66	b_caudalmiddlefrontal_t	ENSG00000255495	AC145124.1	8
ENSG00000168350	0.88098115	0.008233714	2.677871127	0.010035258	0.178354903	-2.835633922	0.146249886	66	b_caudalmiddlefrontal_t	ENSG00000168350	DEGS2	14
ENSG00000169242	-0.785411534	-0.005759875	-2.677747017	0.010038495	0.178354903	-3.050256317	0.130138443	66	b_caudalmiddlefrontal_t	ENSG00000169242	EFNA1	1
ENSG00000279529	0.596920461	0.003424111	2.677114956	0.010047875	0.178354903	-2.820770844	0.1134835	66	b_caudalmiddlefrontal_t	ENSG00000279529	AC008764.8	19
ENSG00000137962	-0.537669623	-0.006006402	-2.676818726	0.010062744	0.178437115	-3.23922211	0.14227656	66	b_caudalmiddlefrontal_t	ENSG00000137962	ARHGAP29	1
ENSG00000110079	-0.911273967	-0.012952894	-2.676090213	0.010081811	0.178576069	-2.811526763	0.211825065	66	b_caudalmiddlefrontal_t	ENSG00000110079	MS4A4A	11
ENSG00000148308	-0.3340068	0.003925563	-2.675274722	0.010096051	0.178576069	-3.149960816	0.460100448	66	b_caudalmiddlefrontal_t	ENSG00000148308	GTF3C5	9
ENSG00000246375	-1.936549387	-0.015548816	-2.675346365	0.010101314	0.178576069	-2.703703274	0.35967913	66	b_caudalmiddlefrontal_t	ENSG00000246375	AC107067.1	4
ENSG00000172775	-0.241840356	0.000243464	-2.674498902	0.010116425	0.178632458	-3.241841472	0.271970733	66	b_caudalmiddlefrontal_t	ENSG00000172775	FAM192A	16
ENSG00000179041	0.618534329	0.003207598	2.674444757	0.010125	0.178632458	-2.992908268	0.449341082	66	b_caudalmiddlefrontal_t	ENSG00000179041	RRS1	8
ENSG00000117877	0.814010349	0.000250143	2.672950356	0.01016437	0.179102068	-2.972876147	0.232372028	66	b_caudalmiddlefrontal_t	ENSG00000117877	CD3EAP	19
ENSG00000059122	0.66899492	0.01248967	2.672655043	0.010172167	0.179102068	-3.144494836	0.197073698	66	b_caudalmiddlefrontal_t	ENSG00000059122	FLYWCH1	16
ENSG00000115956	0.605486902	-0.003217472	2.67063111	0.010222895	0.179372425	-2.906817094	0.171495271	66	b_caudalmiddlefrontal_t	ENSG00000115956	PLEK	2
ENSG00000107890	-0.406455962	0.005366462	-2.670684212	0.010223625	0.179372425	-3.244827175	0.1693177	66	b_caudalmiddlefrontal_t	ENSG00000107890	ANKRD26	10
ENSG00000254539	1.581795652	-0.017832696	2.670529603	0.010228445	0.179372425	-2.686236372	0.329033746	66	b_caudalmiddlefrontal_t	ENSG00000254539	AC239804.1	1
ENSG00000188321	0.533107195	0.004632155	2.670417539	0.01023142	0.179372425	-3.175450474	0.16024538	66	b_caudalmiddlefrontal_t	ENSG00000188321	ZNF559	19
ENSG00000160714	-0.32040814	-0.005542729	-2.669862357	0.010238974	0.179372425	-3.191745742	0.185189574	66	b_caudalmiddlefrontal_t	ENSG00000160714	UBE2Q1	1
ENSG00000177943	0.873186411	0.008871014	2.669558592	0.01025425	0.179459672	-2.814481087	0.161577205	66	b_caudalmiddlefrontal_t	ENSG00000177943	MAMDC4	9
ENSG00000188215	0.331926493	0.001346058	2.668768687	0.010268079	0.179521451	-3.187204372	0.188549619	66	b_caudalmiddlefrontal_t	ENSG00000188215	DCUN1D3	16
ENSG00000267053	0.857609602	0.01327506	2.668141074	0.010292029	0.17963845	-2.871915661	0.143411376	66	b_caudalmiddlefrontal_t	ENSG00000267053	AC012617.1	19
ENSG00000185347	0.901393435	0.013985368	2.668015479	0.010295382	0.17963845	-2.812198078	0.090362528	66	b_caudalmiddlefrontal_t	ENSG00000185347	TEDC1	14
ENSG00000273308	1.673939244	-0.002144439	2.667358811	0.010312932	0.179764718	-2.690834974	0.286418638	66	b_caudalmiddlefrontal_t	ENSG00000273308	AC024560.3	3
ENSG00000235944	-0.734328494	0.00101088	-2.664626862	0.010386239	0.180616845	-2.995689137	0.105542254	66	b_caudalmiddlefrontal_t	ENSG00000235944	ZNF815P	7
ENSG00000111554	-0.440075291	-0.006531172	-2.664476402	0.010388189	0.180616845	-3.170626462	0.178831184	66	b_caudalmiddlefrontal_t	ENSG00000111554	MDM1	12
ENSG00000259954	1.313881572	0.00364485	2.66437938	0.010392903	0.180616845	-2.721238568	0.156937913	66	b_caudalmiddlefrontal_t	ENSG00000259954	IL21R-AS1	16
ENSG00000161179	0.830061668	0.007897033	2.663828826	0.010407743	0.180694585	-2.863129554	0.102580561	66	b_caudalmiddlefrontal_t	ENSG00000161179	YDJC	22
ENSG00000167394	0.834715726	0.007524933	2.661268689	0.010477004	0.181194253	-2.932343408	0.141412634	66	b_caudalmiddlefrontal_t	ENSG00000167394	ZNF668	16
ENSG00000112599	1.208997873	-0.001017575	2.661233796	0.010477951	0.181194253	-2.743675288	0.159866226	66	b_caudalmiddlefrontal_t	ENSG00000112599	GUCA1B	6
ENSG00000273329	0.563345971	0.011644452	2.661168918	0.010479712	0.181194253	-3.097502812	0.196154474	66	b_caudalmiddlefrontal_t	ENSG00000273329	AC078846.1	7
ENSG00000278195	0.418617495	-0.000125406	2.660830814	0.010484738	0.181194253	-3.175253995	0.183506129	66	b_caudalmiddlefrontal_t	ENSG00000278195	SSTR3	22
ENSG00000258168	0.548396359	0.002708622	2.660211383	0.010498438	0.181194253	-2.919724461	0.1367496	66	b_caudalmiddlefrontal_t	ENSG00000258168	AC025569.1	12
ENSG00000205808	-0.298631093	0.00047221	-2.66019468	0.010498893	0.181194253	-3.112228686	0.162022497	66	b_caudalmiddlefrontal_t	ENSG00000205808	PLPP6	9
ENSG00000205643	-0.597238391	0.007155187	-2.659767346	0.01051052	0.181215502	-2.820713201	0.498272367	66	b_caudalmiddlefrontal_t	ENSG00000205643	CDPF1	22
ENSG00000137501	-0.486737506	0.005265667	-2.659526046	0.01052439	0.181275342	-3.221731955	0.150518956	66	b_caudalmiddlefrontal_t	ENSG00000137501	SYTL2	11
ENSG00000075975	-0.328747751	-0.000682465	-2.656943672	0.010587647	0.18198601	-3.233522106	0.110962566	66	b_caudalmiddlefrontal_t	ENSG00000075975	MKRN2	3
ENSG00000148488	0.696492162	-0.012287299	2.656974543	0.010590064	0.18198601	-2.838646102	0.299561491	66	b_caudalmiddlefrontal_t	ENSG00000148488	ST8SIA6	10
ENSG00000232934	-0.934794328	-0.020466884	-2.656472116	0.01060353	0.18198601	-2.726676924	0.165042299	66	b_caudalmiddlefrontal_t	ENSG00000232934	AL157786.1	10
ENSG00000112232	-0.537489641	0.000980715	-2.656486457	0.010607514	0.18198601	-3.176194067	0.126479245	66	b_caudalmiddlefrontal_t	ENSG00000112232	KHDRBS2	6
ENSG00000116774	0.880772446	0.00328668	2.656109959	0.010617852	0.18198601	-2.983305142	0.168765915	66	b_caudalmiddlefrontal_t	ENSG00000116774	OLFML3	1
ENSG00000180881	-0.476148024	-0.001099687	-2.655170638	0.010643684	0.182249559	-3.219802885	0.160575822	66	b_caudalmiddlefrontal_t	ENSG00000180881	CAPS2	12
ENSG00000274536	1.479346658	0.005906058	2.650316916	0.010778085	0.184369773	-2.741081834	0.118510695	66	b_caudalmiddlefrontal_t	ENSG00000274536	AL034397.3	X
ENSG00000166603	-1.452771932	-0.009305608	-2.649332679	0.010805528	0.184657993	-2.839039603	0.187377023	66	b_caudalmiddlefrontal_t	ENSG00000166603	MC4R	18
ENSG00000250988	-0.544906724	-0.008573437	-2.648046628	0.010834067	0.184857366	-2.882243978	0.15816392	66	b_caudalmiddlefrontal_t	ENSG00000250988	SNHG21	15
ENSG00000119326	-0.414838124	-0.001741964	-2.647965247	0.010838404	0.184857366	-3.174660174	0.148572258	66	b_caudalmiddlefrontal_t	ENSG00000119326	CTNNAL1	9
ENSG00000103855	0.429900376	0.009280526	2.646753137	0.010870453	0.184946323	-3.124757558	0.183211903	66	b_caudalmiddlefrontal_t	ENSG00000103855	CD276	15
ENSG00000081818	-0.595083006	-0.002294115	-2.646957991	0.010872003	0.184946323	-3.202738254	0.248664624	66	b_caudalmiddlefrontal_t	ENSG00000081818	PCDHB4	5
ENSG00000169635	0.618527365	0.004636909	2.646583236	0.010882528	0.184946323	-3.134941991	0.140430733	66	b_caudalmiddlefrontal_t	ENSG00000169635	HIC2	22
ENSG00000232780	0.953240925	-0.016423407	2.646457507	0.010886061	0.184946323	-2.82694082	0.11867572	66	b_caudalmiddlefrontal_t	ENSG00000232780	GAPDHP74	1
ENSG00000161800	-0.461575479	-0.004051235	-2.644463155	0.010940759	0.185561118	-3.179788555	0.437887854	66	b_caudalmiddlefrontal_t	ENSG00000161800	RACGAP1	12
ENSG00000213578	1.17941194	0.00326699	2.644417326	0.010943539	0.185561118	-2.922075663	0.159035475	66	b_caudalmiddlefrontal_t	ENSG00000213578	CPLX3	15
ENSG00000255556	2.08844521	-0.001864244	2.643242409	0.010976766	0.185943644	-2.882802206	0.301138315	66	b_caudalmiddlefrontal_t	ENSG00000255556	AC087203.2	8
ENSG00000011638	-0.492573522	-0.004830254	-2.641091457	0.01103035	0.186480239	-2.953716452	0.228294376	66	b_caudalmiddlefrontal_t	ENSG00000011638	TMEM159	16
ENSG00000124541	0.342742304	0.000922014	2.640758337	0.011039832	0.186480239	-3.224051273	0.114179006	66	b_caudalmiddlefrontal_t	ENSG00000124541	RRP36	6
ENSG00000224243	0.971773835	0.000190127	2.640996533	0.011040537	0.186480239	-2.838723152	0.385523315	66	b_caudalmiddlefrontal_t	ENSG00000224243	SOX1-OT	13
ENSG00000144579	0.641424921	0.005109895	2.64020665	0.011063046	0.186679538	-3.209864052	0.156590246	66	b_caudalmiddlefrontal_t	ENSG00000144579	CTDSP1	2
ENSG00000157150	0.549466338	0.00861389	2.638154552	0.011114206	0.187241634	-2.960480564	0.146472055	66	b_caudalmiddlefrontal_t	ENSG00000157150	TIMP4	3
ENSG00000000460	0.520093668	-0.003237671	2.638027701	0.011117841	0.187241634	-2.974676762	0.251056077	66	b_caudalmiddlefrontal_t	ENSG00000000460	C1orf112	1
ENSG00000160213	-0.342822791	-0.007762486	-2.637342479	0.011137496	0.187391591	-3.172362397	0.336606198	66	b_caudalmiddlefrontal_t	ENSG00000160213	CSTB	21
ENSG00000179051	0.369940608	-0.000354407	2.636643759	0.011160247	0.187579968	-3.308369814	0.246675149	66	b_caudalmiddlefrontal_t	ENSG00000179051	RCC2	1
ENSG00000142409	0.792370569	0.011763185	2.636466001	0.011170214	0.187579968	-3.023316497	0.270995027	66	b_caudalmiddlefrontal_t	ENSG00000142409	ZNF787	19
ENSG00000226266	0.939408112	0.006199063	2.635099311	0.011209606	0.188060288	-2.826215162	0.123692885	66	b_caudalmiddlefrontal_t	ENSG00000226266	AC009961.1	2
ENSG00000123191	0.562563251	0.00040425	2.634160148	0.011236749	0.188212464	-3.271133985	0.12045081	66	b_caudalmiddlefrontal_t	ENSG00000123191	ATP7B	13
ENSG00000280660	0.925954955	0.015024536	2.634038395	0.011240272	0.188212464	-3.281629274	0.117760499	66	b_caudalmiddlefrontal_t	ENSG00000280660	AL157396.1	10
ENSG00000180229	-1.07219469	-0.003975486	-2.633135672	0.011266425	0.188325997	-3.269190022	0.197342522	66	b_caudalmiddlefrontal_t	ENSG00000180229	HERC2P3	15
ENSG00000122481	-0.466571507	-0.005227174	-2.632797773	0.01126866	0.188325997	-3.066681927	0.367851972	66	b_caudalmiddlefrontal_t	ENSG00000122481	RWDD3	1
ENSG00000243679	1.687073667	0.020836378	2.632085858	0.011296911	0.188617289	-2.80018791	0.199062838	66	b_caudalmiddlefrontal_t	ENSG00000243679	AC018638.5	7
ENSG00000144791	0.392980171	0.00343358	2.630854236	0.011325183	0.188908382	-3.168822629	0.139494422	66	b_caudalmiddlefrontal_t	ENSG00000144791	LIMD1	3
ENSG00000168710	-0.46410411	-0.002500227	-2.629635445	0.011368361	0.189447331	-3.287710439	0.167111227	66	b_caudalmiddlefrontal_t	ENSG00000168710	AHCYL1	1
ENSG00000197372	-0.399388175	-0.002386865	-2.628514239	0.011396285	0.189575086	-3.258812322	0.17143212	66	b_caudalmiddlefrontal_t	ENSG00000197372	ZNF675	19
ENSG00000146192	0.812728176	0.017384863	2.628591601	0.011398924	0.189575086	-3.059869828	0.197758538	66	b_caudalmiddlefrontal_t	ENSG00000146192	FGD2	6
ENSG00000034677	-0.358324936	-0.002472088	-2.627893558	0.011414493	0.189575086	-3.347781847	0.421890118	66	b_caudalmiddlefrontal_t	ENSG00000034677	RNF19A	8
ENSG00000067992	0.574774312	0.019982686	2.627889231	0.011419531	0.189575086	-3.311524934	0.218762446	66	b_caudalmiddlefrontal_t	ENSG00000067992	PDK3	X
ENSG00000108622	-0.611534042	0.001142304	-2.626702367	0.01145443	0.189851623	-3.116089285	0.2968682	66	b_caudalmiddlefrontal_t	ENSG00000108622	ICAM2	17
ENSG00000101782	-0.288357937	-0.001526313	-2.626023475	0.011466797	0.189851623	-3.334394051	0.101315994	66	b_caudalmiddlefrontal_t	ENSG00000101782	RIOK3	18
ENSG00000279432	0.899495304	0.010816174	2.626070529	0.011473048	0.189851623	-3.045622178	0.128535978	66	b_caudalmiddlefrontal_t	ENSG00000279432	AC015799.1	17
ENSG00000269699	0.471831149	0.019741268	2.625621634	0.011483669	0.189851623	-3.178591419	0.169723324	66	b_caudalmiddlefrontal_t	ENSG00000269699	ZIM2	19
ENSG00000123106	-0.416702612	-0.003534466	-2.625453658	0.011490647	0.189851623	-3.317740751	0.373683849	66	b_caudalmiddlefrontal_t	ENSG00000123106	CCDC91	12
ENSG00000204970	-0.795872764	-0.008740694	-2.624582599	0.011517002	0.190106884	-2.985606506	0.314965893	66	b_caudalmiddlefrontal_t	ENSG00000204970	PCDHA1	5
ENSG00000166896	-0.828290362	-0.010957746	-2.623304147	0.011554892	0.190551861	-2.927750951	0.111956654	66	b_caudalmiddlefrontal_t	ENSG00000166896	ATP23	12
ENSG00000268713	-0.528231404	-0.008849193	-2.622137411	0.011582866	0.190622185	-3.036500436	0.184695592	66	b_caudalmiddlefrontal_t	ENSG00000268713	AC005261.3	19
ENSG00000117266	-0.592326372	0.007305607	-2.622348298	0.011583294	0.190622185	-3.360870103	0.139045486	66	b_caudalmiddlefrontal_t	ENSG00000117266	CDK18	1
ENSG00000271380	2.025454519	0.023123757	2.621842527	0.011598349	0.190622185	-2.783341733	0.158933436	66	b_caudalmiddlefrontal_t	ENSG00000271380	AL451085.2	1
ENSG00000119772	0.436137278	0.008351517	2.621689779	0.011602899	0.190622185	-3.3347185	0.133472333	66	b_caudalmiddlefrontal_t	ENSG00000119772	DNMT3A	2
ENSG00000153774	-0.480995038	-0.0082156	-2.620848493	0.011627989	0.190854504	-3.330267155	0.162845595	66	b_caudalmiddlefrontal_t	ENSG00000153774	CFDP1	16
ENSG00000092847	0.245741099	0.004590889	2.616244366	0.011758443	0.192650677	-3.364221397	0.163384633	66	b_caudalmiddlefrontal_t	ENSG00000092847	AGO1	1
ENSG00000102890	-1.092285125	0.003273581	-2.616439625	0.011759527	0.192650677	-2.796040711	0.218631421	66	b_caudalmiddlefrontal_t	ENSG00000102890	ELMO3	16
ENSG00000251669	0.902712413	-0.002394487	2.614703705	0.011812758	0.19317089	-2.88213202	0.124972775	66	b_caudalmiddlefrontal_t	ENSG00000251669	FAM86EP	4
ENSG00000160293	0.431033524	0.003883077	2.614618735	0.011813446	0.19317089	-3.289225835	0.184339698	66	b_caudalmiddlefrontal_t	ENSG00000160293	VAV2	9
ENSG00000102007	-0.745895796	-0.002262421	-2.612986426	0.011864873	0.19380521	-2.940626661	0.176558255	66	b_caudalmiddlefrontal_t	ENSG00000102007	PLP2	X
ENSG00000203709	0.976551293	0.007433238	2.61267079	0.011874474	0.19380521	-3.374771266	0.129173784	66	b_caudalmiddlefrontal_t	ENSG00000203709	MIR29B2CHG	1
ENSG00000172175	-0.35139972	0.002457134	-2.611579436	0.011899941	0.193857949	-3.267123686	0.154604454	66	b_caudalmiddlefrontal_t	ENSG00000172175	MALT1	18
ENSG00000163629	-0.32795061	-0.000552164	-2.611579037	0.011899954	0.193857949	-3.364028807	0.240004355	66	b_caudalmiddlefrontal_t	ENSG00000163629	PTPN13	4
ENSG00000129071	-0.363665847	-0.000820985	-2.611214699	0.01191107	0.193857949	-3.319686554	0.09751316	66	b_caudalmiddlefrontal_t	ENSG00000129071	MBD4	3
ENSG00000204381	-0.533775628	-0.007263652	-2.610585009	0.011933446	0.194040953	-3.08463089	0.261270856	66	b_caudalmiddlefrontal_t	ENSG00000204381	LAYN	11
ENSG00000166343	0.699065033	0.002632415	2.610183094	0.011950398	0.194086152	-3.054196985	0.130943181	66	b_caudalmiddlefrontal_t	ENSG00000166343	MSS51	10
ENSG00000224152	0.611296499	-0.004974798	2.609663848	0.011958495	0.194086152	-2.953158914	0.233506089	66	b_caudalmiddlefrontal_t	ENSG00000224152	AC009506.1	2
ENSG00000171488	0.355186527	-0.000696455	2.609065157	0.011976849	0.194203215	-3.350556253	0.137501898	66	b_caudalmiddlefrontal_t	ENSG00000171488	LRRC8C	1
ENSG00000144583	0.562687057	0.003882273	2.608732635	0.01199487	0.194314663	-3.18699162	0.205538469	66	b_caudalmiddlefrontal_t	ENSG00000144583	Mar-04	2
ENSG00000152348	-0.538451027	0.005782999	-2.607789071	0.01201957	0.194534011	-3.097488115	0.149467574	66	b_caudalmiddlefrontal_t	ENSG00000152348	ATG10	5
ENSG00000181016	0.992810168	-0.006182846	2.60635141	0.012068208	0.195140005	-2.907640415	0.251010093	66	b_caudalmiddlefrontal_t	ENSG00000181016	LSMEM1	7
ENSG00000196526	0.513038577	0.008106135	2.605283932	0.012101217	0.195492409	-3.380298656	0.17752091	66	b_caudalmiddlefrontal_t	ENSG00000196526	AFAP1	4
ENSG00000181234	0.51345323	0.005348546	2.604625939	0.012121605	0.195611602	-3.309405512	0.119838397	66	b_caudalmiddlefrontal_t	ENSG00000181234	TMEM132C	12
ENSG00000183426	-0.561546737	0.007851302	-2.604321799	0.012131039	0.195611602	-3.374733867	0.142457109	66	b_caudalmiddlefrontal_t	ENSG00000183426	NPIPA1	16
ENSG00000115596	1.489500347	0.027911336	2.603434579	0.012158599	0.195753278	-2.819321763	0.172832831	66	b_caudalmiddlefrontal_t	ENSG00000115596	WNT6	2
ENSG00000180758	0.811818266	0.007383035	2.603152917	0.012162286	0.195753278	-2.868707977	0.215231229	66	b_caudalmiddlefrontal_t	ENSG00000180758	GPR157	1
ENSG00000276101	1.179257705	0.03021088	2.602179108	0.01219079	0.195931659	-2.832357096	0.256287877	66	b_caudalmiddlefrontal_t	ENSG00000276101	AC027601.4	17
ENSG00000264204	2.926762208	0.001862941	2.602238303	0.012195849	0.195931659	-2.81948202	0.264734929	66	b_caudalmiddlefrontal_t	ENSG00000264204	AGAP7P	10
ENSG00000225614	1.128248909	0.022359955	2.601430651	0.012221058	0.19615585	-3.160813031	0.473929439	66	b_caudalmiddlefrontal_t	ENSG00000225614	ZNF469	16
ENSG00000273489	-1.266819694	-0.022652688	-2.600095035	0.012262849	0.196313438	-3.077393756	0.402725278	66	b_caudalmiddlefrontal_t	ENSG00000273489	AC008264.2	7
ENSG00000134574	-0.619268816	0.003101924	-2.599910343	0.012268638	0.196313438	-3.213613735	0.294889084	66	b_caudalmiddlefrontal_t	ENSG00000134574	DDB2	11
ENSG00000100065	1.011686047	0.011527118	2.599693026	0.012275453	0.196313438	-2.880404073	0.374237825	66	b_caudalmiddlefrontal_t	ENSG00000100065	CARD10	22
ENSG00000164056	0.38139689	0.000660858	2.59942584	0.012275925	0.196313438	-3.19066806	0.122071779	66	b_caudalmiddlefrontal_t	ENSG00000164056	SPRY1	4
ENSG00000118523	-1.468135861	0.004851091	-2.598089811	0.012325837	0.196783153	-3.278512623	0.133834809	66	b_caudalmiddlefrontal_t	ENSG00000118523	CTGF	6
ENSG00000255224	1.132195836	0.012995887	2.598025057	0.012327876	0.196783153	-2.864007422	0.144254085	66	b_caudalmiddlefrontal_t	ENSG00000255224	AC109322.1	8
ENSG00000279652	0.928007626	0.018450548	2.597430091	0.012346624	0.196902114	-3.11127501	0.114703529	66	b_caudalmiddlefrontal_t	ENSG00000279652	Z82217.1	22
ENSG00000188803	0.617086995	0.002348363	2.596859813	0.01236462	0.197008851	-3.355083949	0.14470407	66	b_caudalmiddlefrontal_t	ENSG00000188803	SHISA6	17
ENSG00000235513	0.819948538	-0.006227428	2.595275591	0.012414735	0.197626713	-3.000828945	0.169560057	66	b_caudalmiddlefrontal_t	ENSG00000235513	AL035681.1	22
ENSG00000270039	-0.801967535	-0.009440024	-2.593601287	0.012467902	0.198200036	-2.942992277	0.12362386	66	b_caudalmiddlefrontal_t	ENSG00000270039	AC025165.5	12
ENSG00000170677	0.411106582	-0.000770263	2.59297528	0.012487834	0.198200036	-3.418806437	0.227857562	66	b_caudalmiddlefrontal_t	ENSG00000170677	SOCS6	18
ENSG00000172687	0.528811986	-0.003663812	2.592718581	0.01249125	0.198200036	-3.126569303	0.134313022	66	b_caudalmiddlefrontal_t	ENSG00000172687	ZNF738	19
ENSG00000113369	0.658791904	0.000129776	2.592449165	0.012504608	0.198200036	-3.422985099	0.149905278	66	b_caudalmiddlefrontal_t	ENSG00000113369	ARRDC3	5
ENSG00000167604	0.990532236	0.000649406	2.592123061	0.012515015	0.198200036	-2.987842605	0.320122165	66	b_caudalmiddlefrontal_t	ENSG00000167604	NFKBID	19
ENSG00000172531	0.377073226	0.002841019	2.591618773	0.012525973	0.198200036	-3.377395572	0.098019651	66	b_caudalmiddlefrontal_t	ENSG00000172531	PPP1CA	11
ENSG00000180525	0.90915794	0.027262204	2.591419211	0.012537505	0.198200036	-3.356700515	0.111696296	66	b_caudalmiddlefrontal_t	ENSG00000180525	PRR26	10
ENSG00000198804	0.515323631	0.002781348	2.590767804	0.01255035	0.198200036	-3.097018419	0.115217559	66	b_caudalmiddlefrontal_t	ENSG00000198804	MT-CO1	MT
ENSG00000260034	0.882259065	0.024623918	2.590381305	0.012570736	0.198200036	-3.284561133	0.105534487	66	b_caudalmiddlefrontal_t	ENSG00000260034	LCMT1-AS2	16
ENSG00000087842	-0.783501183	-0.009060307	-2.590158164	0.012577891	0.198200036	-3.227241426	0.095418752	66	b_caudalmiddlefrontal_t	ENSG00000087842	PIR	X
ENSG00000126759	0.873270238	0.012829127	2.589965126	0.012584083	0.198200036	-2.977990938	0.324911656	66	b_caudalmiddlefrontal_t	ENSG00000126759	CFP	X
ENSG00000141337	0.685951917	0.006864135	2.58986808	0.012587198	0.198200036	-3.301262439	0.12054829	66	b_caudalmiddlefrontal_t	ENSG00000141337	ARSG	17
ENSG00000140386	-0.410218681	-0.00015369	-2.589064061	0.012613026	0.198427488	-3.450481673	0.303227037	66	b_caudalmiddlefrontal_t	ENSG00000140386	SCAPER	15
ENSG00000102445	0.440393659	-0.000525016	2.587492259	0.012655623	0.198866761	-3.213347044	0.393350641	66	b_caudalmiddlefrontal_t	ENSG00000102445	RUBCNL	13
ENSG00000149929	-0.359049113	-0.001605726	-2.587016468	0.012670981	0.198866761	-3.311245055	0.184682432	66	b_caudalmiddlefrontal_t	ENSG00000149929	HIRIP3	16
ENSG00000188167	0.800301735	0.031362593	2.58713556	0.012675175	0.198866761	-3.318711502	0.13826345	66	b_caudalmiddlefrontal_t	ENSG00000188167	TMPPE	3
ENSG00000279608	0.870972575	0.013648259	2.586160683	0.012706698	0.199182059	-3.284064333	0.365609573	66	b_caudalmiddlefrontal_t	ENSG00000279608	AL353795.3	9
ENSG00000279569	1.741074444	-0.002707442	2.585138257	0.012739835	0.199522072	-2.963802629	0.154857306	66	b_caudalmiddlefrontal_t	ENSG00000279569	AC020763.4	16
ENSG00000241015	-0.542317717	0.002714148	-2.583282197	0.012797531	0.200245741	-3.163978751	0.335649253	66	b_caudalmiddlefrontal_t	ENSG00000241015	TPM3P9	19
ENSG00000167962	0.768308868	0.01463301	2.581670457	0.012852816	0.200752595	-3.171639902	0.278615206	66	b_caudalmiddlefrontal_t	ENSG00000167962	ZNF598	16
ENSG00000258010	0.820594463	0.010318695	2.581363917	0.01286025	0.200752595	-2.932379548	0.179932717	66	b_caudalmiddlefrontal_t	ENSG00000258010	AC016705.1	15
ENSG00000183666	-0.605097144	0.014803659	-2.581314212	0.012864474	0.200752595	-3.22044306	0.115178436	66	b_caudalmiddlefrontal_t	ENSG00000183666	GUSBP1	5
ENSG00000176182	0.527378906	0.009713504	2.580376109	0.012891758	0.200996945	-3.176074597	0.441333688	66	b_caudalmiddlefrontal_t	ENSG00000176182	MYPOP	19
ENSG00000152518	0.629040723	0.009977209	2.580133114	0.012903194	0.200996945	-3.363554732	0.538502327	66	b_caudalmiddlefrontal_t	ENSG00000152518	ZFP36L2	2
ENSG00000110104	0.761833688	0.006640423	2.57905731	0.012938555	0.201156795	-3.20558117	0.133508615	66	b_caudalmiddlefrontal_t	ENSG00000110104	CCDC86	11
ENSG00000178222	0.964757156	0.010915466	2.578805658	0.012946839	0.201156795	-2.907713305	0.192668089	66	b_caudalmiddlefrontal_t	ENSG00000178222	RNF212	4
ENSG00000149716	0.462901383	0.004340638	2.57876809	0.012948077	0.201156795	-3.380142471	0.18606648	66	b_caudalmiddlefrontal_t	ENSG00000149716	ORAOV1	11
ENSG00000261451	0.558453266	0.007446964	2.577735906	0.012982109	0.201505922	-3.405398188	0.121883364	66	b_caudalmiddlefrontal_t	ENSG00000261451	AC104964.3	8
ENSG00000173020	0.530234037	0.007195479	2.576584214	0.013020179	0.201754111	-3.434083469	0.127399887	66	b_caudalmiddlefrontal_t	ENSG00000173020	GRK2	11
ENSG00000169951	0.668598166	0.011984317	2.576551915	0.013021248	0.201754111	-3.173822035	0.195621686	66	b_caudalmiddlefrontal_t	ENSG00000169951	ZNF764	16
ENSG00000267169	0.85118478	0.005321362	2.575673833	0.013050344	0.201864803	-3.229526818	0.130893414	66	b_caudalmiddlefrontal_t	ENSG00000267169	AC022098.1	19
ENSG00000280739	0.478126811	0.008207404	2.57539137	0.013051554	0.201864803	-3.062813749	0.249624496	66	b_caudalmiddlefrontal_t	ENSG00000280739	EIF1B-AS1	3
ENSG00000101203	0.81039847	0.002709651	2.574276537	0.013096766	0.202384513	-3.132355467	0.142151461	66	b_caudalmiddlefrontal_t	ENSG00000101203	COL20A1	20
ENSG00000220008	1.642215397	0.035927645	2.573437975	0.013124698	0.2026365	-2.897639246	0.12678959	66	b_caudalmiddlefrontal_t	ENSG00000220008	LINGO3	19
ENSG00000261360	0.948208253	0.000651836	2.572249512	0.013164378	0.203069261	-2.989132535	0.163334437	66	b_caudalmiddlefrontal_t	ENSG00000261360	AC010491.1	5
ENSG00000181291	1.051874284	0.007691983	2.5716691	0.013183796	0.203188985	-3.261085716	0.186815705	66	b_caudalmiddlefrontal_t	ENSG00000181291	TMEM132E	17
ENSG00000101849	-0.3297966	-0.003937363	-2.570360539	0.013219455	0.20355859	-3.434855632	0.129364715	66	b_caudalmiddlefrontal_t	ENSG00000101849	TBL1X	X
ENSG00000140563	-0.771427521	0.018640601	-2.569928952	0.01324217	0.203710854	-3.180750365	0.176332062	66	b_caudalmiddlefrontal_t	ENSG00000140563	MCTP2	15
ENSG00000111880	-0.385146608	-0.000264998	-2.569566285	0.013252717	0.203710854	-3.475664906	0.220198653	66	b_caudalmiddlefrontal_t	ENSG00000111880	RNGTT	6
ENSG00000236064	-0.660295501	-0.007388282	-2.567469938	0.013316815	0.204515779	-2.97274483	0.236325459	66	b_caudalmiddlefrontal_t	ENSG00000236064	AL034399.2	X
ENSG00000234965	1.484096389	0.032569488	2.565967149	0.013375951	0.204821	-2.891049448	0.18045403	66	b_caudalmiddlefrontal_t	ENSG00000234965	SHISA8	22
ENSG00000278041	0.45315577	6.12E-05	2.565484107	0.013384079	0.204821	-3.236888831	0.273734937	66	b_caudalmiddlefrontal_t	ENSG00000278041	AL133325.3	20
ENSG00000146243	0.338899191	0.001330385	2.565069156	0.013398174	0.204821	-3.345597324	0.107122423	66	b_caudalmiddlefrontal_t	ENSG00000146243	IRAK1BP1	6
ENSG00000134955	0.905341209	-0.001269212	2.565030334	0.013407764	0.204821	-3.05760451	0.280379575	66	b_caudalmiddlefrontal_t	ENSG00000134955	SLC37A2	11
ENSG00000270605	-1.385077073	-0.010081654	-2.564763596	0.013416835	0.204821	-2.92233104	0.207600781	66	b_caudalmiddlefrontal_t	ENSG00000270605	AL353622.1	1
ENSG00000040341	-0.320180411	-0.001905097	-2.563833266	0.013440232	0.204821	-3.470028814	0.25746008	66	b_caudalmiddlefrontal_t	ENSG00000040341	STAU2	8
ENSG00000002016	-0.411685709	0.000218525	-2.563766559	0.013444923	0.204821	-3.347308678	0.216128623	66	b_caudalmiddlefrontal_t	ENSG00000002016	RAD52	12
ENSG00000237977	0.776514501	-0.000543153	2.563845255	0.013448107	0.204821	-3.023363783	0.205992938	66	b_caudalmiddlefrontal_t	ENSG00000237977	EIF4HP2	22
ENSG00000116560	0.280488928	0.001521364	2.563457572	0.013453041	0.204821	-3.435402232	0.098136823	66	b_caudalmiddlefrontal_t	ENSG00000116560	SFPQ	1
ENSG00000274810	-0.818762195	0.012869291	-2.563666749	0.013454193	0.204821	-3.364145657	0.255343084	66	b_caudalmiddlefrontal_t	ENSG00000274810	NPHP3-ACAD11	3
ENSG00000184716	0.964057153	0.004569142	2.56286302	0.013481628	0.205059569	-3.075469208	0.240803201	66	b_caudalmiddlefrontal_t	ENSG00000184716	SERINC4	15
ENSG00000261786	0.61035679	-0.003980389	2.562481877	0.013494656	0.205078777	-3.488089611	0.223623618	66	b_caudalmiddlefrontal_t	ENSG00000261786	AC006058.1	3
ENSG00000175611	0.446171263	0.007062992	2.560443786	0.013556766	0.205801093	-3.273053854	0.249374784	66	b_caudalmiddlefrontal_t	ENSG00000175611	LINC00476	9
ENSG00000152904	-0.412207224	-0.00375172	-2.560028962	0.013578551	0.205801093	-3.460072039	0.150113839	66	b_caudalmiddlefrontal_t	ENSG00000152904	GGPS1	1
ENSG00000232940	-2.215532874	-0.014329666	-2.559954874	0.013581323	0.205801093	-2.935302696	0.230607162	66	b_caudalmiddlefrontal_t	ENSG00000232940	HCG25	6
ENSG00000169122	0.400893161	0.00359811	2.559586451	0.013589413	0.205801093	-3.416503144	0.48351498	66	b_caudalmiddlefrontal_t	ENSG00000169122	FAM110B	8
ENSG00000164941	-0.348782871	-0.002269525	-2.558214873	0.013634408	0.206085453	-3.486575815	0.134016401	66	b_caudalmiddlefrontal_t	ENSG00000164941	INTS8	8
ENSG00000177868	-0.57134348	-0.007191236	-2.558282343	0.01363855	0.206085453	-3.206352312	0.174597392	66	b_caudalmiddlefrontal_t	ENSG00000177868	SVBP	1
ENSG00000163918	-0.584960068	0.003246936	-2.558146383	0.013643659	0.206085453	-3.252018861	0.163692764	66	b_caudalmiddlefrontal_t	ENSG00000163918	RFC4	3
ENSG00000138079	0.769504111	0.008057175	2.556265961	0.013708749	0.206554607	-3.082245479	0.179209097	66	b_caudalmiddlefrontal_t	ENSG00000138079	SLC3A1	2
ENSG00000241978	-0.467677118	0.000741217	-2.555842317	0.013723453	0.206554607	-3.47869686	0.116282398	66	b_caudalmiddlefrontal_t	ENSG00000241978	AKAP2	9
ENSG00000105568	0.335185185	0.003603942	2.555547202	0.013725332	0.206554607	-3.470999668	0.219096449	66	b_caudalmiddlefrontal_t	ENSG00000105568	PPP2R1A	19
ENSG00000177721	0.800172503	0.000167583	2.555360259	0.013734804	0.206554607	-2.967500089	0.100847713	66	b_caudalmiddlefrontal_t	ENSG00000177721	ANXA2R	5
ENSG00000176641	-0.405051629	0.008170458	-2.555249175	0.013740736	0.206554607	-3.433527283	0.06879583	66	b_caudalmiddlefrontal_t	ENSG00000176641	RNF152	18
ENSG00000149485	-0.45003796	-0.002194965	-2.555198718	0.013745817	0.206554607	-3.502533225	0.12096902	66	b_caudalmiddlefrontal_t	ENSG00000149485	FADS1	11
ENSG00000238164	0.8837015	0.003095842	2.554561059	0.013767531	0.206564743	-2.970072495	0.158566517	66	b_caudalmiddlefrontal_t	ENSG00000238164	TNFRSF14-AS1	1
ENSG00000123342	1.474511146	0.022204018	2.554498344	0.013770193	0.206564743	-2.947182969	0.226272814	66	b_caudalmiddlefrontal_t	ENSG00000123342	MMP19	12
ENSG00000160396	0.917692864	0.003222351	2.553733088	0.013796871	0.206786984	-3.107064412	0.274362774	66	b_caudalmiddlefrontal_t	ENSG00000160396	HIPK4	19
ENSG00000136997	0.666765806	0.007820826	2.55258993	0.013836812	0.207207445	-3.173124991	0.13038362	66	b_caudalmiddlefrontal_t	ENSG00000136997	MYC	8
ENSG00000092850	-1.204268955	-0.006124458	-2.551879182	0.013861697	0.20740193	-2.94976281	0.087995244	66	b_caudalmiddlefrontal_t	ENSG00000092850	TEKT2	1
ENSG00000185442	-0.30244301	-0.001765462	-2.551113536	0.013880133	0.207499651	-3.369189332	0.323534368	66	b_caudalmiddlefrontal_t	ENSG00000185442	FAM174B	15
ENSG00000030110	0.599230988	0.003321659	2.5507898	0.013899919	0.207617391	-3.276796824	0.20911534	66	b_caudalmiddlefrontal_t	ENSG00000030110	BAK1	6
ENSG00000135457	0.256903831	0.001315391	2.549486284	0.013937345	0.207998169	-3.447549058	0.153219815	66	b_caudalmiddlefrontal_t	ENSG00000135457	TFCP2	12
ENSG00000159352	-0.200112048	-0.001523124	-2.546851877	0.014030423	0.209208124	-3.52856619	0.346629208	66	b_caudalmiddlefrontal_t	ENSG00000159352	PSMD4	1
ENSG00000229052	0.958050524	0.008430751	2.545705236	0.014079587	0.209271475	-3.193694224	0.10697128	66	b_caudalmiddlefrontal_t	ENSG00000229052	AL449283.1	1
ENSG00000117595	-0.950147577	0.002677412	-2.545602674	0.014083233	0.209271475	-3.013023034	0.138679001	66	b_caudalmiddlefrontal_t	ENSG00000117595	IRF6	1
ENSG00000129295	-0.404154105	0.005408837	-2.54472878	0.014109282	0.209271475	-3.425120342	0.153455883	66	b_caudalmiddlefrontal_t	ENSG00000129295	LRRC6	8
ENSG00000116017	0.63729558	0.008488642	2.544814761	0.014111269	0.209271475	-3.207949342	0.261042676	66	b_caudalmiddlefrontal_t	ENSG00000116017	ARID3A	19
ENSG00000183549	0.867250638	-0.001207733	2.544555771	0.014120496	0.209271475	-3.133346666	0.080969637	66	b_caudalmiddlefrontal_t	ENSG00000183549	ACSM5	16
ENSG00000115159	-0.33953202	-0.001133176	-2.544274973	0.014122332	0.209271475	-3.520528533	0.316921304	66	b_caudalmiddlefrontal_t	ENSG00000115159	GPD2	2
ENSG00000151726	-0.448394031	-0.002071627	-2.544445001	0.014124444	0.209271475	-3.535521387	0.572172567	66	b_caudalmiddlefrontal_t	ENSG00000151726	ACSL1	4
ENSG00000164182	-0.515783336	-0.004240941	-2.544255901	0.014130717	0.209271475	-3.307923476	0.155275325	66	b_caudalmiddlefrontal_t	ENSG00000164182	NDUFAF2	5
ENSG00000205041	1.171884482	0.012122542	2.543388431	0.014162152	0.209334184	-3.089673653	0.124937484	66	b_caudalmiddlefrontal_t	ENSG00000205041	AC118344.1	19
ENSG00000155629	-0.384199937	-0.005982799	-2.543057759	0.014165468	0.209334184	-3.32667994	0.123731547	66	b_caudalmiddlefrontal_t	ENSG00000155629	PIK3AP1	10
ENSG00000261526	0.65710556	0.008014646	2.543009588	0.014170979	0.209334184	-3.094094482	0.213814628	66	b_caudalmiddlefrontal_t	ENSG00000261526	AC012615.1	19
ENSG00000221955	0.735703931	7.68E-05	2.54207236	0.014209249	0.209721775	-3.296043876	0.17726686	66	b_caudalmiddlefrontal_t	ENSG00000221955	SLC12A8	3
ENSG00000132692	0.529632335	0.003259712	2.541450965	0.014231536	0.20987301	-3.530033371	0.154987251	66	b_caudalmiddlefrontal_t	ENSG00000132692	BCAN	1
ENSG00000154479	-0.912104868	-0.002397317	-2.540869482	0.01425242	0.21000332	-3.121938376	0.186745152	66	b_caudalmiddlefrontal_t	ENSG00000154479	CCDC173	2
ENSG00000106484	0.484435638	0.009514277	2.540023031	0.01428287	0.210274245	-3.531033379	0.151599702	66	b_caudalmiddlefrontal_t	ENSG00000106484	MEST	7
ENSG00000162687	-0.373211144	0.001468915	-2.538286855	0.014340204	0.210940171	-3.500569068	0.235514567	66	b_caudalmiddlefrontal_t	ENSG00000162687	KCNT2	1
ENSG00000116138	0.199208681	0.000518519	2.537257233	0.014374214	0.211222018	-3.539696099	0.197367389	66	b_caudalmiddlefrontal_t	ENSG00000116138	DNAJC16	1
ENSG00000273381	0.674764241	0.000473173	2.537234588	0.0143836	0.211222018	-3.21809229	0.179155273	66	b_caudalmiddlefrontal_t	ENSG00000273381	AL158071.5	9
ENSG00000143578	0.759169396	0.000618881	2.536046707	0.014426707	0.21166163	-3.083961037	0.107692582	66	b_caudalmiddlefrontal_t	ENSG00000143578	CREB3L4	1
ENSG00000127080	-0.285740323	-0.001735201	-2.535344823	0.014443647	0.21166163	-3.43705934	0.304478653	66	b_caudalmiddlefrontal_t	ENSG00000127080	IPPK	9
ENSG00000279253	0.551640692	0.00128197	2.534958841	0.014457698	0.21166163	-3.13640841	0.126816633	66	b_caudalmiddlefrontal_t	ENSG00000279253	AL121753.2	20
ENSG00000100197	0.922779074	0.002271825	2.535073599	0.014462108	0.21166163	-3.13809249	0.14736993	66	b_caudalmiddlefrontal_t	ENSG00000100197	CYP2D6	22
ENSG00000227811	-0.768407434	0.001511937	-2.533548321	0.014517755	0.212297802	-3.129343667	0.169587151	66	b_caudalmiddlefrontal_t	ENSG00000227811	INKA2-AS1	1
ENSG00000131370	-0.317285031	0.001350519	-2.532434537	0.014549895	0.212534954	-3.562123901	0.128676776	66	b_caudalmiddlefrontal_t	ENSG00000131370	SH3BP5	3
ENSG00000159904	0.776338149	-0.001105124	2.532438734	0.014558358	0.212534954	-3.124149569	0.14553149	66	b_caudalmiddlefrontal_t	ENSG00000159904	ZNF890P	7
ENSG00000120837	-0.437327603	-0.004425422	-2.531610244	0.014588742	0.212613383	-3.52188536	0.323900872	66	b_caudalmiddlefrontal_t	ENSG00000120837	NFYB	12
ENSG00000112293	0.468301374	0.010753832	2.531590732	0.014589458	0.212613383	-3.451002058	0.218112892	66	b_caudalmiddlefrontal_t	ENSG00000112293	GPLD1	6
ENSG00000228274	0.568500207	0.002641297	2.53117272	0.014600322	0.212613383	-3.211505216	0.146473812	66	b_caudalmiddlefrontal_t	ENSG00000228274	AL021707.2	22
ENSG00000131153	0.697636434	0.001655349	2.528988138	0.014682778	0.213635652	-3.113203527	0.132473635	66	b_caudalmiddlefrontal_t	ENSG00000131153	GINS2	16
ENSG00000186231	-0.26285589	-0.002601465	-2.528033987	0.014711897	0.213880798	-3.558307733	0.527758147	66	b_caudalmiddlefrontal_t	ENSG00000186231	KLHL32	6
ENSG00000017427	0.817245707	0.004942977	2.527350879	0.014745863	0.214195942	-3.285889983	0.1827783	66	b_caudalmiddlefrontal_t	ENSG00000017427	IGF1	12
ENSG00000272949	4.306780807	-0.032107376	2.526644681	0.014772061	0.214397831	-3.029069376	0.241423345	66	b_caudalmiddlefrontal_t	ENSG00000272949	AC093668.2	7
ENSG00000127337	-0.61334712	0.000674113	-2.526053103	0.01479404	0.214538193	-3.329772687	0.243292491	66	b_caudalmiddlefrontal_t	ENSG00000127337	YEATS4	12
ENSG00000280053	0.750920042	-0.007620938	2.523822338	0.014872221	0.215315959	-3.061940164	0.269904308	66	b_caudalmiddlefrontal_t	ENSG00000280053	AC011199.1	3
ENSG00000075884	0.799893857	-0.001080389	2.523951045	0.014872378	0.215315959	-3.131171945	0.333048937	66	b_caudalmiddlefrontal_t	ENSG00000075884	ARHGAP15	2
ENSG00000196268	0.355124057	-0.001096865	2.522632621	0.014916082	0.215702221	-3.567207413	0.196701261	66	b_caudalmiddlefrontal_t	ENSG00000196268	ZNF493	19
ENSG00000188916	0.415463379	-0.004438273	2.521858041	0.014942022	0.215702221	-3.281638098	0.270295012	66	b_caudalmiddlefrontal_t	ENSG00000188916	FAM196A	10
ENSG00000177879	-0.370798662	-0.005245742	-2.521540215	0.014957707	0.215702221	-3.546652029	0.228686245	66	b_caudalmiddlefrontal_t	ENSG00000177879	AP3S1	5
ENSG00000145833	-0.231648484	0.002980831	-2.521078603	0.014971296	0.215702221	-3.591176364	0.301107617	66	b_caudalmiddlefrontal_t	ENSG00000145833	DDX46	5
ENSG00000126391	0.557519321	0.009196477	2.519795524	0.015028352	0.215702221	-3.400557249	0.306144736	66	b_caudalmiddlefrontal_t	ENSG00000126391	FRMD8	11
ENSG00000115233	-0.394927391	-0.002505492	-2.519652748	0.015033737	0.215702221	-3.580122776	0.198915971	66	b_caudalmiddlefrontal_t	ENSG00000115233	PSMD14	2
ENSG00000154767	-0.312282124	0.004478074	-2.519385183	0.015035077	0.215702221	-3.554509119	0.119106434	66	b_caudalmiddlefrontal_t	ENSG00000154767	XPC	3
ENSG00000267707	1.247955842	-0.002753098	2.519576699	0.015036606	0.215702221	-3.085920067	0.247248674	66	b_caudalmiddlefrontal_t	ENSG00000267707	AC015961.2	18
ENSG00000168661	-0.442331133	-0.007371221	-2.519324054	0.015040708	0.215702221	-3.398255876	0.183561805	66	b_caudalmiddlefrontal_t	ENSG00000168661	ZNF30	19
ENSG00000105717	1.070382536	-0.000113586	2.519434391	0.015041976	0.215702221	-3.008038428	0.135736256	66	b_caudalmiddlefrontal_t	ENSG00000105717	PBX4	19
ENSG00000267372	-0.782625325	-0.005319268	-2.519329112	0.01504595	0.215702221	-3.130975335	0.178003092	66	b_caudalmiddlefrontal_t	ENSG00000267372	AC005330.1	19
ENSG00000028277	0.57573535	-0.005590541	2.519286655	0.015047553	0.215702221	-3.298609739	0.339462025	66	b_caudalmiddlefrontal_t	ENSG00000028277	POU2F2	19
ENSG00000204920	-0.573496731	-0.004530156	-2.518257003	0.015086474	0.215940252	-3.339785749	0.278078274	66	b_caudalmiddlefrontal_t	ENSG00000204920	ZNF155	19
ENSG00000284512	-1.145527448	-0.008962156	-2.517821012	0.015102982	0.215940252	-3.041183154	0.094111301	66	b_caudalmiddlefrontal_t	ENSG00000284512	AC092718.8	16
ENSG00000280987	0.583509036	-0.002046904	2.517788832	0.015104201	0.215940252	-3.584020322	0.134976705	66	b_caudalmiddlefrontal_t	ENSG00000280987	MATR3	5
ENSG00000170296	0.293476845	-0.001124399	2.517306342	0.015113712	0.215940252	-3.571031078	0.143117394	66	b_caudalmiddlefrontal_t	ENSG00000170296	GABARAP	17
ENSG00000172057	-0.303067301	-0.000661845	-2.516034444	0.015162006	0.216452854	-3.547852323	0.247364801	66	b_caudalmiddlefrontal_t	ENSG00000172057	ORMDL3	17
ENSG00000262691	0.594793049	0.004475759	2.514451123	0.015222322	0.217089614	-3.13068877	0.113120466	66	b_caudalmiddlefrontal_t	ENSG00000262691	AC040160.1	16
ENSG00000176390	0.314437009	0.001317393	2.514210208	0.015231518	0.217089614	-3.5187766	0.082808621	66	b_caudalmiddlefrontal_t	ENSG00000176390	CRLF3	17
ENSG00000135926	-0.67957502	0.003170984	-2.512684212	0.015298716	0.217589651	-3.605192523	0.141195041	66	b_caudalmiddlefrontal_t	ENSG00000135926	TMBIM1	2
ENSG00000164975	-0.268737032	-0.001372011	-2.512427613	0.015299723	0.217589651	-3.557149809	0.225556384	66	b_caudalmiddlefrontal_t	ENSG00000164975	SNAPC3	9
ENSG00000177125	0.247523314	-0.001189012	2.511908166	0.01531965	0.217589651	-3.56111942	0.368829582	66	b_caudalmiddlefrontal_t	ENSG00000177125	ZBTB34	9
ENSG00000261188	-0.555133832	-0.00144414	-2.512080672	0.015321864	0.217589651	-3.357561114	0.462511737	66	b_caudalmiddlefrontal_t	ENSG00000261188	Z95115.1	22
ENSG00000144191	0.717714816	-0.005893245	2.511740791	0.015334914	0.217589651	-3.161055066	0.146545577	66	b_caudalmiddlefrontal_t	ENSG00000144191	CNGA3	2
ENSG00000159593	-0.551877955	-0.002990006	-2.511365742	0.015349326	0.217589651	-3.564989889	0.218486208	66	b_caudalmiddlefrontal_t	ENSG00000159593	NAE1	16
ENSG00000116266	-0.388515912	-0.005417401	-2.510916903	0.015366344	0.217589651	-3.603316934	0.2458698	66	b_caudalmiddlefrontal_t	ENSG00000116266	STXBP3	1
ENSG00000274776	0.432139227	-0.007056123	2.510690186	0.015366466	0.217589651	-3.303316269	0.204932924	66	b_caudalmiddlefrontal_t	ENSG00000274776	AC090241.3	18
ENSG00000161929	0.960100379	-0.003074321	2.510076051	0.015398977	0.217873026	-3.18984233	0.381443442	66	b_caudalmiddlefrontal_t	ENSG00000161929	SCIMP	17
ENSG00000048471	0.332367308	0.003282425	2.509284314	0.015420665	0.218002926	-3.593324653	0.124896377	66	b_caudalmiddlefrontal_t	ENSG00000048471	SNX29	16
ENSG00000097046	-0.604697357	0.002235255	-2.508187023	0.015471965	0.218550908	-3.461348495	0.124908813	66	b_caudalmiddlefrontal_t	ENSG00000097046	CDC7	1
ENSG00000129596	-0.335375943	-0.00772444	-2.505443854	0.015569607	0.219159967	-3.552403037	0.126382439	66	b_caudalmiddlefrontal_t	ENSG00000129596	CDO1	5
ENSG00000160191	-0.41681127	-0.001782792	-2.505415849	0.015570698	0.219159967	-3.318625977	0.188026589	66	b_caudalmiddlefrontal_t	ENSG00000160191	PDE9A	21
ENSG00000155307	-0.899253389	-0.013290173	-2.50556036	0.015573975	0.219159967	-3.231046349	0.095195506	66	b_caudalmiddlefrontal_t	ENSG00000155307	SAMSN1	21
ENSG00000258297	0.48256248	-0.001550188	2.505172865	0.01558542	0.219159967	-3.388102715	0.112675834	66	b_caudalmiddlefrontal_t	ENSG00000258297	AP001157.1	11
ENSG00000104369	-0.317631001	-0.00422665	-2.505012172	0.01558643	0.219159967	-3.562645583	0.268279028	66	b_caudalmiddlefrontal_t	ENSG00000104369	JPH1	8
ENSG00000188483	1.11249934	0.017926685	2.504994975	0.015596012	0.219159967	-3.246004268	0.161067574	66	b_caudalmiddlefrontal_t	ENSG00000188483	IER5L	9
ENSG00000125676	-0.336460446	-0.002243304	-2.504666217	0.015603093	0.219159967	-3.641672145	0.172068642	66	b_caudalmiddlefrontal_t	ENSG00000125676	THOC2	X
ENSG00000254245	-0.63227468	0.006372592	-2.504217249	0.015626372	0.219310216	-3.447963486	0.289688089	66	b_caudalmiddlefrontal_t	ENSG00000254245	PCDHGA3	5
ENSG00000134716	-0.586985076	-0.004071752	-2.502873544	0.015678952	0.219871124	-3.517514479	0.231442643	66	b_caudalmiddlefrontal_t	ENSG00000134716	CYP2J2	1
ENSG00000143458	0.356971545	0.003361506	2.501684638	0.015719841	0.220232506	-3.598468612	0.124333816	66	b_caudalmiddlefrontal_t	ENSG00000143458	GABPB2	1
ENSG00000235865	1.02700372	0.013623564	2.50093382	0.015755137	0.220232506	-3.475457917	0.076518346	66	b_caudalmiddlefrontal_t	ENSG00000235865	GSN-AS1	9
ENSG00000175106	0.61036421	0.007501908	2.50068049	0.015765112	0.220232506	-3.438306081	0.143924759	66	b_caudalmiddlefrontal_t	ENSG00000175106	TVP23C	17
ENSG00000104231	-0.46733699	-0.00476204	-2.500462079	0.015773716	0.220232506	-3.608718383	0.13779179	66	b_caudalmiddlefrontal_t	ENSG00000104231	ZFAND1	8
ENSG00000053108	0.408050889	0.01155565	2.500397698	0.015776253	0.220232506	-3.626079982	0.120421928	66	b_caudalmiddlefrontal_t	ENSG00000053108	FSTL4	5
ENSG00000152240	-0.540718197	-0.003393074	-2.500128214	0.015780529	0.220232506	-3.267705221	0.364269916	66	b_caudalmiddlefrontal_t	ENSG00000152240	HAUS1	18
ENSG00000131400	0.610636673	0.009324752	2.49919704	0.015814662	0.220532301	-3.161489827	0.131445149	66	b_caudalmiddlefrontal_t	ENSG00000131400	NAPSA	19
ENSG00000260549	-1.661563079	-0.002023166	-2.498248301	0.015861168	0.221004018	-3.100706609	0.184897336	66	b_caudalmiddlefrontal_t	ENSG00000260549	MT1L	16
ENSG00000176731	-0.521186619	-0.007827843	-2.497418351	0.015894068	0.221285536	-3.468935845	0.123829005	66	b_caudalmiddlefrontal_t	ENSG00000176731	C8orf59	8
ENSG00000181097	-1.017738383	-0.001269708	-2.496386496	0.015935056	0.221551206	-3.055232049	0.070912638	66	b_caudalmiddlefrontal_t	ENSG00000181097	AC105219.1	8
ENSG00000111879	-0.438338503	0.000319168	-2.495907016	0.015954136	0.221551206	-3.649793697	0.201580518	66	b_caudalmiddlefrontal_t	ENSG00000111879	FAM184A	6
ENSG00000069696	1.50228743	0.009609218	2.495821885	0.015957525	0.221551206	-3.023907188	0.16897038	66	b_caudalmiddlefrontal_t	ENSG00000069696	DRD4	11
ENSG00000112081	0.409053216	-0.003028187	2.495659561	0.01596399	0.221551206	-3.640116498	0.194938368	66	b_caudalmiddlefrontal_t	ENSG00000112081	SRSF3	6
ENSG00000137494	-0.301715654	0.00016895	-2.493915201	0.016024584	0.222215208	-3.589767139	0.186705812	66	b_caudalmiddlefrontal_t	ENSG00000137494	ANKRD42	11
ENSG00000155034	0.899982201	0.023966271	2.493131217	0.016064996	0.222519944	-3.458174859	0.106901091	66	b_caudalmiddlefrontal_t	ENSG00000155034	FBXL18	7
ENSG00000158321	0.529450263	0.008985972	2.492954169	0.016072091	0.222519944	-3.639257762	0.090853147	66	b_caudalmiddlefrontal_t	ENSG00000158321	AUTS2	7
ENSG00000149932	0.373295896	0.001552113	2.491967983	0.016106852	0.22282423	-3.608047065	0.22383103	66	b_caudalmiddlefrontal_t	ENSG00000149932	TMEM219	16
ENSG00000170293	-1.102144743	0.00484673	-2.490836228	0.01615718	0.223343224	-3.104656783	0.133733177	66	b_caudalmiddlefrontal_t	ENSG00000170293	CMTM8	3
ENSG00000237654	1.048945705	0.011435935	2.490296174	0.016178942	0.223466832	-3.330142818	0.086761607	66	b_caudalmiddlefrontal_t	ENSG00000237654	AP003025.2	11
ENSG00000173581	0.738281313	0.00822654	2.488919546	0.016234535	0.223583163	-3.439850587	0.25867656	66	b_caudalmiddlefrontal_t	ENSG00000173581	CCDC106	19
ENSG00000134697	-0.379490279	-0.004230804	-2.488772102	0.016234643	0.223583163	-3.577434632	0.112285539	66	b_caudalmiddlefrontal_t	ENSG00000134697	GNL2	1
ENSG00000109118	0.257712026	0.003564448	2.48849729	0.016242533	0.223583163	-3.6212502	0.201692281	66	b_caudalmiddlefrontal_t	ENSG00000109118	PHF12	17
ENSG00000106003	0.670972031	0.00155415	2.487918039	0.016275088	0.223583163	-3.364036129	0.111103801	66	b_caudalmiddlefrontal_t	ENSG00000106003	LFNG	7
ENSG00000248863	1.090777762	0.017988593	2.487779927	0.016280688	0.223583163	-3.073563934	0.410958455	66	b_caudalmiddlefrontal_t	ENSG00000248863	AC097376.1	4
ENSG00000203706	1.498002543	-0.008095925	2.487705796	0.016283694	0.223583163	-3.0794396	0.093213447	66	b_caudalmiddlefrontal_t	ENSG00000203706	SERTAD4-AS1	1
ENSG00000198492	0.25938724	-0.000179825	2.487232753	0.016293786	0.223583163	-3.633182596	0.140876787	66	b_caudalmiddlefrontal_t	ENSG00000198492	YTHDF2	1
ENSG00000095319	0.254008466	0.004988279	2.486475278	0.016324558	0.223583163	-3.580460242	0.138221403	66	b_caudalmiddlefrontal_t	ENSG00000095319	NUP188	9
ENSG00000240219	0.841220104	0.007080705	2.486477228	0.016333591	0.223583163	-3.306590393	0.141092965	66	b_caudalmiddlefrontal_t	ENSG00000240219	AL512306.2	1
ENSG00000131844	-0.362120195	-0.000372619	-2.486151693	0.01634096	0.223583163	-3.614558504	0.112811856	66	b_caudalmiddlefrontal_t	ENSG00000131844	MCCC2	5
ENSG00000163638	-1.178136693	-0.009287995	-2.486188046	0.016345355	0.223583163	-3.547666595	0.143714297	66	b_caudalmiddlefrontal_t	ENSG00000163638	ADAMTS9	3
ENSG00000235750	-0.988557902	0.00097097	-2.485923982	0.016356105	0.223583163	-3.365624917	0.081543358	66	b_caudalmiddlefrontal_t	ENSG00000235750	KIAA0040	1
ENSG00000255200	-0.69257417	0.001042079	-2.485434217	0.016366937	0.223583163	-3.082819502	0.295281819	66	b_caudalmiddlefrontal_t	ENSG00000255200	PGAM1P8	11
ENSG00000164930	-0.400057184	-0.00155225	-2.485243044	0.016377392	0.223583163	-3.519562786	0.297809291	66	b_caudalmiddlefrontal_t	ENSG00000164930	FZD6	8
ENSG00000171126	0.743411297	0.006242721	2.485343305	0.016379766	0.223583163	-3.440098212	0.316025509	66	b_caudalmiddlefrontal_t	ENSG00000171126	KCNG3	2
ENSG00000171097	-0.455257009	-0.003049477	-2.484631932	0.016408795	0.223804145	-3.571287392	0.356323955	66	b_caudalmiddlefrontal_t	ENSG00000171097	KYAT1	9
ENSG00000171243	-0.952873247	-0.020923507	-2.481042896	0.016555962	0.225634847	-3.409599527	0.253422214	66	b_caudalmiddlefrontal_t	ENSG00000171243	SOSTDC1	7
ENSG00000269935	0.597829622	-0.000781871	2.480028111	0.016597789	0.226028169	-3.328691819	0.113121849	66	b_caudalmiddlefrontal_t	ENSG00000269935	AC092720.2	16
ENSG00000119004	0.417176775	0.008446564	2.478593396	0.01664789	0.226167463	-3.458789063	0.631913153	66	b_caudalmiddlefrontal_t	ENSG00000119004	CYP20A1	2
ENSG00000122735	-0.973007745	0.000478392	-2.478730113	0.016651429	0.226167463	-3.152422015	0.159091957	66	b_caudalmiddlefrontal_t	ENSG00000122735	DNAI1	9
ENSG00000109618	-0.337980697	-9.84E-05	-2.478118715	0.016667547	0.226167463	-3.477949145	0.152551131	66	b_caudalmiddlefrontal_t	ENSG00000109618	SEPSECS	4
ENSG00000184990	0.680400185	0.006962871	2.478189513	0.016673815	0.226167463	-3.434889563	0.319870648	66	b_caudalmiddlefrontal_t	ENSG00000184990	SIVA1	14
ENSG00000203872	0.853269299	0.030074513	2.477957885	0.016683415	0.226167463	-3.284187297	0.112764849	66	b_caudalmiddlefrontal_t	ENSG00000203872	C6orf163	6
ENSG00000163959	0.684565035	-0.004704914	2.477776438	0.016685868	0.226167463	-3.196543304	0.161348997	66	b_caudalmiddlefrontal_t	ENSG00000163959	SLC51A	3
ENSG00000175198	-0.220152567	0.002677039	-2.476367027	0.016740265	0.226728478	-3.611239442	0.092284973	66	b_caudalmiddlefrontal_t	ENSG00000175198	PCCA	13
ENSG00000174384	0.68547855	0.051225387	2.475815654	0.016771047	0.226969037	-3.232557943	0.289476222	66	b_caudalmiddlefrontal_t	ENSG00000174384	PMS2P6	7
ENSG00000229618	1.238519125	0.001265152	2.474452415	0.016829316	0.22725085	-3.129854019	0.155847382	66	b_caudalmiddlefrontal_t	ENSG00000229618	AC011287.1	7
ENSG00000228956	-0.630529997	0.002068209	-2.473988326	0.016848718	0.22725085	-3.460681531	0.247570561	66	b_caudalmiddlefrontal_t	ENSG00000228956	SATB1-AS1	3
ENSG00000196136	-2.408315799	-0.0005157	-2.47395102	0.016850279	0.22725085	-3.657186074	0.4415555	66	b_caudalmiddlefrontal_t	ENSG00000196136	SERPINA3	14
ENSG00000230701	0.856876581	0.026151255	2.473949305	0.016850351	0.22725085	-3.241086815	0.118198499	66	b_caudalmiddlefrontal_t	ENSG00000230701	FBXW4P1	22
ENSG00000152382	-0.314764204	-0.002384755	-2.473286308	0.016868851	0.22725085	-3.59890021	0.246762464	66	b_caudalmiddlefrontal_t	ENSG00000152382	TADA1	1
ENSG00000142279	0.784494931	0.005774417	2.473477605	0.016870094	0.22725085	-3.413665679	0.230854185	66	b_caudalmiddlefrontal_t	ENSG00000142279	WTIP	19
ENSG00000148926	1.322765755	-0.000863373	2.472292817	0.016919775	0.227655107	-3.276203682	0.116305898	66	b_caudalmiddlefrontal_t	ENSG00000148926	ADM	11
ENSG00000175602	1.598374383	0.025477863	2.472074468	0.016928945	0.227655107	-3.227599075	0.321803919	66	b_caudalmiddlefrontal_t	ENSG00000175602	CCDC85B	11
ENSG00000275183	1.126888525	0.003006687	2.471807471	0.016940164	0.227655107	-3.140304764	0.369817163	66	b_caudalmiddlefrontal_t	ENSG00000275183	LENG9	19
ENSG00000262732	-0.817044522	0.028085774	-2.471499807	0.016953101	0.227655107	-3.194121896	0.156224355	66	b_caudalmiddlefrontal_t	ENSG00000262732	AC010401.1	16
ENSG00000253661	0.735898723	7.22E-05	2.471123755	0.016965406	0.227655107	-3.183686155	0.285733652	66	b_caudalmiddlefrontal_t	ENSG00000253661	ZFHX4-AS1	8
ENSG00000241399	-0.432146543	-0.001088649	-2.470495712	0.016992325	0.227840938	-3.553396568	0.128621807	66	b_caudalmiddlefrontal_t	ENSG00000241399	CD302	2
ENSG00000196865	0.192913574	0.002122618	2.469851368	0.017013276	0.227946509	-3.644131159	0.233845413	66	b_caudalmiddlefrontal_t	ENSG00000196865	NHLRC2	10
ENSG00000010626	-0.422616592	-0.002992701	-2.468826416	0.017060586	0.228322789	-3.536953028	0.112838158	66	b_caudalmiddlefrontal_t	ENSG00000010626	LRRC23	12
ENSG00000168411	-0.28962021	-0.001163296	-2.468374717	0.017075705	0.228322789	-3.496059307	0.109863706	66	b_caudalmiddlefrontal_t	ENSG00000168411	RFWD3	16
ENSG00000163596	-0.254754907	0.001945544	-2.468257826	0.017080656	0.228322789	-3.665470125	0.122536981	66	b_caudalmiddlefrontal_t	ENSG00000163596	ICA1L	2
ENSG00000161544	0.756442845	0.002386704	2.467602338	0.017117759	0.228643416	-3.45065851	0.158348945	66	b_caudalmiddlefrontal_t	ENSG00000161544	CYGB	17
ENSG00000171574	0.314952934	0.003203517	2.465314604	0.01720574	0.229595037	-3.561681061	0.106573938	66	b_caudalmiddlefrontal_t	ENSG00000171574	ZNF584	19
ENSG00000152056	0.789099203	0.017868343	2.465308388	0.017215347	0.229595037	-3.207473746	0.135556541	66	b_caudalmiddlefrontal_t	ENSG00000152056	AP1S3	2
ENSG00000176887	0.594277836	0.013563678	2.464909443	0.01723237	0.229646361	-3.408300004	0.236914935	66	b_caudalmiddlefrontal_t	ENSG00000176887	SOX11	2
ENSG00000204767	0.477600673	0.002915403	2.463834189	0.017275244	0.229871964	-3.484807581	0.146542836	66	b_caudalmiddlefrontal_t	ENSG00000204767	FAM196B	5
ENSG00000164663	0.346167043	0.00345596	2.463755231	0.017275674	0.229871964	-3.699085793	0.117396378	66	b_caudalmiddlefrontal_t	ENSG00000164663	USP49	6
ENSG00000205277	1.128513479	-0.000594551	2.463526788	0.017291485	0.229906852	-3.407837991	0.181105596	66	b_caudalmiddlefrontal_t	ENSG00000205277	MUC12	7
ENSG00000235072	0.741869356	0.009536646	2.462640978	0.017329455	0.230012285	-3.302784127	0.409496561	66	b_caudalmiddlefrontal_t	ENSG00000235072	AC012074.1	2
ENSG00000263276	0.842459579	-0.010613337	2.462561578	0.017332862	0.230012285	-3.220735727	0.250502584	66	b_caudalmiddlefrontal_t	ENSG00000263276	AC020978.7	16
ENSG00000259826	0.65531912	-0.005534749	2.462200167	0.017339002	0.230012285	-3.190727686	0.218541421	66	b_caudalmiddlefrontal_t	ENSG00000259826	AC072061.1	7
ENSG00000111206	0.861365214	0.004176461	2.461891847	0.017361624	0.230104074	-3.254896402	0.209664346	66	b_caudalmiddlefrontal_t	ENSG00000111206	FOXM1	12
ENSG00000119929	-0.376883229	-0.001524016	-2.460964631	0.017392126	0.230104074	-3.525848635	0.267590339	66	b_caudalmiddlefrontal_t	ENSG00000119929	CUTC	10
ENSG00000163430	-0.562509723	-0.005700343	-2.461169404	0.017392698	0.230104074	-3.718977354	0.134073298	66	b_caudalmiddlefrontal_t	ENSG00000163430	FSTL1	3
ENSG00000157570	0.891444201	0.001885325	2.461029436	0.017398725	0.230104074	-3.3938018	0.145719886	66	b_caudalmiddlefrontal_t	ENSG00000157570	TSPAN18	11
ENSG00000084710	0.477749539	0.007564559	2.460503439	0.017421388	0.230229124	-3.705041881	0.149273528	66	b_caudalmiddlefrontal_t	ENSG00000084710	EFR3B	2
ENSG00000115109	0.269312386	0.002775411	2.459340538	0.017462181	0.230514227	-3.740567662	0.192635677	66	b_caudalmiddlefrontal_t	ENSG00000115109	EPB41L5	2
ENSG00000125319	1.221894658	-0.003407302	2.459390921	0.01746941	0.230514227	-3.136604384	0.096451269	66	b_caudalmiddlefrontal_t	ENSG00000125319	C17orf53	17
ENSG00000147592	-0.643155623	-0.004035314	-2.458641737	0.017501817	0.230767147	-3.4254955	0.205828581	66	b_caudalmiddlefrontal_t	ENSG00000147592	LACTB2	8
ENSG00000162407	0.341953974	0.000385167	2.457931837	0.017526501	0.230917945	-3.718461304	0.148077673	66	b_caudalmiddlefrontal_t	ENSG00000162407	PLPP3	1
ENSG00000177575	-1.081754472	-0.013232233	-2.457711028	0.017542151	0.230949568	-3.647613266	0.406110557	66	b_caudalmiddlefrontal_t	ENSG00000177575	CD163	12
ENSG00000141456	0.409409574	0.00580999	2.456555658	0.017592337	0.231435497	-3.686480341	0.305946536	66	b_caudalmiddlefrontal_t	ENSG00000141456	PELP1	17
ENSG00000261670	-0.813349769	0.000671886	-2.455857355	0.017622733	0.231608587	-3.20035186	0.100514799	66	b_caudalmiddlefrontal_t	ENSG00000261670	AC012213.2	8
ENSG00000166405	-0.279456507	-0.001164829	-2.455426322	0.017632069	0.231608587	-3.711745748	0.162799822	66	b_caudalmiddlefrontal_t	ENSG00000166405	RIC3	11
ENSG00000132517	1.528477636	0.034106354	2.455256576	0.017648922	0.231655385	-3.153065124	0.112110008	66	b_caudalmiddlefrontal_t	ENSG00000132517	SLC52A1	17
ENSG00000185065	0.758773845	0.025549094	2.454737289	0.01766834	0.23173577	-3.202839621	0.094141664	66	b_caudalmiddlefrontal_t	ENSG00000185065	AC000068.1	22
ENSG00000163793	1.331218454	0.004060524	2.453955476	0.017705758	0.23196174	-3.23461414	0.136836935	66	b_caudalmiddlefrontal_t	ENSG00000163793	DNAJC5G	2
ENSG00000173905	-0.402178522	-0.005369522	-2.453281319	0.017735273	0.23196174	-3.741259676	0.172477266	66	b_caudalmiddlefrontal_t	ENSG00000173905	GOLIM4	3
ENSG00000099974	-0.622494931	0.003734989	-2.453091115	0.017738206	0.23196174	-3.291414607	0.202697987	66	b_caudalmiddlefrontal_t	ENSG00000099974	DDTL	22
ENSG00000273372	-0.755344514	0.006337825	-2.453200852	0.017738799	0.23196174	-3.36231376	0.247991918	66	b_caudalmiddlefrontal_t	ENSG00000273372	SFTPD-AS1	10
ENSG00000125510	0.557321763	0.001562818	2.452676465	0.017761791	0.232000578	-3.598915634	0.156625869	66	b_caudalmiddlefrontal_t	ENSG00000125510	OPRL1	20
ENSG00000176700	0.406591749	0.001793513	2.452526125	0.017768388	0.232000578	-3.71996173	0.278751298	66	b_caudalmiddlefrontal_t	ENSG00000176700	SCAND2P	15
ENSG00000113555	0.61210622	0.003072008	2.451691863	0.017805035	0.232163536	-3.587987403	0.431505497	66	b_caudalmiddlefrontal_t	ENSG00000113555	PCDH12	5
ENSG00000139220	-0.259272936	-0.002922209	-2.451419824	0.017807507	0.232163536	-3.741267984	0.21068229	66	b_caudalmiddlefrontal_t	ENSG00000139220	PPFIA2	12
ENSG00000121390	-0.269338211	0.001274517	-2.450448592	0.017850272	0.232520076	-3.734822869	0.15369366	66	b_caudalmiddlefrontal_t	ENSG00000121390	PSPC1	13
ENSG00000108825	-0.92254665	0.013928651	-2.450408738	0.017861533	0.232520076	-3.203911727	0.142010169	66	b_caudalmiddlefrontal_t	ENSG00000108825	PTGES3L-AARSD1	17
ENSG00000172728	0.459530817	0.006138343	2.449802954	0.017888263	0.23265268	-3.671365938	0.125594002	66	b_caudalmiddlefrontal_t	ENSG00000172728	FUT10	8
ENSG00000234608	-0.442363108	0.001778587	-2.449517873	0.017898413	0.23265268	-3.58059681	0.70005324	66	b_caudalmiddlefrontal_t	ENSG00000234608	MAPKAPK5-AS1	12
ENSG00000130348	-0.378084136	-0.002558754	-2.448826408	0.017925224	0.232732275	-3.64282883	0.177122992	66	b_caudalmiddlefrontal_t	ENSG00000130348	QRSL1	6
ENSG00000258891	1.119381874	0.002193854	2.44883066	0.01793124	0.232732275	-3.261856026	0.23396782	66	b_caudalmiddlefrontal_t	ENSG00000258891	AC005480.1	14
ENSG00000260772	-3.044857221	-0.037086503	-2.448055787	0.017965558	0.233004192	-3.235504184	0.190272789	66	b_caudalmiddlefrontal_t	ENSG00000260772	AC012321.1	16
ENSG00000169006	0.487978686	0.007353608	2.447508139	0.017989848	0.233145749	-3.559789456	0.240904007	66	b_caudalmiddlefrontal_t	ENSG00000169006	NTSR2	2
ENSG00000143631	1.756716475	0.01324154	2.44667267	0.01802696	0.233207793	-3.617224744	0.172470891	66	b_caudalmiddlefrontal_t	ENSG00000143631	FLG	1
ENSG00000139722	0.460235773	0.003832028	2.446599271	0.018027079	0.233207793	-3.545557525	0.134331765	66	b_caudalmiddlefrontal_t	ENSG00000139722	VPS37B	12
ENSG00000112029	-0.80356797	-0.005251347	-2.446497025	0.018034772	0.233207793	-3.323942841	0.243634888	66	b_caudalmiddlefrontal_t	ENSG00000112029	FBXO5	6
ENSG00000122477	-0.570232463	0.009327851	-2.445494855	0.018075476	0.233286912	-3.377670874	0.121111075	66	b_caudalmiddlefrontal_t	ENSG00000122477	LRRC39	1
ENSG00000154734	-0.791478098	0.006111056	-2.445372066	0.018084873	0.233286912	-3.732578485	0.176801208	66	b_caudalmiddlefrontal_t	ENSG00000154734	ADAMTS1	21
ENSG00000141404	0.452764641	-0.002950883	2.44524232	0.018090659	0.233286912	-3.742217051	0.474874978	66	b_caudalmiddlefrontal_t	ENSG00000141404	GNAL	18
ENSG00000224731	1.303032861	-0.001797082	2.445012786	0.0181009	0.233286912	-3.168346088	0.117752643	66	b_caudalmiddlefrontal_t	ENSG00000224731	AC016716.2	2
ENSG00000134453	-0.302184411	-0.003587206	-2.444446683	0.01811661	0.233286912	-3.755784276	0.263096276	66	b_caudalmiddlefrontal_t	ENSG00000134453	RBM17	10
ENSG00000066923	0.76955385	0.008798719	2.444266097	0.018134251	0.233286912	-3.654040229	0.137254371	66	b_caudalmiddlefrontal_t	ENSG00000066923	STAG3	7
ENSG00000156463	0.750607002	0.002887605	2.444258858	0.018134574	0.233286912	-3.480215052	0.126732447	66	b_caudalmiddlefrontal_t	ENSG00000156463	SH3RF2	5
ENSG00000151461	-0.293288399	-0.000168102	-2.443474	0.01816011	0.233443122	-3.714316547	0.369445098	66	b_caudalmiddlefrontal_t	ENSG00000151461	UPF2	10
ENSG00000144642	0.318414085	0.00238551	2.442845813	0.018188253	0.233583304	-3.697338688	0.113449841	66	b_caudalmiddlefrontal_t	ENSG00000144642	RBMS3	3
ENSG00000099992	0.629999783	0.007883263	2.442701315	0.018204321	0.233583304	-3.506792212	0.354687482	66	b_caudalmiddlefrontal_t	ENSG00000099992	TBC1D10A	22
ENSG00000171045	0.792528734	0.008918569	2.442547629	0.018211216	0.233583304	-3.5123805	0.166759412	66	b_caudalmiddlefrontal_t	ENSG00000171045	TSNARE1	8
ENSG00000118194	-0.760046158	-0.004077142	-2.441162324	0.018273475	0.234209512	-3.657993815	0.157735856	66	b_caudalmiddlefrontal_t	ENSG00000118194	TNNT2	1
ENSG00000156831	-0.493212063	-0.002844729	-2.440520584	0.018302381	0.234232561	-3.580271697	0.117259496	66	b_caudalmiddlefrontal_t	ENSG00000156831	NSMCE2	8
ENSG00000114423	0.2946753	-0.000260466	2.439817971	0.018324456	0.234232561	-3.669349574	0.197090743	66	b_caudalmiddlefrontal_t	ENSG00000114423	CBLB	3
ENSG00000104976	0.848410091	0.008379812	2.439860396	0.018332161	0.234232561	-3.461501419	0.224817699	66	b_caudalmiddlefrontal_t	ENSG00000104976	SNAPC2	19
ENSG00000186787	-0.585232467	-0.004181579	-2.439735961	0.018337779	0.234232561	-3.473508144	0.264794068	66	b_caudalmiddlefrontal_t	ENSG00000186787	SPIN2B	X
ENSG00000069431	-0.497891048	-0.006308086	-2.439632268	0.018342461	0.234232561	-3.755330649	0.176328165	66	b_caudalmiddlefrontal_t	ENSG00000069431	ABCC9	12
ENSG00000144224	-0.246660823	-0.003744753	-2.438538456	0.018382289	0.234569307	-3.738267238	0.254966617	66	b_caudalmiddlefrontal_t	ENSG00000144224	UBXN4	2
ENSG00000187672	-0.334305333	0.002882873	-2.438268361	0.01839775	0.234594869	-3.763104127	0.138379363	66	b_caudalmiddlefrontal_t	ENSG00000187672	ERC2	3
ENSG00000118407	-0.626380276	0.007684585	-2.438110486	0.018411308	0.234596136	-3.631426953	0.258005338	66	b_caudalmiddlefrontal_t	ENSG00000118407	FILIP1	6
ENSG00000188981	0.93022921	0.00988813	2.437499398	0.01843902	0.234777617	-3.364968647	0.247967442	66	b_caudalmiddlefrontal_t	ENSG00000188981	MSANTD1	4
ENSG00000139187	-0.71923474	-0.001192841	-2.436888828	0.018466746	0.234868481	-3.313999285	0.190761997	66	b_caudalmiddlefrontal_t	ENSG00000139187	KLRG1	12
ENSG00000115970	0.221576973	0.004386013	2.436536521	0.018473105	0.234868481	-3.754717612	0.106890623	66	b_caudalmiddlefrontal_t	ENSG00000115970	THADA	2
ENSG00000124486	0.235612926	0.004382002	2.43623903	0.018486635	0.234869188	-3.749549131	0.233376489	66	b_caudalmiddlefrontal_t	ENSG00000124486	USP9X	X
ENSG00000197061	0.864676492	0.027205412	2.435939125	0.018509946	0.23499408	-3.702491038	0.12034168	66	b_caudalmiddlefrontal_t	ENSG00000197061	HIST1H4C	6
ENSG00000177303	0.607647074	0.013252713	2.435613292	0.018524789	0.235011348	-3.635698554	0.161393357	66	b_caudalmiddlefrontal_t	ENSG00000177303	CASKIN2	17
ENSG00000188786	0.276740513	0.000813709	2.434974964	0.018544224	0.235086813	-3.767049883	0.335307527	66	b_caudalmiddlefrontal_t	ENSG00000188786	MTF1	1
ENSG00000166793	-0.429416637	-0.003230961	-2.434404209	0.01857996	0.235098332	-3.76377313	0.230771368	66	b_caudalmiddlefrontal_t	ENSG00000166793	YPEL4	11
ENSG00000129680	0.469903137	0.000829763	2.434009677	0.01858831	0.235098332	-3.406091619	0.104679664	66	b_caudalmiddlefrontal_t	ENSG00000129680	MAP7D3	X
ENSG00000230869	2.276112819	-0.008688912	2.434114973	0.01859318	0.235098332	-3.145712848	0.108323138	66	b_caudalmiddlefrontal_t	ENSG00000230869	AGAP10P	10
ENSG00000118308	-0.577100696	-0.002613663	-2.433985892	0.018599082	0.235098332	-3.625232819	0.13605733	66	b_caudalmiddlefrontal_t	ENSG00000118308	LRMP	12
ENSG00000138823	-0.979016904	-0.008465494	-2.433240218	0.018633213	0.235344336	-3.248851187	0.103177701	66	b_caudalmiddlefrontal_t	ENSG00000138823	MTTP	4
ENSG00000245149	0.412375883	0.009957519	2.432759531	0.018645547	0.235344336	-3.547013616	0.384527947	66	b_caudalmiddlefrontal_t	ENSG00000245149	RNF139-AS1	8
ENSG00000166272	0.221218894	0.003539286	2.431173038	0.018718412	0.236093078	-3.738796954	0.090299175	66	b_caudalmiddlefrontal_t	ENSG00000166272	WBP1L	10
ENSG00000152931	-0.413250834	0.00086627	-2.430584224	0.018755242	0.236174472	-3.769924624	0.209130395	66	b_caudalmiddlefrontal_t	ENSG00000152931	PART1	5
ENSG00000106266	0.564625064	0.011465175	2.430387217	0.018764322	0.236174472	-3.573625572	0.094412911	66	b_caudalmiddlefrontal_t	ENSG00000106266	SNX8	7
ENSG00000105287	0.745554951	0.010313179	2.430119582	0.018776663	0.236174472	-3.480777112	0.319993993	66	b_caudalmiddlefrontal_t	ENSG00000105287	PRKD2	19
ENSG00000184845	-0.544553611	-0.008807932	-2.4300676	0.018779061	0.236174472	-3.700483896	0.312697601	66	b_caudalmiddlefrontal_t	ENSG00000184845	DRD1	5
ENSG00000056998	-0.629263819	-0.008174766	-2.429714013	0.01879538	0.236209273	-3.614997428	0.154607625	66	b_caudalmiddlefrontal_t	ENSG00000056998	GYG2	X
ENSG00000198298	-0.569691585	-0.001987034	-2.429291059	0.018809553	0.236216618	-3.396747714	0.163401332	66	b_caudalmiddlefrontal_t	ENSG00000198298	ZNF485	10
ENSG00000183684	0.617321965	0.014120708	2.429016027	0.01882763	0.236216618	-3.527330952	0.088751111	66	b_caudalmiddlefrontal_t	ENSG00000183684	ALYREF	17
ENSG00000185610	0.700807156	0.002670447	2.42862704	0.018845624	0.236216618	-3.424621046	0.257785083	66	b_caudalmiddlefrontal_t	ENSG00000185610	DBX2	12
ENSG00000272913	1.165685567	0.002716957	2.428528828	0.01885017	0.236216618	-3.253501328	0.123977809	66	b_caudalmiddlefrontal_t	ENSG00000272913	AC009237.14	2
ENSG00000147419	-0.285346384	0.000191481	-2.427200552	0.018901988	0.236261791	-3.796100837	0.291499832	66	b_caudalmiddlefrontal_t	ENSG00000147419	CCDC25	8
ENSG00000109083	0.331866054	-0.004139125	2.427136568	0.018904958	0.236261791	-3.641275662	0.113360957	66	b_caudalmiddlefrontal_t	ENSG00000109083	IFT20	17
ENSG00000148604	-2.001215978	0.002556006	-2.427235437	0.018910127	0.236261791	-3.503919636	0.138705678	66	b_caudalmiddlefrontal_t	ENSG00000148604	RGR	10
ENSG00000120688	-0.335332249	-0.004211443	-2.426798516	0.018921739	0.236261791	-3.758542353	0.127384973	66	b_caudalmiddlefrontal_t	ENSG00000120688	WBP4	13
ENSG00000231768	-0.714056062	-0.014572258	-2.426715047	0.018934299	0.236261791	-3.424037581	0.143606394	66	b_caudalmiddlefrontal_t	ENSG00000231768	LINC01354	1
ENSG00000105699	0.865008686	0.006973861	2.426697822	0.0189351	0.236261791	-3.383152314	0.164892133	66	b_caudalmiddlefrontal_t	ENSG00000105699	LSR	19
ENSG00000167842	-0.476521609	-0.00375105	-2.426023474	0.018966465	0.236483875	-3.633454816	0.256571415	66	b_caudalmiddlefrontal_t	ENSG00000167842	MIS12	17
ENSG00000110492	0.974865571	0.009637745	2.425454359	0.018992973	0.236645111	-3.324264332	0.128532042	66	b_caudalmiddlefrontal_t	ENSG00000110492	MDK	11
ENSG00000171729	0.824500442	0.003785016	2.424869752	0.019020237	0.236815533	-3.377492163	0.177664216	66	b_caudalmiddlefrontal_t	ENSG00000171729	TMEM51	1
ENSG00000151806	-0.252667096	-0.000827519	-2.423068747	0.019094646	0.23732795	-3.762808125	0.143210117	66	b_caudalmiddlefrontal_t	ENSG00000151806	GUF1	4
ENSG00000141934	0.569617476	0.000168219	2.423250376	0.019095942	0.23732795	-3.578671323	0.214936665	66	b_caudalmiddlefrontal_t	ENSG00000141934	PLPP2	19
ENSG00000180113	0.402751523	0.000523042	2.422480243	0.019128016	0.23732795	-3.684525167	0.101474595	66	b_caudalmiddlefrontal_t	ENSG00000180113	TDRD6	6
ENSG00000165275	0.32119117	-0.000169493	2.422000297	0.019144753	0.23732795	-3.587342641	0.123177392	66	b_caudalmiddlefrontal_t	ENSG00000165275	TRMT10B	9
ENSG00000255693	0.64528652	-0.002089727	2.422109875	0.019149424	0.23732795	-3.590917954	0.107321792	66	b_caudalmiddlefrontal_t	ENSG00000255693	LINC02389	12
ENSG00000138326	-0.396343435	-0.002814411	-2.421877685	0.019160328	0.23732795	-3.791987636	0.488273833	66	b_caudalmiddlefrontal_t	ENSG00000138326	RPS24	10
ENSG00000176597	0.376166531	-0.000345305	2.421528491	0.019170211	0.23732795	-3.693474551	0.109015467	66	b_caudalmiddlefrontal_t	ENSG00000176597	B3GNT5	3
ENSG00000040731	-0.339250101	-0.001854003	-2.421530482	0.019170315	0.23732795	-3.796707088	0.187288951	66	b_caudalmiddlefrontal_t	ENSG00000040731	CDH10	5
ENSG00000107679	-0.350234293	-0.004885285	-2.420427385	0.019222031	0.237799312	-3.756327705	0.257750877	66	b_caudalmiddlefrontal_t	ENSG00000107679	PLEKHA1	10
ENSG00000256802	0.730647384	-0.001227503	2.420119912	0.019241576	0.237872277	-3.300369434	0.23326425	66	b_caudalmiddlefrontal_t	ENSG00000256802	AC022613.1	15
ENSG00000125869	0.672170194	-0.00727249	2.419583167	0.019268388	0.238034925	-3.782405148	0.157275152	66	b_caudalmiddlefrontal_t	ENSG00000125869	LAMP5	20
ENSG00000262410	0.845710465	0.002831081	2.41870799	0.019309749	0.238280769	-3.272722072	0.218574332	66	b_caudalmiddlefrontal_t	ENSG00000262410	AC024361.1	17
ENSG00000280038	0.779097305	0.006271237	2.418380052	0.019325268	0.238280769	-3.386332695	0.131043888	66	b_caudalmiddlefrontal_t	ENSG00000280038	DNM1P41	15
ENSG00000275383	0.660626205	0.00280864	2.41829492	0.019329299	0.238280769	-3.472253637	0.177336715	66	b_caudalmiddlefrontal_t	ENSG00000275383	AC126773.4	16
ENSG00000124145	0.74357859	0.00428008	2.417052428	0.01938821	0.238699563	-3.778470448	0.151173705	66	b_caudalmiddlefrontal_t	ENSG00000124145	SDC4	20
ENSG00000125520	0.758300227	0.012630698	2.417000844	0.019390659	0.238699563	-3.428765169	0.153718424	66	b_caudalmiddlefrontal_t	ENSG00000125520	SLC2A4RG	20
ENSG00000181195	0.815579639	-0.005638212	2.416372558	0.019420513	0.238898356	-3.318318133	0.147051877	66	b_caudalmiddlefrontal_t	ENSG00000181195	PENK	8
ENSG00000166682	-1.284067269	-0.008147039	-2.416042524	0.019436212	0.238922861	-3.529679157	0.094783204	66	b_caudalmiddlefrontal_t	ENSG00000166682	TMPRSS5	11
ENSG00000169252	-0.49301333	8.85E-05	-2.414573132	0.019496348	0.239335748	-3.429185046	0.237229088	66	b_caudalmiddlefrontal_t	ENSG00000169252	ADRB2	5
ENSG00000272595	1.118940257	0.009629083	2.414354145	0.019516703	0.239335748	-3.274599148	0.168236921	66	b_caudalmiddlefrontal_t	ENSG00000272595	OR10AH1P	7
ENSG00000168003	0.422839204	0.003615464	2.414201187	0.019524009	0.239335748	-3.807373179	0.18626466	66	b_caudalmiddlefrontal_t	ENSG00000168003	SLC3A2	11
ENSG00000272631	0.665103249	0.004487034	2.414186267	0.019524722	0.239335748	-3.436564116	0.182487719	66	b_caudalmiddlefrontal_t	ENSG00000272631	AC067750.1	10
ENSG00000176049	-0.251450942	0.000308213	-2.412767542	0.019582697	0.239877716	-3.78222153	0.192143132	66	b_caudalmiddlefrontal_t	ENSG00000176049	JAKMIP2	5
ENSG00000214941	-0.558774998	-0.003746007	-2.412225027	0.019618632	0.239992975	-3.639478391	0.232412997	66	b_caudalmiddlefrontal_t	ENSG00000214941	ZSWIM7	17
ENSG00000198677	-0.237825765	0.001626679	-2.411997179	0.019619643	0.239992975	-3.777170622	0.122402414	66	b_caudalmiddlefrontal_t	ENSG00000198677	TTC37	5
ENSG00000100077	0.244793205	0.000870481	2.410651689	0.019684321	0.24048367	-3.817240576	0.235158085	66	b_caudalmiddlefrontal_t	ENSG00000100077	GRK3	22
ENSG00000135968	-0.288323687	0.005211809	-2.410588777	0.01968735	0.24048367	-3.82061108	0.129622703	66	b_caudalmiddlefrontal_t	ENSG00000135968	GCC2	2
ENSG00000218416	0.713913932	0.009419927	2.410498184	0.019701655	0.240489877	-3.380494981	0.125428866	66	b_caudalmiddlefrontal_t	ENSG00000218416	AC110619.1	2
ENSG00000233885	0.886843541	0.012225481	2.409807819	0.019734934	0.240727529	-3.534594344	0.129852443	66	b_caudalmiddlefrontal_t	ENSG00000233885	YEATS2-AS1	3
ENSG00000233452	-0.647027479	0.000984099	-2.407451849	0.019848887	0.241727287	-3.699613655	0.118219465	66	b_caudalmiddlefrontal_t	ENSG00000233452	STXBP5-AS1	6
ENSG00000171084	1.32949019	-0.001367203	2.4072916	0.019856659	0.241727287	-3.341976639	0.114626968	66	b_caudalmiddlefrontal_t	ENSG00000171084	FAM86JP	3
ENSG00000010244	0.187432736	-0.000110694	2.406965307	0.019862512	0.241727287	-3.756881475	0.188786931	66	b_caudalmiddlefrontal_t	ENSG00000010244	ZNF207	17
ENSG00000134709	-0.332047052	-0.004377625	-2.406523262	0.019885974	0.241727287	-3.812806528	0.137482405	66	b_caudalmiddlefrontal_t	ENSG00000134709	HOOK1	1
ENSG00000279841	1.058665941	0.040105476	2.406682354	0.019886233	0.241727287	-3.369200725	0.172904413	66	b_caudalmiddlefrontal_t	ENSG00000279841	AC092135.3	16
ENSG00000070371	-0.509487744	0.006353759	-2.405228783	0.019956953	0.242404704	-3.645106078	0.175554197	66	b_caudalmiddlefrontal_t	ENSG00000070371	CLTCL1	22
ENSG00000215156	1.218802263	0.017174914	2.404965733	0.019969775	0.242404704	-3.543379853	0.161602684	66	b_caudalmiddlefrontal_t	ENSG00000215156	AC138409.1	5
ENSG00000256304	0.723990271	0.021476189	2.404552217	0.019989947	0.242480699	-3.554443191	0.214936757	66	b_caudalmiddlefrontal_t	ENSG00000256304	CCDC150P1	12
ENSG00000261609	0.301079391	0.008238515	2.403917127	0.020010948	0.242566643	-3.848120789	0.10169824	66	b_caudalmiddlefrontal_t	ENSG00000261609	GAN	16
ENSG00000233056	0.841707789	0.006247609	2.400558905	0.020185688	0.244461503	-3.601856381	0.15480773	66	b_caudalmiddlefrontal_t	ENSG00000233056	ERVH48-1	21
ENSG00000224660	0.459990829	0.004269682	2.400363375	0.020195317	0.244461503	-3.759688072	0.225492981	66	b_caudalmiddlefrontal_t	ENSG00000224660	SH3BP5-AS1	3
ENSG00000171509	-0.666824165	-0.00172739	-2.399098492	0.020257703	0.244948206	-3.800028357	0.08727638	66	b_caudalmiddlefrontal_t	ENSG00000171509	RXFP1	4
ENSG00000210082	-1.451747082	-0.033992187	-2.398978528	0.020263629	0.244948206	-3.629220501	0.145709424	66	b_caudalmiddlefrontal_t	ENSG00000210082	MT-RNR2	MT
ENSG00000197183	0.259815171	0.003839353	2.397945413	0.020304645	0.245161166	-3.816381524	0.258694344	66	b_caudalmiddlefrontal_t	ENSG00000197183	NOL4L	20
ENSG00000279685	0.632442014	0.009794266	2.397858537	0.020319028	0.245161166	-3.607116723	0.30978584	66	b_caudalmiddlefrontal_t	ENSG00000279685	MAPT-IT1	17
ENSG00000165810	0.989002096	0.00745316	2.397329201	0.020345258	0.245161166	-3.69357719	0.168790048	66	b_caudalmiddlefrontal_t	ENSG00000165810	BTNL9	5
ENSG00000272338	0.968887902	-0.005228871	2.396901139	0.020366492	0.245161166	-3.285255804	0.13279877	66	b_caudalmiddlefrontal_t	ENSG00000272338	AC067838.1	8
ENSG00000157851	0.42641606	0.003798196	2.396845374	0.02036926	0.245161166	-3.843340179	0.143950707	66	b_caudalmiddlefrontal_t	ENSG00000157851	DPYSL5	2
ENSG00000174177	0.753807285	0.006128385	2.396596423	0.02038162	0.245161166	-3.557645968	0.194167393	66	b_caudalmiddlefrontal_t	ENSG00000174177	CTU2	16
ENSG00000243156	0.408305321	0.011108528	2.3963754	0.020392599	0.245161166	-3.836294012	0.190104273	66	b_caudalmiddlefrontal_t	ENSG00000243156	MICAL3	22
ENSG00000100311	0.632628579	0.003348945	2.396186378	0.020401993	0.245161166	-3.718662132	0.158284746	66	b_caudalmiddlefrontal_t	ENSG00000100311	PDGFB	22
ENSG00000273820	-0.390260303	-0.005642355	-2.395956344	0.020407828	0.245161166	-3.739866929	0.138522129	66	b_caudalmiddlefrontal_t	ENSG00000273820	USP27X	X
ENSG00000070010	-0.377854171	-0.002549095	-2.395587858	0.020430236	0.245261329	-3.824041735	0.142013562	66	b_caudalmiddlefrontal_t	ENSG00000070010	UFD1	22
ENSG00000162600	-0.470465847	0.001011503	-2.395293782	0.020446404	0.245286487	-3.739068944	0.175466326	66	b_caudalmiddlefrontal_t	ENSG00000162600	OMA1	1
ENSG00000141504	-0.281598343	-0.002184823	-2.394606574	0.020470538	0.245365139	-3.754929707	0.148481286	66	b_caudalmiddlefrontal_t	ENSG00000141504	SAT2	17
ENSG00000182257	0.891758557	0.018569262	2.394488185	0.020486561	0.245365139	-3.415250183	0.282360154	66	b_caudalmiddlefrontal_t	ENSG00000182257	PRR34	22
ENSG00000101447	1.051263964	-0.000768008	2.394078322	0.020507019	0.245365139	-3.422133659	0.271870882	66	b_caudalmiddlefrontal_t	ENSG00000101447	FAM83D	20
ENSG00000225140	0.45766126	0.012177214	2.393856194	0.0205103	0.245365139	-3.576784954	0.090372276	66	b_caudalmiddlefrontal_t	ENSG00000225140	AL358216.1	10
ENSG00000069122	-0.436740624	-0.003121816	-2.393751557	0.020523342	0.245365139	-3.863705258	0.217169944	66	b_caudalmiddlefrontal_t	ENSG00000069122	ADGRF5	6
ENSG00000268038	1.136047813	0.005513482	2.393204897	0.020550676	0.245375298	-3.363583905	0.124976785	66	b_caudalmiddlefrontal_t	ENSG00000268038	LINC01785	19
ENSG00000280067	0.812191953	0.005418893	2.393171528	0.020552346	0.245375298	-3.49503824	0.33865986	66	b_caudalmiddlefrontal_t	ENSG00000280067	AC023818.1	16
ENSG00000261924	1.161278997	0.030596927	2.392531753	0.020584379	0.245379283	-3.345904367	0.133956648	66	b_caudalmiddlefrontal_t	ENSG00000261924	AC127496.1	17
ENSG00000205323	-0.386586602	-0.006290225	-2.392323707	0.020592453	0.245379283	-3.798483629	0.093072335	66	b_caudalmiddlefrontal_t	ENSG00000205323	SARNP	12
ENSG00000158292	0.775079585	0.001972568	2.392321614	0.020594911	0.245379283	-3.655259865	0.115795743	66	b_caudalmiddlefrontal_t	ENSG00000158292	GPR153	1
ENSG00000280063	1.035364399	0.002607981	2.391590122	0.020631609	0.245586283	-3.423771325	0.132424838	66	b_caudalmiddlefrontal_t	ENSG00000280063	AC012676.5	16
ENSG00000237406	1.082656378	0.005377263	2.391413816	0.020640463	0.245586283	-3.396451998	0.101602502	66	b_caudalmiddlefrontal_t	ENSG00000237406	NDUFA9P1	22
ENSG00000126777	-0.34228245	-0.004880017	-2.390558315	0.020676476	0.245846962	-3.823593554	0.133731904	66	b_caudalmiddlefrontal_t	ENSG00000126777	KTN1	14
ENSG00000174327	1.268917838	0.008198176	2.390188691	0.020702081	0.245983621	-3.276305845	0.280091482	66	b_caudalmiddlefrontal_t	ENSG00000174327	SLC16A13	17
ENSG00000260461	0.597376981	0.002329609	2.389607397	0.020731101	0.246069971	-3.489807505	0.237836387	66	b_caudalmiddlefrontal_t	ENSG00000260461	AL133355.1	10
ENSG00000279348	0.336645603	0.006148297	2.389354333	0.020737582	0.246069971	-3.854048071	0.097422559	66	b_caudalmiddlefrontal_t	ENSG00000279348	AC012513.3	2
ENSG00000090054	-0.37066913	-0.004711054	-2.388521281	0.02078583	0.246474696	-3.867156135	0.290820959	66	b_caudalmiddlefrontal_t	ENSG00000090054	SPTLC1	9
ENSG00000074582	-0.444278347	-0.000715024	-2.387739843	0.020825238	0.246503009	-3.71538388	0.257284995	66	b_caudalmiddlefrontal_t	ENSG00000074582	BCS1L	2
ENSG00000077684	0.269017308	0.000110971	2.387533311	0.020826007	0.246503009	-3.880060344	0.263763408	66	b_caudalmiddlefrontal_t	ENSG00000077684	JADE1	4
ENSG00000144837	-1.317125146	-0.003046373	-2.387643073	0.020830643	0.246503009	-3.426749248	0.153319454	66	b_caudalmiddlefrontal_t	ENSG00000144837	PLA1A	3
ENSG00000105048	-1.100664632	-0.001803514	-2.386984069	0.020864041	0.246563579	-3.501215062	0.197917501	66	b_caudalmiddlefrontal_t	ENSG00000105048	TNNT1	19
ENSG00000251562	0.710348328	0.015179322	2.386786992	0.020874038	0.246563579	-3.641454166	0.14649873	66	b_caudalmiddlefrontal_t	ENSG00000251562	MALAT1	11
ENSG00000260314	0.910444461	0.004364315	2.386653836	0.020880795	0.246563579	-3.631514266	0.17550646	66	b_caudalmiddlefrontal_t	ENSG00000260314	MRC1	10
ENSG00000204291	1.04319053	0.011555068	2.38641926	0.020892704	0.246563579	-3.327481026	0.150298632	66	b_caudalmiddlefrontal_t	ENSG00000204291	COL15A1	9
ENSG00000186818	0.854889494	0.006554419	2.386147916	0.020906487	0.246563579	-3.439090753	0.116767701	66	b_caudalmiddlefrontal_t	ENSG00000186818	LILRB4	19
ENSG00000126500	0.627304172	0.013475365	2.385561354	0.020936309	0.246748339	-3.642133114	0.197088914	66	b_caudalmiddlefrontal_t	ENSG00000126500	FLRT1	11
ENSG00000115257	1.200057946	0.010114479	2.384401176	0.020995407	0.247160153	-3.311591775	0.151940941	66	b_caudalmiddlefrontal_t	ENSG00000115257	PCSK4	19
ENSG00000235568	-0.845132612	0.004042798	-2.384318786	0.020999609	0.247160153	-3.42359095	0.231696597	66	b_caudalmiddlefrontal_t	ENSG00000235568	NFAM1	22
ENSG00000112308	0.281517949	0.000320073	2.383477554	0.021032322	0.247378139	-3.865186083	0.359495149	66	b_caudalmiddlefrontal_t	ENSG00000112308	C6orf62	6
ENSG00000152700	0.270238048	0.001912515	2.38218627	0.021098393	0.247631714	-3.886472431	0.077854167	66	b_caudalmiddlefrontal_t	ENSG00000152700	SAR1B	5
ENSG00000263146	0.712977941	0.009018417	2.382129378	0.021111563	0.247631714	-3.498645374	0.166258567	66	b_caudalmiddlefrontal_t	ENSG00000263146	LINC01896	18
ENSG00000166068	0.424628079	-0.001755059	2.382114126	0.021112345	0.247631714	-3.867251007	0.110808196	66	b_caudalmiddlefrontal_t	ENSG00000166068	SPRED1	15
ENSG00000243302	1.003936609	0.014334951	2.382044033	0.021115938	0.247631714	-3.643761929	0.458791635	66	b_caudalmiddlefrontal_t	ENSG00000243302	AC018638.4	7
ENSG00000182541	-0.58980358	-0.005393078	-2.381869003	0.021124913	0.247631714	-3.880561238	0.186278891	66	b_caudalmiddlefrontal_t	ENSG00000182541	LIMK2	22
ENSG00000183520	-0.304368151	-0.002254342	-2.381144997	0.021151808	0.247697818	-3.783481535	0.235962757	66	b_caudalmiddlefrontal_t	ENSG00000183520	UTP11	1
ENSG00000203618	2.975966655	0.106934703	2.381205369	0.021158973	0.247697818	-3.318941451	0.196110823	66	b_caudalmiddlefrontal_t	ENSG00000203618	GP1BB	22
ENSG00000130518	1.223627967	0.007030988	2.379700368	0.021236396	0.248403593	-3.535240369	0.184707303	66	b_caudalmiddlefrontal_t	ENSG00000130518	IQCN	19
ENSG00000176490	0.520499255	0.007669813	2.379479827	0.021247763	0.248403593	-3.878328859	0.121003568	66	b_caudalmiddlefrontal_t	ENSG00000176490	DIRAS1	19
ENSG00000250486	0.661766199	0.002928162	2.378548354	0.021295832	0.248798695	-3.453048025	0.453738385	66	b_caudalmiddlefrontal_t	ENSG00000250486	FAM218A	4
ENSG00000213859	0.447639268	0.001982889	2.377939879	0.021316985	0.248879009	-3.509926354	0.241481184	66	b_caudalmiddlefrontal_t	ENSG00000213859	KCTD11	17
ENSG00000175279	-0.47917274	-0.001283709	-2.377518673	0.021340056	0.248981605	-3.562948165	0.103506955	66	b_caudalmiddlefrontal_t	ENSG00000175279	CENPS	1
ENSG00000156232	0.271151804	0.004043937	2.376633252	0.021384654	0.249335048	-3.781510709	0.262196668	66	b_caudalmiddlefrontal_t	ENSG00000156232	WHAMM	15
ENSG00000110876	1.299452278	0.014973266	2.376538405	0.02139989	0.249345907	-3.684242659	0.112610825	66	b_caudalmiddlefrontal_t	ENSG00000110876	SELPLG	12
ENSG00000134853	0.481574052	-0.004154429	2.376173609	0.021418824	0.249399819	-3.858531939	0.202805437	66	b_caudalmiddlefrontal_t	ENSG00000134853	PDGFRA	4
ENSG00000074370	-1.048552202	0.01739181	-2.375871659	0.021434509	0.249415833	-3.354350395	0.207084227	66	b_caudalmiddlefrontal_t	ENSG00000074370	ATP2A3	17
ENSG00000167641	1.31653589	0.020792806	2.375373059	0.02146043	0.249550867	-3.453625894	0.153377313	66	b_caudalmiddlefrontal_t	ENSG00000167641	PPP1R14A	19
ENSG00000099260	-0.706003836	-0.005660637	-2.374686238	0.021496182	0.249799968	-3.690830085	0.219116117	66	b_caudalmiddlefrontal_t	ENSG00000099260	PALMD	1
ENSG00000120860	-0.5206312	-0.006481782	-2.372092772	0.021631667	0.251184629	-3.801079929	0.546017691	66	b_caudalmiddlefrontal_t	ENSG00000120860	WASHC3	12
ENSG00000164683	0.335854873	-0.001820911	2.371545349	0.021649992	0.251184629	-3.82495286	0.230727512	66	b_caudalmiddlefrontal_t	ENSG00000164683	HEY1	8
ENSG00000154328	0.310068253	0.005715516	2.370653291	0.021696816	0.251184629	-3.827284302	0.348555847	66	b_caudalmiddlefrontal_t	ENSG00000154328	NEIL2	8
ENSG00000108786	0.44816223	0.003163259	2.370647855	0.021707483	0.251184629	-3.765735192	0.13936263	66	b_caudalmiddlefrontal_t	ENSG00000108786	HSD17B1	17
ENSG00000279738	0.656295912	0.013271197	2.370521677	0.021714115	0.251184629	-3.665502894	0.117339854	66	b_caudalmiddlefrontal_t	ENSG00000279738	AL022311.1	22
ENSG00000167291	0.341296551	0.006156091	2.369708293	0.021750986	0.251184629	-3.892419359	0.157370016	66	b_caudalmiddlefrontal_t	ENSG00000167291	TBC1D16	17
ENSG00000205236	-4.615565944	-0.00410169	-2.36980978	0.021751567	0.251184629	-3.347992506	0.192776936	66	b_caudalmiddlefrontal_t	ENSG00000205236	AC105052.1	7
ENSG00000205790	1.174731296	0.053867149	2.369529746	0.021766315	0.251184629	-3.296756863	0.113823362	66	b_caudalmiddlefrontal_t	ENSG00000205790	DPP9-AS1	19
ENSG00000172500	0.379832234	0.00172906	2.369462603	0.021766428	0.251184629	-3.843090181	0.443877243	66	b_caudalmiddlefrontal_t	ENSG00000172500	FIBP	11
ENSG00000159055	-0.650800937	0.00177045	-2.369316056	0.021777574	0.251184629	-3.485831122	0.219376141	66	b_caudalmiddlefrontal_t	ENSG00000159055	MIS18A	21
ENSG00000139718	0.564057164	0.01277748	2.36911198	0.021788333	0.251184629	-3.85104072	0.155154848	66	b_caudalmiddlefrontal_t	ENSG00000139718	SETD1B	12
ENSG00000112651	-0.373668059	-0.000253576	-2.368835929	0.021792491	0.251184629	-3.747159061	0.10892752	66	b_caudalmiddlefrontal_t	ENSG00000112651	MRPL2	6
ENSG00000233355	0.739872295	0.000622007	2.368575334	0.021816646	0.251184629	-3.594688873	0.089537376	66	b_caudalmiddlefrontal_t	ENSG00000233355	CHRM3-AS2	1
ENSG00000159314	0.571111444	0.013651922	2.368567101	0.02181708	0.251184629	-3.751359485	0.231827171	66	b_caudalmiddlefrontal_t	ENSG00000159314	ARHGAP27	17
ENSG00000256028	0.759363821	0.00319473	2.367572365	0.02186965	0.251485802	-3.66042145	0.158299539	66	b_caudalmiddlefrontal_t	ENSG00000256028	AC026362.1	12
ENSG00000090020	0.501379454	0.007675101	2.367308558	0.021883611	0.251485802	-3.863759639	0.226845711	66	b_caudalmiddlefrontal_t	ENSG00000090020	SLC9A1	1
ENSG00000154589	-1.219278509	-0.015526258	-2.366708667	0.021915387	0.251485802	-3.369132517	0.363401255	66	b_caudalmiddlefrontal_t	ENSG00000154589	LY96	8
ENSG00000187556	0.922452053	0.003772231	2.366536846	0.021924496	0.251485802	-3.376148546	0.312455327	66	b_caudalmiddlefrontal_t	ENSG00000187556	NANOS3	19
ENSG00000255595	0.772506483	0.033034644	2.36630912	0.021936574	0.251485802	-3.481021437	0.303674584	66	b_caudalmiddlefrontal_t	ENSG00000255595	AC007368.1	12
ENSG00000004139	0.422935148	0.006002768	2.365951811	0.021955536	0.251485802	-3.884841874	0.241979331	66	b_caudalmiddlefrontal_t	ENSG00000004139	SARM1	17
ENSG00000170542	0.275403527	0.001276016	2.365738432	0.021956432	0.251485802	-3.855606937	0.120213813	66	b_caudalmiddlefrontal_t	ENSG00000170542	SERPINB9	6
ENSG00000091536	-0.672442345	0.005761087	-2.36589299	0.021958659	0.251485802	-3.729735949	0.198015408	66	b_caudalmiddlefrontal_t	ENSG00000091536	MYO15A	17
ENSG00000136213	0.528042563	0.006376327	2.363641234	0.022078515	0.252692448	-3.908601758	0.097742736	66	b_caudalmiddlefrontal_t	ENSG00000136213	CHST12	7
ENSG00000126733	-0.472367573	-0.005854537	-2.363008718	0.022112288	0.25291292	-3.827833115	0.128915707	66	b_caudalmiddlefrontal_t	ENSG00000126733	DACH2	X
ENSG00000196950	-0.297909472	0.00167748	-2.361680592	0.022172873	0.253439569	-3.921600094	0.365202206	66	b_caudalmiddlefrontal_t	ENSG00000196950	SLC39A10	2
ENSG00000164129	-0.587162846	-0.010011442	-2.360869323	0.022226344	0.253884271	-3.550750587	0.178719661	66	b_caudalmiddlefrontal_t	ENSG00000164129	NPY5R	4
ENSG00000147465	0.455826847	-9.32E-05	2.359960764	0.022271538	0.254233913	-3.697461153	0.149614553	66	b_caudalmiddlefrontal_t	ENSG00000147465	STAR	8
ENSG00000153975	-0.384734857	-0.004480449	-2.359124526	0.022313926	0.254551072	-3.800731249	0.142807326	66	b_caudalmiddlefrontal_t	ENSG00000153975	ZUP1	6
ENSG00000278727	0.477492741	-0.006861726	2.358756669	0.022330015	0.254561379	-3.523211238	0.134513626	66	b_caudalmiddlefrontal_t	ENSG00000278727	AC000403.1	13
ENSG00000162426	0.742379485	0.007920149	2.358691587	0.022344037	0.254561379	-3.672304756	0.300941075	66	b_caudalmiddlefrontal_t	ENSG00000162426	SLC45A1	1
ENSG00000102271	-0.331776768	-0.001992507	-2.357875138	0.022377587	0.254627429	-3.828716113	0.261906556	66	b_caudalmiddlefrontal_t	ENSG00000102271	KLHL4	X
ENSG00000198840	0.731409817	-0.008865054	2.358042842	0.02237905	0.254627429	-3.858889899	0.204074011	66	b_caudalmiddlefrontal_t	ENSG00000198840	MT-ND3	MT
ENSG00000178295	0.370506052	0.006389171	2.357177167	0.022415317	0.254861268	-3.666707498	0.134091228	66	b_caudalmiddlefrontal_t	ENSG00000178295	GEN1	2
ENSG00000237161	1.237365071	0.003180582	2.356543445	0.022460161	0.254861268	-3.48972224	0.098784225	66	b_caudalmiddlefrontal_t	ENSG00000237161	AC068446.1	15
ENSG00000253304	-0.726953321	-0.001363194	-2.356425948	0.022464676	0.254861268	-3.414040565	0.33182702	66	b_caudalmiddlefrontal_t	ENSG00000253304	TMEM200B	1
ENSG00000114670	-0.319288363	-0.004317383	-2.356135948	0.022471709	0.254861268	-3.850374434	0.145218984	66	b_caudalmiddlefrontal_t	ENSG00000114670	NEK11	3
ENSG00000183337	0.443121249	0.006205021	2.356311942	0.022472708	0.254861268	-3.918063093	0.092013502	66	b_caudalmiddlefrontal_t	ENSG00000183337	BCOR	X
ENSG00000103494	-0.379193001	0.00400739	-2.355648046	0.022505104	0.255062722	-3.862411754	0.145572196	66	b_caudalmiddlefrontal_t	ENSG00000103494	RPGRIP1L	16
ENSG00000157542	0.392481133	-0.001515276	2.355366027	0.022524039	0.255111449	-3.931517675	0.188425228	66	b_caudalmiddlefrontal_t	ENSG00000157542	KCNJ6	21
ENSG00000277209	1.468920462	0.064695579	2.354349368	0.022579326	0.255571577	-3.816115982	0.140180018	66	b_caudalmiddlefrontal_t	ENSG00000277209	RPPH1	14
ENSG00000133773	-0.441910759	-0.00546842	-2.353441574	0.022628795	0.255814143	-3.823821751	0.388315523	66	b_caudalmiddlefrontal_t	ENSG00000133773	CCDC59	12
ENSG00000171885	-0.493084346	-0.008750577	-2.353417515	0.022630108	0.255814143	-3.844829065	0.12826781	66	b_caudalmiddlefrontal_t	ENSG00000171885	AQP4	18
ENSG00000281468	-0.575617593	-0.009046499	-2.352406177	0.022674754	0.256152719	-3.329116127	0.095286473	66	b_caudalmiddlefrontal_t	ENSG00000281468	AC006504.8	19
ENSG00000143507	0.369578722	0.007914028	2.351878868	0.022703593	0.256312388	-3.646506782	0.109107905	66	b_caudalmiddlefrontal_t	ENSG00000143507	DUSP10	1
ENSG00000163125	0.198234159	0.004016061	2.351281845	0.022736284	0.256515313	-3.94940316	0.11000002	66	b_caudalmiddlefrontal_t	ENSG00000163125	RPRD2	1
ENSG00000229743	0.709578168	0.02335392	2.351109451	0.022756328	0.256575389	-3.546037098	0.102126537	66	b_caudalmiddlefrontal_t	ENSG00000229743	LINC01159	2
ENSG00000103260	0.714498859	0.011275691	2.350692031	0.022779222	0.256639195	-3.80626197	0.262500475	66	b_caudalmiddlefrontal_t	ENSG00000103260	METRN	16
ENSG00000115419	-0.212899165	-0.000824804	-2.3501252	0.022799737	0.256639195	-3.844123164	0.121875169	66	b_caudalmiddlefrontal_t	ENSG00000115419	GLS	2
ENSG00000275342	0.965395908	0.011670074	2.350201441	0.022806156	0.256639195	-3.798333249	0.190426653	66	b_caudalmiddlefrontal_t	ENSG00000275342	PRAG1	8
ENSG00000111783	-0.475747372	0.00097478	-2.349275431	0.022857073	0.256976066	-3.9627773	0.458978801	66	b_caudalmiddlefrontal_t	ENSG00000111783	RFX4	12
ENSG00000068400	-0.316061499	0.006341867	-2.348948478	0.022865577	0.256976066	-3.946435436	0.310704227	66	b_caudalmiddlefrontal_t	ENSG00000068400	GRIPAP1	X
ENSG00000146477	1.055861566	0.004442556	2.348696016	0.022888984	0.257065744	-3.488096985	0.348378303	66	b_caudalmiddlefrontal_t	ENSG00000146477	SLC22A3	6
ENSG00000130175	-0.388788718	0.00361923	-2.348440813	0.022903052	0.257065744	-3.955978613	0.302491637	66	b_caudalmiddlefrontal_t	ENSG00000130175	PRKCSH	19
ENSG00000133063	-1.047757772	0.014479862	-2.347074418	0.022978505	0.257494236	-3.42556979	0.258597772	66	b_caudalmiddlefrontal_t	ENSG00000133063	CHIT1	1
ENSG00000226180	0.922708419	0.011112077	2.346977719	0.022983853	0.257494236	-3.481765873	0.247035881	66	b_caudalmiddlefrontal_t	ENSG00000226180	AC010536.1	16
ENSG00000188234	-0.789147899	-0.002183037	-2.34694714	0.022985545	0.257494236	-3.776065567	0.148732938	66	b_caudalmiddlefrontal_t	ENSG00000188234	AGAP4	10
ENSG00000168310	0.298724624	-0.001243615	2.345513429	0.023054317	0.257945398	-3.866839049	0.19811333	66	b_caudalmiddlefrontal_t	ENSG00000168310	IRF2	4
ENSG00000186081	1.279057983	0.019521482	2.345685774	0.023055415	0.257945398	-3.376952769	0.171082129	66	b_caudalmiddlefrontal_t	ENSG00000186081	KRT5	12
ENSG00000137449	0.251648071	0.00049722	2.34485807	0.0230907	0.258110193	-3.965390791	0.374514023	66	b_caudalmiddlefrontal_t	ENSG00000137449	CPEB2	4
ENSG00000073712	-0.351506592	-0.00406595	-2.344858005	0.023099759	0.258110193	-3.972112044	0.174986578	66	b_caudalmiddlefrontal_t	ENSG00000073712	FERMT2	14
ENSG00000088808	0.330945397	0.00127482	2.344507762	0.023114756	0.258112302	-3.963808856	0.100957993	66	b_caudalmiddlefrontal_t	ENSG00000088808	PPP1R13B	14
ENSG00000175322	-0.258754539	-0.004367541	-2.343169771	0.023184665	0.2585974	-3.970960727	0.221570435	66	b_caudalmiddlefrontal_t	ENSG00000175322	ZNF519	18
ENSG00000136842	0.3016914	-0.004267769	2.343112321	0.023187869	0.2585974	-3.918858364	0.295382325	66	b_caudalmiddlefrontal_t	ENSG00000136842	TMOD1	9
ENSG00000090530	0.63706652	0.003699938	2.341007717	0.023316205	0.259862383	-3.622949311	0.171628471	66	b_caudalmiddlefrontal_t	ENSG00000090530	P3H2	3
ENSG00000120071	0.702450447	0.003860126	2.339803622	0.023383756	0.26044872	-3.995738274	0.158527616	66	b_caudalmiddlefrontal_t	ENSG00000120071	KANSL1	17
ENSG00000215190	-0.407683211	-0.000658717	-2.339104915	0.023412305	0.260600186	-3.718749898	0.3511791	66	b_caudalmiddlefrontal_t	ENSG00000215190	LINC00680	6
ENSG00000284669	0.886927766	0.001079255	2.338400031	0.02346272	0.260994682	-3.605022544	0.232678561	66	b_caudalmiddlefrontal_t	ENSG00000284669	AC092053.3	3
ENSG00000281026	0.596570184	0.003260532	2.336276251	0.023582654	0.262025193	-3.918596921	0.320745202	66	b_caudalmiddlefrontal_t	ENSG00000281026	N4BP2L2-IT2	13
ENSG00000106028	-0.361209219	-0.0040233	-2.336051779	0.023592601	0.262025193	-3.952629235	0.178194912	66	b_caudalmiddlefrontal_t	ENSG00000106028	SSBP1	7
ENSG00000074047	0.758981225	0.008189228	2.335961829	0.023600456	0.262025193	-3.536280422	0.188466707	66	b_caudalmiddlefrontal_t	ENSG00000074047	GLI2	2
ENSG00000254701	1.126950007	0.014291168	2.335368459	0.023634086	0.262231537	-3.567677667	0.106667516	66	b_caudalmiddlefrontal_t	ENSG00000254701	AC138866.2	5
ENSG00000171094	0.546461429	0.01175493	2.334970228	0.023656679	0.262315252	-3.800678596	0.105896374	66	b_caudalmiddlefrontal_t	ENSG00000171094	ALK	2
ENSG00000214029	0.353420571	0.00649536	2.334215602	0.023695994	0.262584152	-3.964607978	0.17053605	66	b_caudalmiddlefrontal_t	ENSG00000214029	ZNF891	12
ENSG00000197360	0.753930603	0.011345853	2.333770626	0.023724856	0.262736953	-3.543676164	0.113329911	66	b_caudalmiddlefrontal_t	ENSG00000197360	ZNF98	19
ENSG00000260729	1.13847089	0.00693831	2.332878599	0.023775666	0.263113598	-3.57931999	0.135708959	66	b_caudalmiddlefrontal_t	ENSG00000260729	AC009690.1	15
ENSG00000111011	-0.306554907	-0.00514122	-2.332363272	0.023795538	0.263113598	-4.003719167	0.119675312	66	b_caudalmiddlefrontal_t	ENSG00000111011	RSRC2	12
ENSG00000185869	0.311592616	-0.002613535	2.332143781	0.023806789	0.263113598	-3.791110144	0.214952421	66	b_caudalmiddlefrontal_t	ENSG00000185869	ZNF829	19
ENSG00000225670	-0.388970983	-0.003886539	-2.331992928	0.023819245	0.263113598	-3.838197673	0.256236318	66	b_caudalmiddlefrontal_t	ENSG00000225670	CADM3-AS1	1
ENSG00000239474	0.662968405	-1.98E-05	2.330331823	0.023921267	0.264053406	-3.542648019	0.190405433	66	b_caudalmiddlefrontal_t	ENSG00000239474	KLHL41	2
ENSG00000265479	0.462861232	0.008088496	2.329986109	0.023941093	0.264053406	-3.889906606	0.141157732	66	b_caudalmiddlefrontal_t	ENSG00000265479	DTX2P1-UPK3BP1-PMS2P11	7
ENSG00000118518	-0.249696821	-0.001656728	-2.329646157	0.02394977	0.264053406	-4.008752227	0.136444513	66	b_caudalmiddlefrontal_t	ENSG00000118518	RNF146	6
ENSG00000134207	0.54074465	0.009612596	2.328857961	0.023999711	0.264436763	-3.603230081	0.299883349	66	b_caudalmiddlefrontal_t	ENSG00000134207	SYT6	1
ENSG00000101596	-0.278171011	-0.000823328	-2.327485578	0.024074074	0.265088559	-3.998137663	0.672731756	66	b_caudalmiddlefrontal_t	ENSG00000101596	SMCHD1	18
ENSG00000099958	0.743573121	0.007919245	2.326506305	0.024141472	0.265662878	-3.498638707	0.210283475	66	b_caudalmiddlefrontal_t	ENSG00000099958	DERL3	22
ENSG00000180332	-0.749830409	-0.013446648	-2.325618559	0.024192831	0.265847804	-3.731041896	0.131355494	66	b_caudalmiddlefrontal_t	ENSG00000180332	KCTD4	13
ENSG00000138496	-0.53176474	-0.004605781	-2.325452805	0.024202431	0.265847804	-3.901363511	0.457633745	66	b_caudalmiddlefrontal_t	ENSG00000138496	PARP9	3
ENSG00000135164	-0.275901688	0.001099662	-2.325237387	0.024204031	0.265847804	-4.021461036	0.084570133	66	b_caudalmiddlefrontal_t	ENSG00000135164	DMTF1	7
ENSG00000265992	1.100307694	0.004557208	2.324551346	0.024254702	0.266046181	-3.405504555	0.166364365	66	b_caudalmiddlefrontal_t	ENSG00000265992	ESRG	3
ENSG00000231672	0.459046098	0.01296654	2.324124405	0.024268599	0.266046181	-3.585098683	0.329496035	66	b_caudalmiddlefrontal_t	ENSG00000231672	DIRC3	2
ENSG00000152242	0.21410216	0.001609402	2.323608637	0.024298572	0.266046181	-4.018171184	0.131499745	66	b_caudalmiddlefrontal_t	ENSG00000152242	C18orf25	18
ENSG00000136514	1.074606946	0.000667961	2.323503641	0.024315579	0.266046181	-3.392301158	0.26391403	66	b_caudalmiddlefrontal_t	ENSG00000136514	RTP4	3
ENSG00000188312	0.466542938	-0.002132689	2.323447505	0.024318844	0.266046181	-3.846957616	0.119760357	66	b_caudalmiddlefrontal_t	ENSG00000188312	CENPP	9
ENSG00000107021	0.285732034	0.001372203	2.323204432	0.024322085	0.266046181	-3.958372889	0.147769607	66	b_caudalmiddlefrontal_t	ENSG00000107021	TBC1D13	9
ENSG00000132669	0.325410095	0.001965218	2.32314964	0.024328932	0.266046181	-3.991868281	0.150885015	66	b_caudalmiddlefrontal_t	ENSG00000132669	RIN2	20
ENSG00000150403	0.281502008	0.00194304	2.322194211	0.02438094	0.266447754	-3.976527855	0.231225143	66	b_caudalmiddlefrontal_t	ENSG00000150403	TMCO3	13
ENSG00000165731	0.598284306	-0.002515268	2.322022964	0.024401846	0.266488781	-3.888691109	0.130895868	66	b_caudalmiddlefrontal_t	ENSG00000165731	RET	10
ENSG00000139117	-0.319493048	-0.00624278	-2.321426336	0.024425918	0.266488781	-3.972028143	0.154382251	66	b_caudalmiddlefrontal_t	ENSG00000139117	CPNE8	12
ENSG00000183196	-0.794414252	-0.002232321	-2.321094619	0.024456073	0.266488781	-3.934033343	0.069877365	66	b_caudalmiddlefrontal_t	ENSG00000183196	CHST6	16
ENSG00000228594	0.995277739	0.006697785	2.321081112	0.024456863	0.266488781	-3.706114294	0.215572201	66	b_caudalmiddlefrontal_t	ENSG00000228594	FNDC10	1
ENSG00000227888	2.088541004	0.004539263	2.320884899	0.024468339	0.266488781	-3.501912544	0.140907449	66	b_caudalmiddlefrontal_t	ENSG00000227888	FAM66A	8
ENSG00000146038	-0.529786958	0.000186715	-2.32047648	0.024486006	0.266488781	-3.633256925	0.156987444	66	b_caudalmiddlefrontal_t	ENSG00000146038	DCDC2	6
ENSG00000226380	0.623128019	0.000196937	2.320323103	0.024501221	0.266488781	-4.004316684	0.124150309	66	b_caudalmiddlefrontal_t	ENSG00000226380	AC016831.1	7
ENSG00000184232	0.608184063	0.01176362	2.320224449	0.024507	0.266488781	-3.81920648	0.116471501	66	b_caudalmiddlefrontal_t	ENSG00000184232	OAF	11
ENSG00000132205	0.498085223	0.001154588	2.319742378	0.024530987	0.266583309	-3.699587692	0.24830778	66	b_caudalmiddlefrontal_t	ENSG00000132205	EMILIN2	18
ENSG00000284237	1.139026115	0.004331755	2.319073189	0.024574523	0.266857351	-3.411547461	0.145692471	66	b_caudalmiddlefrontal_t	ENSG00000284237	AL356275.1	1
ENSG00000186369	0.511913358	-0.006957715	2.318727052	0.024594856	0.266857351	-3.913014553	0.146152033	66	b_caudalmiddlefrontal_t	ENSG00000186369	LINC00643	14
ENSG00000117616	0.35647434	-0.000102377	2.318163587	0.024626334	0.266857351	-4.008164413	0.143100099	66	b_caudalmiddlefrontal_t	ENSG00000117616	RSRP1	1
ENSG00000148143	0.431449777	0.014657675	2.318123705	0.024630336	0.266857351	-4.03297738	0.328710251	66	b_caudalmiddlefrontal_t	ENSG00000148143	ZNF462	9
ENSG00000134109	0.326270876	0.007004209	2.31789642	0.024632751	0.266857351	-3.955266019	0.192736181	66	b_caudalmiddlefrontal_t	ENSG00000134109	EDEM1	3
ENSG00000157429	0.588466581	0.002120665	2.317727136	0.024653681	0.266918204	-3.642366517	0.365972825	66	b_caudalmiddlefrontal_t	ENSG00000157429	ZNF19	16
ENSG00000244242	0.854721642	0.014368385	2.316248056	0.024740924	0.267683466	-3.799337549	0.189167067	66	b_caudalmiddlefrontal_t	ENSG00000244242	IFITM10	11
ENSG00000163815	1.538792021	0.01441316	2.316008557	0.024755077	0.267683466	-3.545097472	0.143675036	66	b_caudalmiddlefrontal_t	ENSG00000163815	CLEC3B	3
ENSG00000180422	0.872739787	0.02682881	2.315478453	0.024786428	0.267856311	-3.413208919	0.229452769	66	b_caudalmiddlefrontal_t	ENSG00000180422	LINC00304	16
ENSG00000254911	0.604826618	0.009854525	2.314579934	0.024839649	0.268265131	-3.83279053	0.274853212	66	b_caudalmiddlefrontal_t	ENSG00000254911	SCARNA9	11
ENSG00000241404	-0.782755403	5.14E-05	-2.313926913	0.024878392	0.268434915	-3.676862183	0.299855205	66	b_caudalmiddlefrontal_t	ENSG00000241404	EGFL8	6
ENSG00000005020	-0.270041711	-0.004704833	-2.313390765	0.024899231	0.268434915	-3.973047505	0.105624317	66	b_caudalmiddlefrontal_t	ENSG00000005020	SKAP2	7
ENSG00000171311	-0.380719138	0.000814073	-2.313223977	0.024913059	0.268434915	-3.879646153	0.166922212	66	b_caudalmiddlefrontal_t	ENSG00000171311	EXOSC1	10
ENSG00000229178	-1.605522166	0.009280732	-2.313277603	0.024916969	0.268434915	-3.429384818	0.185020942	66	b_caudalmiddlefrontal_t	ENSG00000229178	AC233280.1	3
ENSG00000158716	0.660464673	0.011753627	2.312856913	0.024941992	0.268538517	-3.614831839	0.138769688	66	b_caudalmiddlefrontal_t	ENSG00000158716	DUSP23	1
ENSG00000232611	0.49593067	0.00037923	2.311716295	0.025007433	0.268947533	-3.73842015	0.102052358	66	b_caudalmiddlefrontal_t	ENSG00000232611	AL683813.1	X
ENSG00000152464	-0.391928638	-0.000451621	-2.311353106	0.025020587	0.268947533	-3.791585002	0.120111114	66	b_caudalmiddlefrontal_t	ENSG00000152464	RPP38	10
ENSG00000107968	-0.608794291	0.001994225	-2.311401864	0.025028711	0.268947533	-3.736008591	0.227876967	66	b_caudalmiddlefrontal_t	ENSG00000107968	MAP3K8	10
ENSG00000121481	0.384172609	-0.003984188	2.311142183	0.025041698	0.268947533	-3.945607187	0.139417264	66	b_caudalmiddlefrontal_t	ENSG00000121481	RNF2	1
ENSG00000198157	-0.475803402	-0.008704504	-2.310854607	0.025057759	0.26895431	-3.759546376	0.16641874	66	b_caudalmiddlefrontal_t	ENSG00000198157	HMGN5	X
ENSG00000179406	0.580380142	0.007075683	2.310198515	0.025100632	0.269248684	-3.853869142	0.255974098	66	b_caudalmiddlefrontal_t	ENSG00000179406	LINC00174	7
ENSG00000135686	0.315238862	0.003170727	2.30922159	0.025152029	0.26963408	-4.057162043	0.249546329	66	b_caudalmiddlefrontal_t	ENSG00000135686	KLHL36	16
ENSG00000013619	0.382482439	0.001090573	2.308534008	0.025199317	0.269832197	-3.969904335	0.202819848	66	b_caudalmiddlefrontal_t	ENSG00000013619	MAMLD1	X
ENSG00000206190	0.683243536	0.00147022	2.308411751	0.025207762	0.269832197	-3.89996862	0.369100806	66	b_caudalmiddlefrontal_t	ENSG00000206190	ATP10A	15
ENSG00000185201	-0.691192688	0.004637297	-2.307286072	0.025275464	0.269832197	-3.862261027	0.163597873	66	b_caudalmiddlefrontal_t	ENSG00000185201	IFITM2	11
ENSG00000164751	-0.240138428	-0.005740309	-2.306579179	0.025306976	0.269832197	-4.000926707	0.188376227	66	b_caudalmiddlefrontal_t	ENSG00000164751	PEX2	8
ENSG00000136319	0.257240153	-0.001383667	2.306426608	0.025316177	0.269832197	-4.023719893	0.465331456	66	b_caudalmiddlefrontal_t	ENSG00000136319	TTC5	14
ENSG00000272578	0.615467489	0.003034536	2.306419875	0.025327671	0.269832197	-3.829658182	0.144919711	66	b_caudalmiddlefrontal_t	ENSG00000272578	AP000347.1	22
ENSG00000135828	-0.391798208	-0.004442513	-2.306241102	0.025332135	0.269832197	-3.884772317	0.267216014	66	b_caudalmiddlefrontal_t	ENSG00000135828	RNASEL	1
ENSG00000118495	0.53819835	0.008950334	2.306170329	0.025342729	0.269832197	-3.912306591	0.215111102	66	b_caudalmiddlefrontal_t	ENSG00000118495	PLAGL1	6
ENSG00000197536	0.487439703	0.01423213	2.306052636	0.025349834	0.269832197	-3.929267381	0.144605567	66	b_caudalmiddlefrontal_t	ENSG00000197536	C5orf56	5
ENSG00000064102	-0.423656327	-0.003635827	-2.305945178	0.025356322	0.269832197	-3.945968934	0.217487187	66	b_caudalmiddlefrontal_t	ENSG00000064102	INTS13	12
ENSG00000112320	0.323680698	0.006862425	2.305748815	0.025361031	0.269832197	-4.031917914	0.100776458	66	b_caudalmiddlefrontal_t	ENSG00000112320	SOBP	6
ENSG00000179604	0.34124774	0.005045115	2.305636352	0.025368575	0.269832197	-4.000836437	0.093576595	66	b_caudalmiddlefrontal_t	ENSG00000179604	CDC42EP4	17
ENSG00000267796	-0.441875778	-0.001332803	-2.305645486	0.02537175	0.269832197	-3.83697492	0.139357145	66	b_caudalmiddlefrontal_t	ENSG00000267796	LIN37	19
ENSG00000055070	0.350763494	-0.001438549	2.305330292	0.025389821	0.269859738	-4.021422603	0.368425967	66	b_caudalmiddlefrontal_t	ENSG00000055070	SZRD1	1
ENSG00000101336	-0.608742076	0.000930562	-2.304792283	0.025426028	0.269980939	-3.72558403	0.308055731	66	b_caudalmiddlefrontal_t	ENSG00000101336	HCK	20
ENSG00000177733	0.255923816	0.00327949	2.304506872	0.025432201	0.269980939	-4.044749892	0.136901915	66	b_caudalmiddlefrontal_t	ENSG00000177733	HNRNPA0	5
ENSG00000125810	-0.867260874	0.000343565	-2.30365659	0.02549486	0.27046278	-3.885373364	0.109436677	66	b_caudalmiddlefrontal_t	ENSG00000125810	CD93	20
ENSG00000100567	-0.289362559	-0.00459154	-2.30319215	0.025511934	0.27046278	-3.988722706	0.079685049	66	b_caudalmiddlefrontal_t	ENSG00000100567	PSMA3	14
ENSG00000229589	0.778580218	-0.006081766	2.302635013	0.025556918	0.27046278	-3.5172039	0.336784855	66	b_caudalmiddlefrontal_t	ENSG00000229589	ACVR2B-AS1	3
ENSG00000235863	0.597359253	0.005333306	2.302392904	0.025567978	0.27046278	-3.612188002	0.287143367	66	b_caudalmiddlefrontal_t	ENSG00000235863	B3GALT4	6
ENSG00000170191	-0.475970666	-0.004699694	-2.302334395	0.025571684	0.27046278	-3.778674949	0.21179303	66	b_caudalmiddlefrontal_t	ENSG00000170191	NANP	20
ENSG00000154478	0.813829708	0.003130294	2.302371571	0.025572944	0.27046278	-4.030153267	0.155187702	66	b_caudalmiddlefrontal_t	ENSG00000154478	GPR26	10
ENSG00000247095	1.230946349	-0.003888768	2.302153689	0.025586204	0.27046278	-3.486675902	0.197535507	66	b_caudalmiddlefrontal_t	ENSG00000247095	MIR210HG	11
ENSG00000105792	-0.572159861	-0.002587485	-2.301496847	0.025626217	0.270618688	-3.797451423	0.141523097	66	b_caudalmiddlefrontal_t	ENSG00000105792	CFAP69	7
ENSG00000139971	0.298383487	0.009194787	2.301221804	0.025632004	0.270618688	-4.065668912	0.256595986	66	b_caudalmiddlefrontal_t	ENSG00000139971	ARMH4	14
ENSG00000257379	1.94080048	-0.001936571	2.299708881	0.025735419	0.271060246	-3.584725438	0.762756674	66	b_caudalmiddlefrontal_t	ENSG00000257379	AC023509.1	12
ENSG00000169925	0.497635827	0.002893288	2.299500517	0.025748172	0.271060246	-4.016059161	0.248073373	66	b_caudalmiddlefrontal_t	ENSG00000169925	BRD3	9
ENSG00000147687	-0.437953945	-0.000646949	-2.299490886	0.025748761	0.271060246	-3.886157353	0.262103377	66	b_caudalmiddlefrontal_t	ENSG00000147687	TATDN1	8
ENSG00000182400	-0.250587962	0.001901102	-2.299282334	0.025750365	0.271060246	-4.030395181	0.183789372	66	b_caudalmiddlefrontal_t	ENSG00000182400	TRAPPC6B	14
ENSG00000154330	0.573139454	0.003782787	2.299444869	0.025751579	0.271060246	-3.72241248	0.118040092	66	b_caudalmiddlefrontal_t	ENSG00000154330	PGM5	9
ENSG00000203747	-0.860733138	-0.015707836	-2.298550195	0.025806408	0.271473442	-3.984384033	0.239381274	66	b_caudalmiddlefrontal_t	ENSG00000203747	FCGR3A	1
ENSG00000183444	0.734684378	0.003234329	2.297791906	0.02585296	0.271799124	-3.623594474	0.586005978	66	b_caudalmiddlefrontal_t	ENSG00000183444	OR7E38P	7
ENSG00000260081	1.468026479	0.018613623	2.297447706	0.025874116	0.271857571	-3.405913407	0.238609849	66	b_caudalmiddlefrontal_t	ENSG00000260081	AF274858.1	X
ENSG00000269834	0.537178831	0.004423628	2.296675545	0.025921631	0.272177746	-3.746398038	0.282832858	66	b_caudalmiddlefrontal_t	ENSG00000269834	ZNF528-AS1	19
ENSG00000263155	-1.123132762	-0.000527945	-2.29611645	0.025956084	0.272177746	-3.539663353	0.611123688	66	b_caudalmiddlefrontal_t	ENSG00000263155	MYZAP	15
ENSG00000171723	-0.213746736	-0.001963864	-2.295496534	0.025983124	0.272177746	-4.065105201	0.233646709	66	b_caudalmiddlefrontal_t	ENSG00000171723	GPHN	14
ENSG00000156983	0.334723429	0.008418904	2.295466969	0.02598495	0.272177746	-3.947755499	0.261543762	66	b_caudalmiddlefrontal_t	ENSG00000156983	BRPF1	3
ENSG00000097007	0.355398791	0.004251754	2.295255467	0.026008665	0.272177746	-4.065040246	0.116286484	66	b_caudalmiddlefrontal_t	ENSG00000097007	ABL1	9
ENSG00000248858	0.804048086	-0.002952898	2.295205168	0.026012327	0.272177746	-3.650871487	0.136275883	66	b_caudalmiddlefrontal_t	ENSG00000248858	AC104211.1	8
ENSG00000124160	0.457584475	-7.36E-05	2.294983252	0.026026039	0.272177746	-4.034750055	0.202584692	66	b_caudalmiddlefrontal_t	ENSG00000124160	NCOA5	20
ENSG00000162076	0.842874505	0.010289585	2.294927184	0.026029505	0.272177746	-3.670392426	0.272133456	66	b_caudalmiddlefrontal_t	ENSG00000162076	FLYWCH2	16
ENSG00000101958	-0.500420342	0.005052616	-2.293572016	0.02610954	0.272850955	-3.746895122	0.414089402	66	b_caudalmiddlefrontal_t	ENSG00000101958	GLRA2	X
ENSG00000169228	-0.349184626	0.00471384	-2.292737752	0.02615875	0.273011327	-4.007524719	0.352666532	66	b_caudalmiddlefrontal_t	ENSG00000169228	RAB24	5
ENSG00000102996	0.738073859	0.008752587	2.292792629	0.026161749	0.273011327	-3.796515243	0.553022449	66	b_caudalmiddlefrontal_t	ENSG00000102996	MMP15	16
ENSG00000103018	-0.24638919	-0.006010058	-2.292337946	0.026178754	0.273011327	-4.075406045	0.240545375	66	b_caudalmiddlefrontal_t	ENSG00000103018	CYB5B	16
ENSG00000106565	-0.560289562	-0.000917762	-2.292211993	0.026197825	0.273011327	-3.880019172	0.200642341	66	b_caudalmiddlefrontal_t	ENSG00000106565	TMEM176B	7
ENSG00000163703	-0.468493463	-0.001305194	-2.291975772	0.026212515	0.273011327	-4.072524964	0.146939409	66	b_caudalmiddlefrontal_t	ENSG00000163703	CRELD1	3
ENSG00000258647	-0.861864178	-0.020273723	-2.291706364	0.026227022	0.273011327	-3.446647139	0.205659715	66	b_caudalmiddlefrontal_t	ENSG00000258647	LINC00930	15
ENSG00000126814	0.197757815	0.001424883	2.291441353	0.026234523	0.273011327	-3.990690788	0.096801003	66	b_caudalmiddlefrontal_t	ENSG00000126814	TRMT5	14
ENSG00000183722	-0.357282738	-0.003144308	-2.290990425	0.026272169	0.273025409	-4.050512662	0.227981571	66	b_caudalmiddlefrontal_t	ENSG00000183722	LHFPL6	13
ENSG00000133858	-0.214719985	0.00449681	-2.290773641	0.026276125	0.273025409	-4.07600512	0.333974786	66	b_caudalmiddlefrontal_t	ENSG00000133858	ZFC3H1	12
ENSG00000147113	-0.490060674	0.001189797	-2.290745933	0.026289112	0.273025409	-3.932328948	0.109299918	66	b_caudalmiddlefrontal_t	ENSG00000147113	CXorf36	X
ENSG00000168175	0.219495833	0.003041622	2.290414435	0.026298529	0.273025409	-4.088145481	0.23146473	66	b_caudalmiddlefrontal_t	ENSG00000168175	MAPK1IP1L	14
ENSG00000127980	-0.246984591	0.000690152	-2.289884282	0.026331627	0.273206303	-4.061825683	0.274908598	66	b_caudalmiddlefrontal_t	ENSG00000127980	PEX1	7
ENSG00000263272	0.454202685	-0.008868806	2.289177836	0.026379571	0.273452539	-3.774454444	0.111259175	66	b_caudalmiddlefrontal_t	ENSG00000263272	AC004148.2	17
ENSG00000186104	-0.331820163	-0.003932432	-2.289002898	0.026386735	0.273452539	-3.870403565	0.083558297	66	b_caudalmiddlefrontal_t	ENSG00000186104	CYP2R1	11
ENSG00000176014	-0.59230096	0.008579181	-2.288121566	0.02645323	0.273978759	-3.774029384	0.308504056	66	b_caudalmiddlefrontal_t	ENSG00000176014	TUBB6	18
ENSG00000178685	0.98682875	0.011479031	2.287820651	0.026472106	0.274011451	-3.731724038	0.113450725	66	b_caudalmiddlefrontal_t	ENSG00000178685	PARP10	8
ENSG00000185818	0.584064368	0.008223254	2.287489846	0.026492871	0.274063644	-4.054860342	0.311869512	66	b_caudalmiddlefrontal_t	ENSG00000185818	NAT8L	4
ENSG00000254081	1.331913738	-0.011755983	2.286008665	0.026586025	0.274714408	-3.440568647	0.377555907	66	b_caudalmiddlefrontal_t	ENSG00000254081	LINC01299	8
ENSG00000205758	-0.330909399	-0.004164952	-2.285758446	0.026595035	0.274714408	-4.05905418	0.268130569	66	b_caudalmiddlefrontal_t	ENSG00000205758	CRYZL1	21
ENSG00000037241	-0.402644733	-0.002731505	-2.2855588	0.026603059	0.274714408	-3.82641074	0.19042767	66	b_caudalmiddlefrontal_t	ENSG00000037241	RPL26L1	5
ENSG00000138801	-0.334691342	-0.004455992	-2.284494893	0.026678184	0.275240102	-4.104045371	0.149898268	66	b_caudalmiddlefrontal_t	ENSG00000138801	PAPSS1	4
ENSG00000188266	0.394498298	-0.0020234	2.284252068	0.026685547	0.275240102	-3.77276011	0.108498112	66	b_caudalmiddlefrontal_t	ENSG00000188266	HYKK	15
ENSG00000126261	-0.340250961	-0.001723484	-2.282746077	0.026789507	0.27591006	-4.096972788	0.14804778	66	b_caudalmiddlefrontal_t	ENSG00000126261	UBA2	19
ENSG00000204103	0.473488814	0.008561561	2.282622712	0.026800068	0.27591006	-3.952140878	0.381410909	66	b_caudalmiddlefrontal_t	ENSG00000204103	MAFB	20
ENSG00000101438	0.86743305	0.015700946	2.282553653	0.02680445	0.27591006	-3.842470395	0.249659143	66	b_caudalmiddlefrontal_t	ENSG00000101438	SLC32A1	20
ENSG00000163155	-0.340091723	0.000413881	-2.282231608	0.026813817	0.27591006	-3.987990323	0.161718548	66	b_caudalmiddlefrontal_t	ENSG00000163155	LYSMD1	1
ENSG00000264247	-0.381470631	0.001189071	-2.281914525	0.026834865	0.27596374	-3.901869422	0.107641176	66	b_caudalmiddlefrontal_t	ENSG00000264247	LINC00909	18
ENSG00000019485	0.407261586	0.006584899	2.281582476	0.026866134	0.276002291	-4.099361456	0.288638978	66	b_caudalmiddlefrontal_t	ENSG00000019485	PRDM11	11
ENSG00000110063	0.468740739	-0.001552121	2.281455926	0.026870282	0.276002291	-3.817960953	0.174278326	66	b_caudalmiddlefrontal_t	ENSG00000110063	DCPS	11
ENSG00000134884	0.324400616	0.003051809	2.280607983	0.026921893	0.276083971	-4.098376863	0.195575459	66	b_caudalmiddlefrontal_t	ENSG00000134884	ARGLU1	13
ENSG00000166428	0.82485716	0.013839786	2.280613617	0.026927797	0.276083971	-3.729266584	0.092452986	66	b_caudalmiddlefrontal_t	ENSG00000166428	PLD4	14
ENSG00000068078	0.655055098	0.00806816	2.280135919	0.026958247	0.276083971	-4.090683995	0.159014433	66	b_caudalmiddlefrontal_t	ENSG00000068078	FGFR3	4
ENSG00000278611	1.063328375	0.001353584	2.280088727	0.026961256	0.276083971	-3.55470106	0.386639373	66	b_caudalmiddlefrontal_t	ENSG00000278611	ZNF426-DT	19
ENSG00000257433	0.844643593	0.008223465	2.279784647	0.026980657	0.276083971	-3.643624202	0.169704262	66	b_caudalmiddlefrontal_t	ENSG00000257433	AC004241.1	12
ENSG00000227953	1.074273623	0.006931044	2.279756837	0.026982432	0.276083971	-3.735385394	0.190536375	66	b_caudalmiddlefrontal_t	ENSG00000227953	LINC01341	1
ENSG00000258232	2.762438491	0.022967374	2.279553091	0.026995439	0.276083971	-3.456243742	0.246012459	66	b_caudalmiddlefrontal_t	ENSG00000258232	AC125611.3	12
ENSG00000075568	0.200561052	0.002948988	2.279226038	0.027004944	0.276083971	-4.10323541	0.180158485	66	b_caudalmiddlefrontal_t	ENSG00000075568	TMEM131	2
ENSG00000171631	-1.375837022	-0.000453047	-2.2786824	0.027051085	0.276124309	-3.487777665	0.434179987	66	b_caudalmiddlefrontal_t	ENSG00000171631	P2RY6	11
ENSG00000125814	-0.318096669	-0.00497994	-2.278084148	0.027077981	0.276124309	-4.025610101	0.153859093	66	b_caudalmiddlefrontal_t	ENSG00000125814	NAPB	20
ENSG00000102054	-0.30232599	-0.003782556	-2.277873464	0.027093043	0.276124309	-4.112280409	0.172854869	66	b_caudalmiddlefrontal_t	ENSG00000102054	RBBP7	X
ENSG00000085382	-0.263754713	0.001089314	-2.277758287	0.027098856	0.276124309	-4.052412896	0.165596458	66	b_caudalmiddlefrontal_t	ENSG00000085382	HACE1	6
ENSG00000131401	-2.056605757	-0.001985861	-2.277918603	0.027099984	0.276124309	-3.547985242	0.164306871	66	b_caudalmiddlefrontal_t	ENSG00000131401	NAPSB	19
ENSG00000100883	-0.308103626	-0.003286431	-2.277679924	0.027103935	0.276124309	-4.076446447	0.284223482	66	b_caudalmiddlefrontal_t	ENSG00000100883	SRP54	14
ENSG00000121903	0.425266769	0.010484064	2.276015584	0.027221445	0.276825018	-3.942224094	0.146262592	66	b_caudalmiddlefrontal_t	ENSG00000121903	ZSCAN20	1
ENSG00000136104	-0.398170747	-0.003407308	-2.275939631	0.027227045	0.276825018	-4.040513139	0.349499831	66	b_caudalmiddlefrontal_t	ENSG00000136104	RNASEH2B	13
ENSG00000136206	0.866813263	0.017060764	2.275841902	0.027233334	0.276825018	-3.648077107	0.236114433	66	b_caudalmiddlefrontal_t	ENSG00000136206	SPDYE1	7
ENSG00000120156	-0.487859696	-0.00281551	-2.275796735	0.02723624	0.276825018	-4.043256096	0.167137601	66	b_caudalmiddlefrontal_t	ENSG00000120156	TEK	9
ENSG00000259823	-0.762676953	-0.008079119	-2.274930491	0.027292041	0.27723052	-3.7862169	0.247222386	66	b_caudalmiddlefrontal_t	ENSG00000259823	LYPD8	1
ENSG00000128683	0.406472086	0.005471239	2.274425488	0.027324619	0.277399788	-4.101243427	0.17627253	66	b_caudalmiddlefrontal_t	ENSG00000128683	GAD1	2
ENSG00000269502	-2.213595071	0.010788204	-2.274024481	0.027350513	0.27750104	-3.481990482	0.271079243	66	b_caudalmiddlefrontal_t	ENSG00000269502	DMRTC1	X
ENSG00000137094	0.395617197	0.003883725	2.273640865	0.027375304	0.277590994	-4.0119296	0.161243003	66	b_caudalmiddlefrontal_t	ENSG00000137094	DNAJB5	9
ENSG00000160193	0.674219314	0.00876752	2.272369118	0.027457633	0.278224081	-3.855694521	0.19441256	66	b_caudalmiddlefrontal_t	ENSG00000160193	WDR4	21
ENSG00000101276	-0.689800303	0.000922845	-2.272183618	0.02746966	0.278224081	-3.755862335	0.190107683	66	b_caudalmiddlefrontal_t	ENSG00000101276	SLC52A3	20
ENSG00000175505	0.896820516	0.016478181	2.271537138	0.027511612	0.278262104	-3.647613581	0.480626463	66	b_caudalmiddlefrontal_t	ENSG00000175505	CLCF1	11
ENSG00000279706	1.283951123	-0.01380656	2.271489247	0.027514722	0.278262104	-3.532568506	0.133195261	66	b_caudalmiddlefrontal_t	ENSG00000279706	AL353608.4	9
ENSG00000036448	-0.55200183	0.006325315	-2.271211539	0.027532762	0.278262104	-4.049006058	0.147049439	66	b_caudalmiddlefrontal_t	ENSG00000036448	MYOM2	8
ENSG00000174460	-0.446426403	-0.000689444	-2.270576376	0.027574064	0.278262104	-4.041602019	0.516790139	66	b_caudalmiddlefrontal_t	ENSG00000174460	ZCCHC12	X
ENSG00000137970	-0.74248388	-0.013534723	-2.270109753	0.027604441	0.278262104	-3.619350877	0.175498515	66	b_caudalmiddlefrontal_t	ENSG00000137970	RPL7P9	1
ENSG00000279296	-1.895289182	-0.020376132	-2.26999789	0.027611727	0.278262104	-3.618194859	0.285911007	66	b_caudalmiddlefrontal_t	ENSG00000279296	PRAL	17
ENSG00000174165	0.43017351	0.00654208	2.269995889	0.027611857	0.278262104	-4.013136885	0.239377556	66	b_caudalmiddlefrontal_t	ENSG00000174165	ZDHHC24	11
ENSG00000151500	-0.336494778	-0.00595405	-2.269297476	0.027652675	0.278262104	-4.103168794	0.156544618	66	b_caudalmiddlefrontal_t	ENSG00000151500	THYN1	11
ENSG00000133401	0.320626623	0.003157482	2.268681553	0.027686894	0.278262104	-4.067966101	0.477265157	66	b_caudalmiddlefrontal_t	ENSG00000133401	PDZD2	5
ENSG00000100330	0.21739097	0.002038102	2.268643907	0.02768856	0.278262104	-4.133991951	0.206273748	66	b_caudalmiddlefrontal_t	ENSG00000100330	MTMR3	22
ENSG00000162390	0.431612918	0.015563079	2.268461584	0.027711974	0.278262104	-4.08496705	0.212408538	66	b_caudalmiddlefrontal_t	ENSG00000162390	ACOT11	1
ENSG00000267749	1.200265909	0.023047227	2.268092163	0.027736127	0.278262104	-3.571880529	0.224708092	66	b_caudalmiddlefrontal_t	ENSG00000267749	AC092068.3	19
ENSG00000121417	-0.289867904	0.00065314	-2.267661872	0.027752773	0.278262104	-4.01587547	0.227872289	66	b_caudalmiddlefrontal_t	ENSG00000121417	ZNF211	19
ENSG00000127311	0.717204706	0.002590142	2.267793903	0.027755642	0.278262104	-3.888265964	0.186293167	66	b_caudalmiddlefrontal_t	ENSG00000127311	HELB	12
ENSG00000103490	0.902954032	0.012131136	2.267760847	0.027757806	0.278262104	-3.507289083	0.181788747	66	b_caudalmiddlefrontal_t	ENSG00000103490	PYCARD	16
ENSG00000173153	0.527471623	0.001944513	2.267717965	0.027760612	0.278262104	-3.97423253	0.115464919	66	b_caudalmiddlefrontal_t	ENSG00000173153	ESRRA	11
ENSG00000092068	0.467755492	0.006687674	2.267644319	0.027765434	0.278262104	-4.105273889	0.1312714	66	b_caudalmiddlefrontal_t	ENSG00000092068	SLC7A8	14
ENSG00000176563	0.455331233	-0.004210491	2.267433535	0.027767723	0.278262104	-3.689902499	0.08635828	66	b_caudalmiddlefrontal_t	ENSG00000176563	CNTD1	17
ENSG00000226085	1.295898001	0.022712711	2.267471908	0.027776723	0.278262104	-3.451072812	0.075100333	66	b_caudalmiddlefrontal_t	ENSG00000226085	UQCRFS1P1	22
ENSG00000135249	-0.306826165	0.003446543	-2.26631903	0.027840794	0.278743753	-4.028544289	0.230671717	66	b_caudalmiddlefrontal_t	ENSG00000135249	RINT1	7
ENSG00000125848	-0.252407804	-0.00320092	-2.265387213	0.027902018	0.279085797	-4.096002525	0.545252519	66	b_caudalmiddlefrontal_t	ENSG00000125848	FLRT3	20
ENSG00000116874	0.378249183	0.000380205	2.265311791	0.027906979	0.279085797	-3.895980267	0.110985589	66	b_caudalmiddlefrontal_t	ENSG00000116874	WARS2	1
ENSG00000104859	-0.386567956	0.011219092	-2.265167604	0.027925371	0.279109602	-4.018476775	0.136124716	66	b_caudalmiddlefrontal_t	ENSG00000104859	CLASRP	19
ENSG00000108061	-0.180336758	-0.001955743	-2.264701089	0.027947176	0.27916746	-4.059359286	0.130007771	66	b_caudalmiddlefrontal_t	ENSG00000108061	SHOC2	10
ENSG00000164330	0.499473009	0.005928372	2.263824994	0.028011552	0.279650265	-3.787759727	0.135044346	66	b_caudalmiddlefrontal_t	ENSG00000164330	EBF1	5
ENSG00000187957	0.305052504	0.000320638	2.262966116	0.028061654	0.279826346	-4.1016427	0.257340576	66	b_caudalmiddlefrontal_t	ENSG00000187957	DNER	2
ENSG00000231419	0.920429571	-0.004325875	2.26267377	0.02809255	0.279826346	-3.624078849	0.176866567	66	b_caudalmiddlefrontal_t	ENSG00000231419	LINC00689	7
ENSG00000228242	0.957251512	0.005839964	2.262576758	0.028098968	0.279826346	-3.559882223	0.143907794	66	b_caudalmiddlefrontal_t	ENSG00000228242	AC093495.1	3
ENSG00000125485	0.337964614	0.001740013	2.261747643	0.0281423	0.279826346	-3.891519864	0.347769556	66	b_caudalmiddlefrontal_t	ENSG00000125485	DDX31	9
ENSG00000184060	0.506642416	0.006455357	2.261624884	0.028162013	0.279826346	-3.86582356	0.165683681	66	b_caudalmiddlefrontal_t	ENSG00000184060	ADAP2	17
ENSG00000123352	-0.248916643	-0.00323713	-2.261352193	0.028168518	0.279826346	-4.088056876	0.352222993	66	b_caudalmiddlefrontal_t	ENSG00000123352	SPATS2	12
ENSG00000165899	-0.645277464	0.00575654	-2.26124204	0.028187406	0.279826346	-3.939864407	0.225568282	66	b_caudalmiddlefrontal_t	ENSG00000165899	OTOGL	12
ENSG00000228157	1.057350707	0.003484245	2.261194519	0.028190559	0.279826346	-3.501682933	0.179717472	66	b_caudalmiddlefrontal_t	ENSG00000228157	AC007952.2	17
ENSG00000225880	0.889854745	-0.001790793	2.261031381	0.028201386	0.279826346	-3.572561807	0.093928955	66	b_caudalmiddlefrontal_t	ENSG00000225880	LINC00115	1
ENSG00000164850	0.988041747	0.003368394	2.260998951	0.028203539	0.279826346	-3.805857729	0.471914565	66	b_caudalmiddlefrontal_t	ENSG00000164850	GPER1	7
ENSG00000135297	-0.357182394	-0.001345398	-2.260925459	0.028205776	0.279826346	-4.093046216	0.251489539	66	b_caudalmiddlefrontal_t	ENSG00000135297	MTO1	6
ENSG00000187244	1.004481242	0.014826188	2.260682853	0.028224531	0.279853125	-3.813255382	0.156137941	66	b_caudalmiddlefrontal_t	ENSG00000187244	BCAM	19
ENSG00000096433	-0.583547614	0.004166197	-2.260243522	0.028253729	0.279983367	-3.933150505	0.358376414	66	b_caudalmiddlefrontal_t	ENSG00000096433	ITPR3	6
ENSG00000213424	-0.33148505	-0.006328301	-2.259787372	0.028277685	0.280061545	-4.114209742	0.18171664	66	b_caudalmiddlefrontal_t	ENSG00000213424	KRT222	17
ENSG00000157181	-0.221373761	-0.001824558	-2.258710968	0.028344184	0.280296719	-4.047843712	0.115709232	66	b_caudalmiddlefrontal_t	ENSG00000157181	ODR4	1
ENSG00000167447	-0.268806693	-0.002126054	-2.258476342	0.028359836	0.280296719	-4.066040406	0.265677737	66	b_caudalmiddlefrontal_t	ENSG00000167447	SMG8	17
ENSG00000167173	0.705720502	0.010051389	2.258610924	0.028362466	0.280296719	-3.883204362	0.116726848	66	b_caudalmiddlefrontal_t	ENSG00000167173	C15orf39	15
ENSG00000079215	-0.36439857	-0.006895074	-2.258449549	0.028365751	0.280296719	-4.011806765	0.084930988	66	b_caudalmiddlefrontal_t	ENSG00000079215	SLC1A3	5
ENSG00000178342	1.664883635	0.049587378	2.256893859	0.028477231	0.281238874	-3.473568875	0.246233758	66	b_caudalmiddlefrontal_t	ENSG00000178342	KCNG2	18
ENSG00000072163	0.951866566	0.005733359	2.256195453	0.028524029	0.281541529	-3.85993826	0.26084343	66	b_caudalmiddlefrontal_t	ENSG00000072163	LIMS2	2
ENSG00000006118	0.751312132	0.009290096	2.255936555	0.028541394	0.281553499	-4.117442826	0.439336335	66	b_caudalmiddlefrontal_t	ENSG00000006118	TMEM132A	11
ENSG00000163694	0.525311599	0.004472879	2.255247715	0.028575996	0.281735402	-3.674127698	0.185279379	66	b_caudalmiddlefrontal_t	ENSG00000163694	RBM47	4
ENSG00000114933	0.356410008	0.005788388	2.254847022	0.028614575	0.281956279	-4.179513965	0.157793127	66	b_caudalmiddlefrontal_t	ENSG00000114933	INO80D	2
ENSG00000116791	-0.541196245	-0.012837436	-2.254416281	0.028643553	0.281998065	-4.055071652	0.125094568	66	b_caudalmiddlefrontal_t	ENSG00000116791	CRYZ	1
ENSG00000269427	-2.048421443	-0.01589228	-2.254303094	0.028651172	0.281998065	-3.514630011	0.285472754	66	b_caudalmiddlefrontal_t	ENSG00000269427	AC024075.3	19
ENSG00000124766	0.778214134	0.008250069	2.253607805	0.028698013	0.282230234	-3.931660534	0.185160814	66	b_caudalmiddlefrontal_t	ENSG00000124766	SOX4	6
ENSG00000184867	-0.301316009	-0.002172309	-2.253305891	0.028707143	0.282230234	-4.142878478	0.834151183	66	b_caudalmiddlefrontal_t	ENSG00000184867	ARMCX2	X
ENSG00000263412	0.854172823	0.011935544	2.252252831	0.028789491	0.282530474	-3.639507642	0.204543525	66	b_caudalmiddlefrontal_t	ENSG00000263412	AC004477.1	17
ENSG00000186166	0.387386036	0.004000322	2.252049874	0.028798332	0.282530474	-4.00919525	0.108547874	66	b_caudalmiddlefrontal_t	ENSG00000186166	CCDC84	11
ENSG00000177406	0.580492072	-0.006796112	2.251436047	0.02884476	0.282530474	-3.783661477	0.132650523	66	b_caudalmiddlefrontal_t	ENSG00000177406	AC021054.1	12
ENSG00000182580	0.67133528	0.007555582	2.251402702	0.028847018	0.282530474	-3.853345562	0.148491978	66	b_caudalmiddlefrontal_t	ENSG00000182580	EPHB3	3
ENSG00000109323	-0.273351977	-0.001675851	-2.250959691	0.028865345	0.282530474	-4.093731046	0.1181803	66	b_caudalmiddlefrontal_t	ENSG00000109323	MANBA	4
ENSG00000134461	0.432718858	0.006200068	2.250945419	0.028874152	0.282530474	-3.935492914	0.352276815	66	b_caudalmiddlefrontal_t	ENSG00000134461	ANKRD16	10
ENSG00000117153	-0.223586785	-0.001740175	-2.250749393	0.028879602	0.282530474	-4.145586209	0.136320655	66	b_caudalmiddlefrontal_t	ENSG00000117153	KLHL12	1
ENSG00000125691	-0.334355459	-0.003379683	-2.250838286	0.028881254	0.282530474	-4.147463963	0.124359267	66	b_caudalmiddlefrontal_t	ENSG00000125691	RPL23	17
ENSG00000260404	0.663761146	0.013157499	2.250863498	0.028883558	0.282530474	-3.921543347	0.147307963	66	b_caudalmiddlefrontal_t	ENSG00000260404	AC110079.1	4
ENSG00000186952	-0.384960132	-0.002739023	-2.25036792	0.028913324	0.282663014	-4.036798294	0.14391369	66	b_caudalmiddlefrontal_t	ENSG00000186952	TMEM232	5
ENSG00000267481	0.560568233	0.00342647	2.250010154	0.028934681	0.282713244	-3.707899153	0.258703361	66	b_caudalmiddlefrontal_t	ENSG00000267481	AC011477.2	19
ENSG00000123240	-0.281457296	-7.81E-05	-2.249512507	0.028963583	0.282727773	-4.162917317	0.079146948	66	b_caudalmiddlefrontal_t	ENSG00000123240	OPTN	10
ENSG00000226239	1.516490376	0.012800584	2.249610801	0.028968608	0.282727773	-3.509287154	0.1237991	66	b_caudalmiddlefrontal_t	ENSG00000226239	AL031658.1	20
ENSG00000242732	0.27817435	-0.001921456	2.249127501	0.028989768	0.282775963	-4.153126588	0.23397225	66	b_caudalmiddlefrontal_t	ENSG00000242732	RTL5	X
ENSG00000239388	0.564283759	-0.004646146	2.24881997	0.029011608	0.282815351	-3.670673627	0.19253546	66	b_caudalmiddlefrontal_t	ENSG00000239388	ASB14	3
ENSG00000101096	0.522382631	0.011747438	2.248763555	0.029026256	0.282815351	-3.90160095	0.24115011	66	b_caudalmiddlefrontal_t	ENSG00000101096	NFATC2	20
ENSG00000089472	-0.367817196	-0.001698706	-2.248300596	0.029057799	0.282859598	-4.136647203	0.102156039	66	b_caudalmiddlefrontal_t	ENSG00000089472	HEPH	X
ENSG00000038219	-0.207051591	0.003342029	-2.247935338	0.029070983	0.282859598	-4.147430725	0.256020473	66	b_caudalmiddlefrontal_t	ENSG00000038219	BOD1L1	4
ENSG00000264558	2.41660391	-0.015651379	2.247982662	0.029079479	0.282859598	-3.502944195	0.359823993	66	b_caudalmiddlefrontal_t	ENSG00000264558	AC015674.1	17
ENSG00000177839	0.550973588	0.007352216	2.247376723	0.029120838	0.283103916	-3.96205154	0.124428287	66	b_caudalmiddlefrontal_t	ENSG00000177839	PCDHB9	5
ENSG00000273148	0.796150775	-0.000216296	2.246897194	0.029151833	0.283104566	-3.557444265	0.190828106	66	b_caudalmiddlefrontal_t	ENSG00000273148	AL035563.1	20
ENSG00000198756	0.311275284	-0.001193573	2.246789741	0.029153387	0.283104566	-4.165162118	0.357307742	66	b_caudalmiddlefrontal_t	ENSG00000198756	COLGALT2	1
ENSG00000144231	0.286156547	0.003476866	2.245816081	0.029215853	0.283446584	-4.152417339	0.184475953	66	b_caudalmiddlefrontal_t	ENSG00000144231	POLR2D	2
ENSG00000279329	-0.419569259	-0.001908608	-2.245739061	0.02922113	0.283446584	-3.815440367	0.236927798	66	b_caudalmiddlefrontal_t	ENSG00000279329	AC020910.5	19
ENSG00000279573	1.231017856	-0.006880672	2.245237153	0.029267292	0.283557711	-3.486002658	0.130784915	66	b_caudalmiddlefrontal_t	ENSG00000279573	AC134407.2	17
ENSG00000157110	0.406170031	0.006714953	2.244769703	0.029295503	0.283557711	-4.000495444	0.147450294	66	b_caudalmiddlefrontal_t	ENSG00000157110	RBPMS	8
ENSG00000197279	-0.532573029	-0.01291862	-2.24429459	0.029320254	0.283557711	-3.623447171	0.318422731	66	b_caudalmiddlefrontal_t	ENSG00000197279	ZNF165	6
ENSG00000247077	0.286940415	0.006346243	2.244227298	0.02932488	0.283557711	-4.014757843	0.240963414	66	b_caudalmiddlefrontal_t	ENSG00000247077	PGAM5	12
ENSG00000100058	-0.678892599	0.002615328	-2.24435536	0.029327842	0.283557711	-3.997572752	0.159361804	66	b_caudalmiddlefrontal_t	ENSG00000100058	CRYBB2P1	22
ENSG00000165948	0.485932957	-0.003498182	2.244187356	0.029334103	0.283557711	-3.839816199	0.261011772	66	b_caudalmiddlefrontal_t	ENSG00000165948	IFI27L1	14
ENSG00000196455	-0.249830369	-0.001543621	-2.243913468	0.029346458	0.283557711	-4.189689217	0.254030327	66	b_caudalmiddlefrontal_t	ENSG00000196455	PIK3R4	3
ENSG00000232815	1.017316171	0.010486298	2.243461012	0.029389366	0.283669339	-3.644356402	0.457271929	66	b_caudalmiddlefrontal_t	ENSG00000232815	DUX4L50	9
ENSG00000231160	0.605371094	0.002799093	2.243443694	0.029390559	0.283669339	-3.852017683	0.157615743	66	b_caudalmiddlefrontal_t	ENSG00000231160	KLF3-AS1	4
ENSG00000186522	-0.41643163	-1.41E-05	-2.242671299	0.029443788	0.283910666	-4.081181448	0.201840708	66	b_caudalmiddlefrontal_t	ENSG00000186522	Sep-10	2
ENSG00000183134	0.765032188	0.00722345	2.242608235	0.029448137	0.283910666	-3.760135825	0.391588881	66	b_caudalmiddlefrontal_t	ENSG00000183134	PTGDR2	11
ENSG00000124140	0.377249874	0.00486673	2.241978306	0.029491617	0.283954648	-4.129551007	0.361649454	66	b_caudalmiddlefrontal_t	ENSG00000124140	SLC12A5	20
ENSG00000124508	-0.670466787	0.004434058	-2.241729482	0.029508808	0.283954648	-3.88177583	0.149364732	66	b_caudalmiddlefrontal_t	ENSG00000124508	BTN2A2	6
ENSG00000127870	-0.284234544	-0.002565818	-2.241486109	0.029513836	0.283954648	-4.139314585	0.247818905	66	b_caudalmiddlefrontal_t	ENSG00000127870	RNF6	13
ENSG00000182326	-0.657117781	0.004352086	-2.24129923	0.029538554	0.283954648	-4.114892609	0.395212587	66	b_caudalmiddlefrontal_t	ENSG00000182326	C1S	12
ENSG00000259644	0.898832901	0.045304719	2.24118671	0.029546337	0.283954648	-3.751925239	0.131651797	66	b_caudalmiddlefrontal_t	ENSG00000259644	AC022613.3	15
ENSG00000272288	-0.731404892	-0.005471178	-2.241071224	0.029550441	0.283954648	-3.598539526	0.203140165	66	b_caudalmiddlefrontal_t	ENSG00000272288	AL451165.2	6
ENSG00000198888	0.740008552	0.005946118	2.23990902	0.029634848	0.284608836	-4.045599121	0.200021746	66	b_caudalmiddlefrontal_t	ENSG00000198888	MT-ND1	MT
ENSG00000135763	0.352611717	0.007915372	2.239360634	0.029665293	0.284744339	-4.073835438	0.19278807	66	b_caudalmiddlefrontal_t	ENSG00000135763	URB2	1
ENSG00000261888	1.091170442	0.023326814	2.238892868	0.029705409	0.284972472	-3.562527622	0.131237128	66	b_caudalmiddlefrontal_t	ENSG00000261888	AC144831.1	17
ENSG00000274272	0.970328719	0.011122043	2.238326832	0.029744779	0.285193198	-3.629291617	0.125986405	66	b_caudalmiddlefrontal_t	ENSG00000274272	AC069281.2	7
ENSG00000157837	0.286627754	0.001736408	2.237684505	0.029777675	0.285214481	-4.187844941	0.142291105	66	b_caudalmiddlefrontal_t	ENSG00000157837	SPPL3	12
ENSG00000215397	1.073447179	0.004369071	2.237824971	0.029779723	0.285214481	-3.740963026	0.258179089	66	b_caudalmiddlefrontal_t	ENSG00000215397	SCRT2	20
ENSG00000258430	-1.803898904	-0.019938847	-2.236821103	0.029849732	0.28535523	-3.632011056	0.118191559	66	b_caudalmiddlefrontal_t	ENSG00000258430	AL583722.2	14
ENSG00000136643	-0.26354212	0.000673002	-2.236575813	0.029855014	0.28535523	-4.214362627	0.473793257	66	b_caudalmiddlefrontal_t	ENSG00000136643	RPS6KC1	1
ENSG00000197140	0.451544667	0.013334529	2.236624525	0.029863458	0.28535523	-4.003861017	0.197963592	66	b_caudalmiddlefrontal_t	ENSG00000197140	ADAM32	8
ENSG00000114013	0.544317744	-0.005022839	2.236527212	0.029869075	0.28535523	-3.810025001	0.147815512	66	b_caudalmiddlefrontal_t	ENSG00000114013	CD86	3
ENSG00000267575	0.454494727	0.004604728	2.236422615	0.029876272	0.28535523	-3.945586961	0.172320857	66	b_caudalmiddlefrontal_t	ENSG00000267575	AC006504.5	19
ENSG00000126062	0.463180994	0.007874208	2.235975899	0.029908789	0.285509363	-4.045812381	0.149791903	66	b_caudalmiddlefrontal_t	ENSG00000126062	TMEM115	3
ENSG00000187984	-0.521841319	0.012957245	-2.235531478	0.029939883	0.285649755	-3.926203609	0.569277684	66	b_caudalmiddlefrontal_t	ENSG00000187984	ANKRD19P	9
ENSG00000148925	-0.250243938	0.000243698	-2.235020434	0.029963811	0.285652081	-4.171172254	0.154840625	66	b_caudalmiddlefrontal_t	ENSG00000148925	BTBD10	11
ENSG00000154655	-0.385859312	0.006393967	-2.235038141	0.029972902	0.285652081	-4.082236831	0.310773124	66	b_caudalmiddlefrontal_t	ENSG00000154655	L3MBTL4	18
ENSG00000233382	-0.419888036	0.007722219	-2.23402449	0.03003366	0.286074717	-3.747601435	0.125246855	66	b_caudalmiddlefrontal_t	ENSG00000233382	NKAPP1	X
ENSG00000155659	-0.508071882	-0.002457211	-2.233368875	0.030091601	0.286470072	-4.078542013	0.241089421	66	b_caudalmiddlefrontal_t	ENSG00000155659	VSIG4	X
ENSG00000197748	-0.460246483	0.006962076	-2.232972176	0.030112958	0.286516906	-3.886863278	0.234155676	66	b_caudalmiddlefrontal_t	ENSG00000197748	CFAP43	10
ENSG00000173120	0.271989729	0.000315719	2.232599553	0.030133848	0.286559245	-4.202722573	0.16758731	66	b_caudalmiddlefrontal_t	ENSG00000173120	KDM2A	11
ENSG00000260274	1.082855906	0.017882263	2.231892636	0.030195558	0.286989514	-3.552219677	0.211375917	66	b_caudalmiddlefrontal_t	ENSG00000260274	AC068338.2	15
ENSG00000016602	-0.683649908	-0.006419395	-2.230552497	0.030290206	0.287651044	-3.823656371	0.30192882	66	b_caudalmiddlefrontal_t	ENSG00000016602	CLCA4	1
ENSG00000104679	0.307549451	0.007015166	2.230271565	0.030298165	0.287651044	-4.03872518	0.12428467	66	b_caudalmiddlefrontal_t	ENSG00000104679	R3HCC1	8
ENSG00000231527	0.96088882	0.016431069	2.230059959	0.030325057	0.287749631	-3.671914397	0.142067899	66	b_caudalmiddlefrontal_t	ENSG00000231527	CR769775.1	9
ENSG00000006377	0.793438471	0.00540883	2.22941863	0.03037049	0.287959828	-3.692941839	0.154130319	66	b_caudalmiddlefrontal_t	ENSG00000006377	DLX6	7
ENSG00000165716	0.473411194	0.00826582	2.229138949	0.030390322	0.287959828	-4.003200324	0.204668053	66	b_caudalmiddlefrontal_t	ENSG00000165716	FAM69B	9
ENSG00000271553	0.718587238	-0.010000352	2.22904807	0.030396769	0.287959828	-3.727804193	0.423426505	66	b_caudalmiddlefrontal_t	ENSG00000271553	AC018638.7	7
ENSG00000271533	0.521804035	-0.00099507	2.227030909	0.030540172	0.289054438	-4.199345293	0.255481372	66	b_caudalmiddlefrontal_t	ENSG00000271533	Z83843.1	X
ENSG00000232434	1.407824225	0.021692549	2.22679111	0.030557259	0.289054438	-3.881911525	0.29730405	66	b_caudalmiddlefrontal_t	ENSG00000232434	AJM1	9
ENSG00000072041	-0.268190479	-0.001588292	-2.226556043	0.030562064	0.289054438	-4.206546305	0.298743073	66	b_caudalmiddlefrontal_t	ENSG00000072041	SLC6A15	12
ENSG00000132780	-0.345977344	-0.002245507	-2.226084637	0.03060765	0.289181521	-4.210717798	0.185896502	66	b_caudalmiddlefrontal_t	ENSG00000132780	NASP	1
ENSG00000143546	-1.971867306	-0.021464274	-2.226070203	0.03060868	0.289181521	-3.835085762	0.147019555	66	b_caudalmiddlefrontal_t	ENSG00000143546	S100A8	1
ENSG00000169436	1.582606605	0.001946287	2.225681529	0.030636435	0.289286947	-3.647830279	0.203565676	66	b_caudalmiddlefrontal_t	ENSG00000169436	COL22A1	8
ENSG00000164610	0.531444427	-0.008364875	2.225304653	0.030663369	0.28932573	-3.912326434	0.219211345	66	b_caudalmiddlefrontal_t	ENSG00000164610	RP9	7
ENSG00000153885	0.368101852	-4.44E-05	2.225048339	0.030679891	0.28932573	-4.133029364	0.276466475	66	b_caudalmiddlefrontal_t	ENSG00000153885	KCTD15	19
ENSG00000134202	-0.902665703	0.001232177	-2.224927588	0.030690338	0.28932573	-4.225155598	0.216541278	66	b_caudalmiddlefrontal_t	ENSG00000134202	GSTM3	1
ENSG00000129968	0.955537191	0.018755136	2.22466973	0.030708792	0.289343219	-4.011235647	0.263598472	66	b_caudalmiddlefrontal_t	ENSG00000129968	ABHD17A	19
ENSG00000164404	-0.925180636	-0.007066798	-2.224105608	0.0307492	0.289372835	-3.653374701	0.381019025	66	b_caudalmiddlefrontal_t	ENSG00000164404	GDF9	5
ENSG00000198763	0.758002975	0.001148635	2.224039822	0.030753915	0.289372835	-4.080245164	0.139413819	66	b_caudalmiddlefrontal_t	ENSG00000198763	MT-ND2	MT
ENSG00000153214	-0.327140999	-0.003726665	-2.223791508	0.030762018	0.289372835	-4.136866832	0.368189563	66	b_caudalmiddlefrontal_t	ENSG00000153214	TMEM87B	2
ENSG00000173621	0.936735878	0.017864535	2.223699201	0.03077834	0.289372835	-3.832113009	0.287056404	66	b_caudalmiddlefrontal_t	ENSG00000173621	LRFN4	11
ENSG00000170248	-0.180788977	0.000612564	-2.223053828	0.030812672	0.289539452	-4.17580313	0.376631179	66	b_caudalmiddlefrontal_t	ENSG00000170248	PDCD6IP	3
ENSG00000057019	0.26267916	0.002118542	2.222662629	0.030840777	0.28964741	-4.16008446	0.283812922	66	b_caudalmiddlefrontal_t	ENSG00000057019	DCBLD2	3
ENSG00000104611	0.574817545	0.003688647	2.222567596	0.030858422	0.289657058	-3.794482723	0.233143151	66	b_caudalmiddlefrontal_t	ENSG00000104611	SH2D4A	8
ENSG00000160050	0.48384582	-0.001274159	2.221367572	0.03094187	0.290183522	-3.889715366	0.31440876	66	b_caudalmiddlefrontal_t	ENSG00000160050	CCDC28B	1
ENSG00000259523	0.704868354	0.01303518	2.22115306	0.030961457	0.290183522	-3.680065851	0.494774429	66	b_caudalmiddlefrontal_t	ENSG00000259523	AC022613.2	15
ENSG00000122435	0.287158508	0.000224073	2.220944966	0.030964451	0.290183522	-4.031399299	0.506038264	66	b_caudalmiddlefrontal_t	ENSG00000122435	TRMT13	1
ENSG00000150175	-1.230417733	-0.001776277	-2.220172283	0.031032251	0.290463919	-3.77813483	0.507602559	66	b_caudalmiddlefrontal_t	ENSG00000150175	FRMPD2B	10
ENSG00000133321	-0.759063576	-0.008012716	-2.219959833	0.031047605	0.290463919	-4.038966614	0.123261447	66	b_caudalmiddlefrontal_t	ENSG00000133321	RARRES3	11
ENSG00000000938	-0.549123391	0.010196558	-2.219872531	0.031053916	0.290463919	-3.872159877	0.227784866	66	b_caudalmiddlefrontal_t	ENSG00000000938	FGR	1
ENSG00000118096	-0.267443474	-0.001020687	-2.219607888	0.031061026	0.290463919	-4.160247496	0.359606	66	b_caudalmiddlefrontal_t	ENSG00000118096	IFT46	11
ENSG00000122012	0.720644397	0.008909671	2.218921073	0.031122773	0.290885282	-4.190511154	0.233029793	66	b_caudalmiddlefrontal_t	ENSG00000122012	SV2C	5
ENSG00000088451	-0.378257561	-0.001694942	-2.218050438	0.031173853	0.29120656	-3.886626835	0.232546551	66	b_caudalmiddlefrontal_t	ENSG00000088451	TGDS	13
ENSG00000215217	-0.518138277	-0.002265823	-2.21710264	0.031254748	0.291711954	-3.963786516	0.259399873	66	b_caudalmiddlefrontal_t	ENSG00000215217	C5orf49	5
ENSG00000143641	0.344872097	0.00859183	2.216868254	0.031270104	0.291711954	-4.208404207	0.12352298	66	b_caudalmiddlefrontal_t	ENSG00000143641	GALNT2	1
ENSG00000270170	0.510199832	0.010512657	2.216780737	0.031278162	0.291711954	-3.953415538	0.404696042	66	b_caudalmiddlefrontal_t	ENSG00000270170	NCBP2-AS2	3
ENSG00000127463	0.219119533	0.005527965	2.215684313	0.031345958	0.291879678	-4.239413314	0.338651345	66	b_caudalmiddlefrontal_t	ENSG00000127463	EMC1	1
ENSG00000153993	-0.729759925	-0.011268359	-2.215792307	0.031350154	0.291879678	-4.037161185	0.391349271	66	b_caudalmiddlefrontal_t	ENSG00000153993	SEMA3D	7
ENSG00000174775	0.538880594	0.003371066	2.21564377	0.031360985	0.291879678	-4.059151032	0.357523857	66	b_caudalmiddlefrontal_t	ENSG00000174775	HRAS	11
ENSG00000198954	-0.230830923	-0.002262992	-2.215448924	0.031363125	0.291879678	-4.183871209	0.333633038	66	b_caudalmiddlefrontal_t	ENSG00000198954	KIF1BP	10
ENSG00000196693	-0.219364914	-0.002141082	-2.214744191	0.031414572	0.291973752	-4.160070701	0.376688309	66	b_caudalmiddlefrontal_t	ENSG00000196693	ZNF33B	10
ENSG00000143398	0.230205307	-0.000789393	2.214590458	0.031425805	0.291973752	-4.249330915	0.374006256	66	b_caudalmiddlefrontal_t	ENSG00000143398	PIP5K1A	1
ENSG00000178607	0.272684307	0.003043516	2.214519109	0.03143102	0.291973752	-4.043251633	0.292248479	66	b_caudalmiddlefrontal_t	ENSG00000178607	ERN1	17
ENSG00000153902	-0.444677062	0.001861094	-2.214558339	0.031440235	0.291973752	-4.21028978	0.54921327	66	b_caudalmiddlefrontal_t	ENSG00000153902	LGI4	19
ENSG00000169962	1.210767314	0.018935773	2.213995057	0.031481431	0.29202619	-3.582593626	0.341258657	66	b_caudalmiddlefrontal_t	ENSG00000169962	TAS1R3	1
ENSG00000135835	0.630413508	0.002815883	2.213908534	0.031487763	0.29202619	-4.177627947	0.387561153	66	b_caudalmiddlefrontal_t	ENSG00000135835	KIAA1614	1
ENSG00000165568	0.667120834	0.015517976	2.213794079	0.031496141	0.29202619	-3.85938752	0.315439979	66	b_caudalmiddlefrontal_t	ENSG00000165568	AKR1E2	10
ENSG00000149295	-1.160925096	0.017044726	-2.213272792	0.031534324	0.292142861	-3.620888554	0.102968321	66	b_caudalmiddlefrontal_t	ENSG00000149295	DRD2	11
ENSG00000272871	0.639278104	-0.012574393	2.213164732	0.031542245	0.292142861	-3.829632158	0.331792285	66	b_caudalmiddlefrontal_t	ENSG00000272871	AL159169.2	9
ENSG00000213123	-0.494053452	-0.002900711	-2.212689638	0.031569861	0.292208139	-3.854558388	0.165350605	66	b_caudalmiddlefrontal_t	ENSG00000213123	TCTEX1D2	3
ENSG00000063587	0.238597333	0.001665939	2.212446601	0.03158282	0.292208139	-4.228424743	0.197940905	66	b_caudalmiddlefrontal_t	ENSG00000063587	ZNF275	X
ENSG00000188921	0.300662835	-0.004611802	2.21156174	0.031647828	0.29265427	-4.184407868	0.142569093	66	b_caudalmiddlefrontal_t	ENSG00000188921	HACD4	9
ENSG00000240053	0.800837495	0.004391052	2.210761123	0.031718872	0.293022302	-3.917537667	0.107198465	66	b_caudalmiddlefrontal_t	ENSG00000240053	LY6G5B	6
ENSG00000281732	1.420506463	-0.009559962	2.210728868	0.031721249	0.293022302	-3.84353706	0.290226799	66	b_caudalmiddlefrontal_t	ENSG00000281732	Z84468.1	22
ENSG00000101850	0.560196473	0.002806908	2.21029045	0.031752662	0.293032694	-3.836522278	0.398161282	66	b_caudalmiddlefrontal_t	ENSG00000101850	GPR143	X
ENSG00000072518	0.361122101	0.006627203	2.210257442	0.031755996	0.293032694	-4.223956809	0.202006839	66	b_caudalmiddlefrontal_t	ENSG00000072518	MARK2	11
ENSG00000273136	-0.579242416	0.00060118	-2.209779254	0.031791275	0.293203028	-4.154710477	0.159812313	66	b_caudalmiddlefrontal_t	ENSG00000273136	NBPF26	1
ENSG00000225174	0.903727643	0.012326996	2.209424154	0.031817497	0.293289678	-3.701987378	0.307123772	66	b_caudalmiddlefrontal_t	ENSG00000225174	OSTM1-AS1	6
ENSG00000164236	0.427642309	0.004905601	2.208876466	0.031857976	0.293415463	-4.260128566	0.31960933	66	b_caudalmiddlefrontal_t	ENSG00000164236	ANKRD33B	5
ENSG00000183891	-0.609864185	-0.008711052	-2.208536556	0.031883121	0.293415463	-3.843368336	0.376647644	66	b_caudalmiddlefrontal_t	ENSG00000183891	TTC32	2
ENSG00000150977	0.294189825	-0.002899151	2.208347065	0.031884999	0.293415463	-4.040732477	0.21085326	66	b_caudalmiddlefrontal_t	ENSG00000150977	RILPL2	12
ENSG00000205746	1.61571548	0.033420806	2.208126102	0.031913509	0.293415463	-3.943083521	0.253759401	66	b_caudalmiddlefrontal_t	ENSG00000205746	AC126755.1	16
ENSG00000253457	-0.608888877	-0.00905483	-2.207803413	0.031929584	0.293415463	-3.712654424	0.26779378	66	b_caudalmiddlefrontal_t	ENSG00000253457	SMIM18	8
ENSG00000260231	0.788396915	0.006961547	2.207874617	0.03193214	0.293415463	-3.826424061	0.200797144	66	b_caudalmiddlefrontal_t	ENSG00000260231	KDM7A-DT	7
ENSG00000264343	0.5417448	-0.004383287	2.207348926	0.031971117	0.293618827	-4.217513128	0.2579111	66	b_caudalmiddlefrontal_t	ENSG00000264343	NOTCH2NL	1
ENSG00000054116	-0.275304721	-0.005277042	-2.206384579	0.032030557	0.294009811	-4.209750051	0.805406363	66	b_caudalmiddlefrontal_t	ENSG00000054116	TRAPPC3	1
ENSG00000161281	0.539123299	-0.00095938	2.204625857	0.032173687	0.295127713	-4.120940813	0.117373179	66	b_caudalmiddlefrontal_t	ENSG00000161281	COX7A1	19
ENSG00000185052	0.393999175	0.001845835	2.203792177	0.032235931	0.295127713	-4.154216181	0.379443123	66	b_caudalmiddlefrontal_t	ENSG00000185052	SLC24A3	20
ENSG00000186453	0.672367109	0.009224207	2.203618125	0.03224894	0.295127713	-3.788698262	0.186768345	66	b_caudalmiddlefrontal_t	ENSG00000186453	FAM228A	2
ENSG00000134851	-0.330743772	0.001940293	-2.203198966	0.032276098	0.295127713	-4.236471655	0.171914215	66	b_caudalmiddlefrontal_t	ENSG00000134851	TMEM165	4
ENSG00000164976	0.500558111	-0.000126859	2.203165708	0.032282775	0.295127713	-4.271046765	0.11036314	66	b_caudalmiddlefrontal_t	ENSG00000164976	MYORG	9
ENSG00000198521	-0.337761675	-0.00074022	-2.203071227	0.032283122	0.295127713	-4.191948465	0.200178602	66	b_caudalmiddlefrontal_t	ENSG00000198521	ZNF43	19
ENSG00000100413	0.299890424	-0.000609816	2.202944635	0.032287114	0.295127713	-4.213575501	0.515774807	66	b_caudalmiddlefrontal_t	ENSG00000100413	POLR3H	22
ENSG00000165494	0.258432669	0.001917563	2.20293554	0.032287795	0.295127713	-4.274346001	0.141517246	66	b_caudalmiddlefrontal_t	ENSG00000165494	PCF11	11
ENSG00000255517	0.693212513	-0.000758222	2.202424699	0.03233826	0.295434073	-3.783324252	0.105979561	66	b_caudalmiddlefrontal_t	ENSG00000255517	AP002748.3	11
ENSG00000109814	0.338394756	0.001336144	2.201895082	0.032365752	0.295530341	-4.081316542	0.128796757	66	b_caudalmiddlefrontal_t	ENSG00000109814	UGDH	4
ENSG00000183921	1.732291574	0.011329134	2.201425173	0.032413236	0.295751592	-3.541982008	0.083954542	66	b_caudalmiddlefrontal_t	ENSG00000183921	SDR42E2	16
ENSG00000253336	0.783541545	0.011236583	2.201282955	0.032423917	0.295751592	-3.768684431	0.354270402	66	b_caudalmiddlefrontal_t	ENSG00000253336	AC018992.1	8
ENSG00000214401	1.397164137	0.016586727	2.20033632	0.032495087	0.296096258	-3.687632384	0.471960316	66	b_caudalmiddlefrontal_t	ENSG00000214401	KANSL1-AS1	17
ENSG00000218891	1.035641882	0.020568517	2.199864166	0.032530637	0.296096258	-3.839688104	0.248571066	66	b_caudalmiddlefrontal_t	ENSG00000218891	ZNF579	19
ENSG00000148357	1.737352964	0.021721503	2.199276493	0.032574932	0.296096258	-3.67515031	0.248349894	66	b_caudalmiddlefrontal_t	ENSG00000148357	HMCN2	9
ENSG00000014123	-0.314877575	-0.004584361	-2.198862392	0.032599429	0.296096258	-4.2621925	0.249622398	66	b_caudalmiddlefrontal_t	ENSG00000014123	UFL1	6
ENSG00000257122	0.417395288	0.001585594	2.198856797	0.032604749	0.296096258	-4.073101365	0.348040307	66	b_caudalmiddlefrontal_t	ENSG00000257122	RRN3P3	16
ENSG00000215458	1.232202766	0.013226379	2.198386996	0.032642078	0.296096258	-3.854293857	0.256708629	66	b_caudalmiddlefrontal_t	ENSG00000215458	AATBC	21
ENSG00000198355	0.654422709	0.009737815	2.197700381	0.032693992	0.296096258	-4.08001117	0.302488907	66	b_caudalmiddlefrontal_t	ENSG00000198355	PIM3	22
ENSG00000225630	0.934435393	0.006295055	2.197189893	0.032732637	0.296096258	-4.004556833	0.250568297	66	b_caudalmiddlefrontal_t	ENSG00000225630	MTND2P28	1
ENSG00000156876	-0.407372657	-0.005061759	-2.197007712	0.03273417	0.296096258	-3.970312488	0.389155965	66	b_caudalmiddlefrontal_t	ENSG00000156876	SASS6	1
ENSG00000131876	-0.324141626	-0.001256718	-2.196989817	0.032735526	0.296096258	-4.132351704	0.270398978	66	b_caudalmiddlefrontal_t	ENSG00000131876	SNRPA1	15
ENSG00000106571	0.477957539	0.006455842	2.197073037	0.032741489	0.296096258	-4.190066835	0.283143406	66	b_caudalmiddlefrontal_t	ENSG00000106571	GLI3	7
ENSG00000172428	-0.44419761	0.001978294	-2.196802066	0.032762023	0.296096258	-4.174794864	0.101546485	66	b_caudalmiddlefrontal_t	ENSG00000172428	COPS9	2
ENSG00000077152	-0.610871322	-0.012211032	-2.196760333	0.032765187	0.296096258	-3.906259548	0.163378916	66	b_caudalmiddlefrontal_t	ENSG00000077152	UBE2T	1
ENSG00000157107	-0.3245846	-0.001553349	-2.196661641	0.032768626	0.296096258	-4.268652706	0.14225418	66	b_caudalmiddlefrontal_t	ENSG00000157107	FCHO2	5
ENSG00000169021	0.232684739	0.002849512	2.196500367	0.032772626	0.296096258	-4.252608847	0.293344202	66	b_caudalmiddlefrontal_t	ENSG00000169021	UQCRFS1	19
ENSG00000229376	0.905041982	0.001413762	2.196602951	0.032777119	0.296096258	-3.711016385	0.102906124	66	b_caudalmiddlefrontal_t	ENSG00000229376	CICP3	1
ENSG00000146950	0.388830347	0.001589088	2.196572423	0.032779434	0.296096258	-4.258811924	0.259103048	66	b_caudalmiddlefrontal_t	ENSG00000146950	SHROOM2	X
ENSG00000005889	0.242730246	0.007568746	2.196209277	0.032794708	0.296096258	-4.268189623	0.136204675	66	b_caudalmiddlefrontal_t	ENSG00000005889	ZFX	X
ENSG00000174851	0.494888202	0.006407639	2.196334489	0.032797483	0.296096258	-4.015272841	0.181920824	66	b_caudalmiddlefrontal_t	ENSG00000174851	YIF1A	11
ENSG00000014914	-0.525872756	-0.000308598	-2.19628236	0.032801438	0.296096258	-4.020761324	0.165206125	66	b_caudalmiddlefrontal_t	ENSG00000014914	MTMR11	1
ENSG00000139263	-0.472830474	-0.001776755	-2.19557118	0.032851397	0.296240789	-3.954388551	0.118465532	66	b_caudalmiddlefrontal_t	ENSG00000139263	LRIG3	12
ENSG00000135766	0.324048911	-0.000530981	2.19546222	0.03285144	0.296240789	-4.154136242	0.202709677	66	b_caudalmiddlefrontal_t	ENSG00000135766	EGLN1	1
ENSG00000260083	-0.404354575	-0.004355344	-2.19510243	0.032878793	0.296266588	-3.825844368	0.1206326	66	b_caudalmiddlefrontal_t	ENSG00000260083	MIR762HG	16
ENSG00000087470	-0.224150186	-0.000230073	-2.194828037	0.032899668	0.296266588	-4.2614937	0.264018045	66	b_caudalmiddlefrontal_t	ENSG00000087470	DNM1L	12
ENSG00000101945	0.488898796	0.005182839	2.194915663	0.03290529	0.296266588	-4.027566602	0.151906772	66	b_caudalmiddlefrontal_t	ENSG00000101945	SUV39H1	X
ENSG00000185670	0.473803769	0.006735941	2.194287981	0.032953083	0.296430619	-4.051642577	0.092078494	66	b_caudalmiddlefrontal_t	ENSG00000185670	ZBTB3	11
ENSG00000160145	-0.222889487	0.002858782	-2.19406837	0.03295752	0.296430619	-4.199124889	0.099910038	66	b_caudalmiddlefrontal_t	ENSG00000160145	KALRN	3
ENSG00000152284	0.783343939	0.007580843	2.193486272	0.033014216	0.296787419	-3.874909744	0.277106327	66	b_caudalmiddlefrontal_t	ENSG00000152284	TCF7L1	2
ENSG00000116128	0.236132705	0.000236738	2.192630551	0.033067264	0.297076217	-4.248813459	0.116289581	66	b_caudalmiddlefrontal_t	ENSG00000116128	BCL9	1
ENSG00000280407	0.966711553	0.036348308	2.192619439	0.033080428	0.297076217	-3.760305581	0.393131312	66	b_caudalmiddlefrontal_t	ENSG00000280407	AC132872.4	17
ENSG00000155275	0.561139094	0.008290243	2.192296522	0.033105123	0.297144903	-4.198791578	0.316519957	66	b_caudalmiddlefrontal_t	ENSG00000155275	TRMT44	4
ENSG00000106034	0.721014303	0.003896531	2.19074597	0.03322393	0.297636058	-3.991784846	0.150908186	66	b_caudalmiddlefrontal_t	ENSG00000106034	CPED1	7
ENSG00000224003	0.677006877	0.006180182	2.190610746	0.033234308	0.297636058	-3.858345973	0.170378642	66	b_caudalmiddlefrontal_t	ENSG00000224003	YES1P1	22
ENSG00000263934	1.062633852	0.034586815	2.190511685	0.033241914	0.297636058	-4.178529889	0.148534122	66	b_caudalmiddlefrontal_t	ENSG00000263934	SNORD3A	17
ENSG00000079974	-0.257076977	0.00088772	-2.18982035	0.033282688	0.297636058	-4.228280145	0.630137393	66	b_caudalmiddlefrontal_t	ENSG00000079974	RABL2B	22
ENSG00000180914	-1.004799755	0.006392005	-2.189943128	0.033285592	0.297636058	-3.996069465	0.11482034	66	b_caudalmiddlefrontal_t	ENSG00000180914	OXTR	3
ENSG00000251503	1.062538027	0.003450889	2.18985536	0.03329234	0.297636058	-3.662598243	0.264168035	66	b_caudalmiddlefrontal_t	ENSG00000251503	CENPS-CORT	1
ENSG00000253948	-0.969406238	-0.006236281	-2.189690832	0.033304991	0.297636058	-3.689949574	0.29056224	66	b_caudalmiddlefrontal_t	ENSG00000253948	AC104986.2	8
ENSG00000280237	0.362649915	7.62E-05	2.189564235	0.033314729	0.297636058	-4.277170217	0.364004845	66	b_caudalmiddlefrontal_t	ENSG00000280237	MIR4697HG	11
ENSG00000119669	0.640676649	0.012250096	2.189245608	0.033339248	0.297636058	-4.157035646	0.103835042	66	b_caudalmiddlefrontal_t	ENSG00000119669	IRF2BPL	14
ENSG00000174720	-0.420850518	-0.006761873	-2.189242086	0.033339519	0.297636058	-4.257706816	0.133859916	66	b_caudalmiddlefrontal_t	ENSG00000174720	LARP7	4
ENSG00000124406	-0.228497982	7.48E-05	-2.188901556	0.033353388	0.297636058	-4.249839908	0.278191164	66	b_caudalmiddlefrontal_t	ENSG00000124406	ATP8A1	4
ENSG00000181220	0.344007946	0.005842831	2.188868037	0.033364744	0.297636058	-4.236325158	0.201565886	66	b_caudalmiddlefrontal_t	ENSG00000181220	ZNF746	7
ENSG00000182492	-0.647282028	0.005558848	-2.188210504	0.033419012	0.297967672	-4.132038065	0.144369042	66	b_caudalmiddlefrontal_t	ENSG00000182492	BGN	X
ENSG00000049192	-0.525102506	0.002923416	-2.18786141	0.033437982	0.297984389	-3.848703232	0.252168269	66	b_caudalmiddlefrontal_t	ENSG00000049192	ADAMTS6	5
ENSG00000121361	-0.595593609	-0.000950836	-2.186992663	0.033513073	0.298403892	-4.002378216	0.224085729	66	b_caudalmiddlefrontal_t	ENSG00000121361	KCNJ8	12
ENSG00000083457	-0.510128438	-0.003910459	-2.18691222	0.033519294	0.298403892	-3.992862787	0.088630029	66	b_caudalmiddlefrontal_t	ENSG00000083457	ITGAE	17
ENSG00000268738	2.415266929	0.001452947	2.186335588	0.03356392	0.298597439	-3.563879616	0.095507661	66	b_caudalmiddlefrontal_t	ENSG00000268738	HSFX2	X
ENSG00000100246	0.553264369	-0.00174696	2.186188701	0.033575296	0.298597439	-4.099625878	0.144121547	66	b_caudalmiddlefrontal_t	ENSG00000100246	DNAL4	22
ENSG00000005448	-0.495414561	0.000407721	-2.185619675	0.033619397	0.298768593	-4.04967751	0.15429629	66	b_caudalmiddlefrontal_t	ENSG00000005448	WDR54	2
ENSG00000089723	-0.475292549	-0.003885135	-2.185381841	0.033635639	0.298768593	-3.983114162	0.135104192	66	b_caudalmiddlefrontal_t	ENSG00000089723	OTUB2	14
ENSG00000114127	-0.255878446	0.005675872	-2.185117569	0.033645961	0.298768593	-4.312388447	0.270713258	66	b_caudalmiddlefrontal_t	ENSG00000114127	XRN1	3
ENSG00000259690	0.855620183	0.017170499	2.184231737	0.033727181	0.299047627	-3.813961394	0.202797389	66	b_caudalmiddlefrontal_t	ENSG00000259690	AC107980.1	15
ENSG00000232587	0.978257664	0.024731664	2.184079003	0.03373906	0.299047627	-3.760158586	0.168884852	66	b_caudalmiddlefrontal_t	ENSG00000232587	EEF1A1P3	13
ENSG00000138600	0.376466142	0.003338653	2.184036021	0.033742404	0.299047627	-4.285550564	0.367694578	66	b_caudalmiddlefrontal_t	ENSG00000138600	SPPL2A	15
ENSG00000206503	-0.312167289	0.006726054	-2.18375105	0.033752173	0.299047627	-4.211012084	0.254198058	66	b_caudalmiddlefrontal_t	ENSG00000206503	HLA-A	6
ENSG00000101327	-1.203109121	-0.010317177	-2.183626136	0.033774305	0.299047627	-3.907938377	0.205375829	66	b_caudalmiddlefrontal_t	ENSG00000101327	PDYN	20
ENSG00000107438	-1.123206959	-0.005187399	-2.18354888	0.033780321	0.299047627	-3.914613875	0.253072559	66	b_caudalmiddlefrontal_t	ENSG00000107438	PDLIM1	10
ENSG00000163071	-0.64854289	0.008787805	-2.182851403	0.033834676	0.299376766	-3.879805176	0.296206656	66	b_caudalmiddlefrontal_t	ENSG00000163071	SPATA18	4
ENSG00000179912	-0.274826477	0.005845792	-2.18216204	0.033876049	0.299590775	-4.296273764	0.35695289	66	b_caudalmiddlefrontal_t	ENSG00000179912	R3HDM2	12
ENSG00000241769	0.7232384	0.006813925	2.181928307	0.033906731	0.299710054	-3.903164029	0.172259318	66	b_caudalmiddlefrontal_t	ENSG00000241769	LINC00893	X
ENSG00000172380	-0.458335109	-0.010024168	-2.181326109	0.03395381	0.299893002	-4.288889673	0.158822955	66	b_caudalmiddlefrontal_t	ENSG00000172380	GNG12	1
ENSG00000198064	0.890768118	0.003993572	2.181223509	0.033961837	0.299893002	-3.823925604	0.319841346	66	b_caudalmiddlefrontal_t	ENSG00000198064	NPIPB13	16
ENSG00000116062	-0.266259083	-0.001009992	-2.180635729	0.033995415	0.300037507	-4.313147175	0.179733076	66	b_caudalmiddlefrontal_t	ENSG00000116062	MSH6	2
ENSG00000270100	-1.037335413	-0.007426459	-2.180063637	0.034052697	0.300253453	-3.703074917	0.14815771	66	b_caudalmiddlefrontal_t	ENSG00000270100	AC012065.4	2
ENSG00000234423	0.901473881	-0.000742362	2.180042775	0.034054333	0.300253453	-3.825383409	0.185405523	66	b_caudalmiddlefrontal_t	ENSG00000234423	LINC01250	2
ENSG00000157510	-0.543647252	0.001853272	-2.179441009	0.034100319	0.300312956	-3.901893543	0.399100975	66	b_caudalmiddlefrontal_t	ENSG00000157510	AFAP1L1	5
ENSG00000214837	0.894212194	0.022863805	2.179339442	0.034109535	0.300312956	-3.778907292	0.223082579	66	b_caudalmiddlefrontal_t	ENSG00000214837	LINC01347	1
ENSG00000255455	-0.259782097	-0.00518928	-2.17913975	0.034112768	0.300312956	-4.269584049	0.236371346	66	b_caudalmiddlefrontal_t	ENSG00000255455	AP003486.1	11
ENSG00000282416	1.371200681	-0.004485302	2.178770768	0.034154227	0.300526161	-3.597948618	0.151730023	66	b_caudalmiddlefrontal_t	ENSG00000282416	AC092299.1	19
ENSG00000155749	0.564690322	0.002983852	2.17835799	0.034179833	0.300535541	-3.82904389	0.129380078	66	b_caudalmiddlefrontal_t	ENSG00000155749	ALS2CR12	2
ENSG00000284428	0.355158792	0.004909415	2.178183999	0.034193287	0.300535541	-4.176887915	0.205606849	66	b_caudalmiddlefrontal_t	ENSG00000284428	AC092329.4	19
ENSG00000205744	0.773152734	0.003612379	2.178099879	0.034207017	0.300535541	-3.74563496	0.363984215	66	b_caudalmiddlefrontal_t	ENSG00000205744	DENND1C	19
ENSG00000185803	0.687603858	0.013277202	2.177810643	0.034229798	0.30058419	-3.944336719	0.508331301	66	b_caudalmiddlefrontal_t	ENSG00000185803	SLC52A2	8
ENSG00000274020	0.361067802	-0.001752896	2.176891895	0.034289772	0.300868806	-4.09134369	0.234326969	66	b_caudalmiddlefrontal_t	ENSG00000274020	LINC01138	1
ENSG00000257279	0.727766517	0.017135231	2.176961836	0.034296731	0.300868806	-3.813271487	0.31316827	66	b_caudalmiddlefrontal_t	ENSG00000257279	AC127164.1	12
ENSG00000112249	-0.28430579	0.004403183	-2.176203702	0.034345841	0.301148066	-4.333072263	0.228469515	66	b_caudalmiddlefrontal_t	ENSG00000112249	ASCC3	6
ENSG00000184988	0.506989148	0.00628466	2.175470627	0.034403159	0.301498975	-3.859930021	0.264014763	66	b_caudalmiddlefrontal_t	ENSG00000184988	TMEM106A	17
ENSG00000185344	0.234699506	0.003676385	2.174622229	0.034469315	0.301553973	-4.285954308	0.32747718	66	b_caudalmiddlefrontal_t	ENSG00000185344	ATP6V0A2	12
ENSG00000184677	0.268223058	-0.00047806	2.174339849	0.03449171	0.301553973	-4.312775545	0.155925049	66	b_caudalmiddlefrontal_t	ENSG00000184677	ZBTB40	1
ENSG00000168243	0.411272054	-0.000457728	2.174463991	0.034494367	0.301553973	-4.241667472	0.205549021	66	b_caudalmiddlefrontal_t	ENSG00000168243	GNG4	1
ENSG00000144229	0.55544601	0.009354199	2.174381695	0.03449522	0.301553973	-3.856261299	0.087865122	66	b_caudalmiddlefrontal_t	ENSG00000144229	THSD7B	2
ENSG00000162408	0.333177011	0.009232039	2.174432543	0.034495934	0.301553973	-4.315639723	0.234536176	66	b_caudalmiddlefrontal_t	ENSG00000162408	NOL9	1
ENSG00000230487	0.659024357	0.000529671	2.173786918	0.034548111	0.301858712	-4.157867301	0.168459721	66	b_caudalmiddlefrontal_t	ENSG00000230487	PSMG3-AS1	7
ENSG00000146834	0.442527152	0.009259418	2.172201176	0.034674272	0.302809236	-4.250355955	0.13977103	66	b_caudalmiddlefrontal_t	ENSG00000146834	MEPCE	7
ENSG00000142156	0.870734005	0.011933029	2.171843563	0.034702779	0.302906433	-4.253140715	0.095824192	66	b_caudalmiddlefrontal_t	ENSG00000142156	COL6A1	21
ENSG00000120656	-0.428865105	-0.004520892	-2.17146589	0.034731543	0.303005766	-4.096791335	0.129965931	66	b_caudalmiddlefrontal_t	ENSG00000120656	TAF12	1
[truncated: 15,433 more rows]
