# Supplementary material for: Genetic influences on brain and cognitive health and their interactions with cardiovascular conditions and depression
Source: Nat Commun. 2024 Jun 18;15:5207. doi: 10.1038/s41467-024-49430-7 (PMC11189393; doi:10.1038/s41467-024-49430-7)
Supplement: Supplementary file 6 — Supplementary Data 25 [file 41467_2024_49430_MOESM6_ESM.csv]

Supplementary Table 25			Summary statistics from differential gene expression analysis of the bilateral rostral middle frontal gyrus
ID	logFC	AveExpr	t	P.Value	adj.P.Val	B	se	n	pheno	gene	hugo	chr
ENSG00000150773	-1.793746103	0.003341475	-6.053563883	2.53E-07	0.002109967	6.097590425	0.346963416	62	b_rostralmiddlefrontal_t	ENSG00000150773	PIH1D2	11
ENSG00000254911	1.594986841	0.01409066	5.981101158	3.28E-07	0.002109967	6.520970091	0.316901508	62	b_rostralmiddlefrontal_t	ENSG00000254911	SCARNA9	11
ENSG00000249898	1.965834368	0.012147622	5.949860807	3.63E-07	0.002109967	6.05369179	0.179702938	62	b_rostralmiddlefrontal_t	ENSG00000249898	MCPH1-AS1	8
ENSG00000277007	2.068274899	0.08090968	5.817624421	5.73E-07	0.002497867	5.683023733	0.297384674	62	b_rostralmiddlefrontal_t	ENSG00000277007	AC096642.1	1
ENSG00000244270	2.531353089	-0.019417855	5.619073002	1.13E-06	0.003935033	4.724933165	0.310241837	62	b_rostralmiddlefrontal_t	ENSG00000244270	RPL32P29	14
ENSG00000253636	1.161520449	0.021358451	5.478788118	1.81E-06	0.004881652	4.870041222	0.425784128	62	b_rostralmiddlefrontal_t	ENSG00000253636	AC022893.1	8
ENSG00000055332	0.601000122	0.004352543	5.454510475	1.96E-06	0.004881652	4.885111186	0.230271206	62	b_rostralmiddlefrontal_t	ENSG00000055332	EIF2AK2	2
ENSG00000164078	1.610614976	0.017117125	5.349264133	2.80E-06	0.005695816	3.820125986	0.270481717	62	b_rostralmiddlefrontal_t	ENSG00000164078	MST1R	3
ENSG00000164056	0.913086532	0.000402822	5.334789906	2.94E-06	0.005695816	4.503540646	0.156912462	62	b_rostralmiddlefrontal_t	ENSG00000164056	SPRY1	4
ENSG00000172977	-0.553957453	0.007413289	-5.273798463	3.61E-06	0.005755139	4.317464978	0.237847891	62	b_rostralmiddlefrontal_t	ENSG00000172977	KAT5	11
ENSG00000205035	-1.217680138	0.019995283	-5.274101142	3.63E-06	0.005755139	4.315639074	0.115322602	62	b_rostralmiddlefrontal_t	ENSG00000205035	AC136759.1	11
ENSG00000238198	1.30347738	0.001502591	5.238742997	4.07E-06	0.005908001	4.080153638	0.217751085	62	b_rostralmiddlefrontal_t	ENSG00000238198	AL357055.3	1
ENSG00000261326	0.874931845	-0.002937157	5.087454249	6.76E-06	0.009067951	3.735985822	0.206683683	62	b_rostralmiddlefrontal_t	ENSG00000261326	LINC01355	1
ENSG00000110090	0.676477992	0.004272903	5.01422125	8.64E-06	0.010758177	3.471907161	0.538051001	62	b_rostralmiddlefrontal_t	ENSG00000110090	CPT1A	11
ENSG00000237940	3.517683869	-0.05789854	4.956244632	1.05E-05	0.012248855	2.551005414	0.128027778	62	b_rostralmiddlefrontal_t	ENSG00000237940	LINC01238	2
ENSG00000255857	-1.920362449	0.043870495	-4.915440121	1.21E-05	0.012972758	2.964383886	0.245686955	62	b_rostralmiddlefrontal_t	ENSG00000255857	PXN-AS1	12
ENSG00000197766	3.889036318	0.018452474	4.901322926	1.27E-05	0.012972758	2.502285598	0.139675986	62	b_rostralmiddlefrontal_t	ENSG00000197766	CFD	19
ENSG00000170989	0.731510009	0.007625389	4.830962696	1.59E-05	0.014485763	2.897471402	0.209453038	62	b_rostralmiddlefrontal_t	ENSG00000170989	S1PR1	1
ENSG00000267322	1.589156632	0.009716711	4.8190219	1.66E-05	0.014485763	2.904564146	0.530984664	62	b_rostralmiddlefrontal_t	ENSG00000267322	SNHG22	18
ENSG00000140798	-1.562114165	-0.016657767	-4.803871284	1.74E-05	0.014485763	2.777855466	0.271632363	62	b_rostralmiddlefrontal_t	ENSG00000140798	ABCC12	16
ENSG00000142089	-1.529003097	-0.014858944	-4.804214076	1.75E-05	0.014485763	2.824836463	0.333795523	62	b_rostralmiddlefrontal_t	ENSG00000142089	IFITM3	11
ENSG00000147119	1.47384079	0.039929641	4.765447376	1.98E-05	0.015688962	2.683118879	0.395435325	62	b_rostralmiddlefrontal_t	ENSG00000147119	CHST7	X
ENSG00000159640	-1.351698529	0.004022526	-4.728778052	2.24E-05	0.016956298	2.618821247	0.189143269	62	b_rostralmiddlefrontal_t	ENSG00000159640	ACE	17
ENSG00000254539	2.675661844	0.013967209	4.669928845	2.72E-05	0.019036994	1.80164336	0.338133007	62	b_rostralmiddlefrontal_t	ENSG00000254539	AC239804.1	1
ENSG00000178184	1.4383075	0.01608131	4.655414627	2.85E-05	0.019036994	2.404031023	0.161059594	62	b_rostralmiddlefrontal_t	ENSG00000178184	PARD6G	18
ENSG00000102886	2.781182725	-0.020730028	4.650577218	2.89E-05	0.019036994	2.020797968	0.190050393	62	b_rostralmiddlefrontal_t	ENSG00000102886	GDPD3	16
ENSG00000108786	1.010147466	0.015378521	4.644256962	2.95E-05	0.019036994	2.36273235	0.384158326	62	b_rostralmiddlefrontal_t	ENSG00000108786	HSD17B1	17
ENSG00000269959	2.027716898	0.008222811	4.611265742	3.29E-05	0.020481336	2.171784254	0.183730489	62	b_rostralmiddlefrontal_t	ENSG00000269959	SPACA6P-AS	19
ENSG00000110880	-0.458260935	0.003405657	-4.588870086	3.52E-05	0.021184863	2.15198918	0.254277613	62	b_rostralmiddlefrontal_t	ENSG00000110880	CORO1C	12
ENSG00000205269	0.824230415	-0.004010117	4.546024041	4.06E-05	0.022989146	2.009987215	0.377822226	62	b_rostralmiddlefrontal_t	ENSG00000205269	TMEM170B	6
ENSG00000119599	-0.931759664	0.001944325	-4.543402955	4.09E-05	0.022989146	2.06978787	0.181987217	62	b_rostralmiddlefrontal_t	ENSG00000119599	DCAF4	14
ENSG00000050344	1.184973549	0.000929774	4.513915494	4.52E-05	0.024608346	1.944380159	0.385735486	62	b_rostralmiddlefrontal_t	ENSG00000050344	NFE2L3	7
ENSG00000128578	0.663556172	-0.007723452	4.488507073	4.89E-05	0.025809851	1.870766847	0.12326684	62	b_rostralmiddlefrontal_t	ENSG00000128578	STRIP2	7
ENSG00000173369	-1.178454109	-0.022583748	-4.455184451	5.46E-05	0.028016259	1.749352309	0.236999475	62	b_rostralmiddlefrontal_t	ENSG00000173369	C1QB	1
ENSG00000111269	0.752314617	-0.000982591	4.429731093	5.91E-05	0.029419254	1.676221237	0.14183941	62	b_rostralmiddlefrontal_t	ENSG00000111269	CREBL2	12
ENSG00000184110	-0.709047397	-0.005930561	-4.421181663	6.08E-05	0.029419254	1.625364481	0.327791558	62	b_rostralmiddlefrontal_t	ENSG00000184110	EIF3C	16
ENSG00000148926	2.39654892	-0.04139238	4.41022665	6.32E-05	0.029699715	1.632327227	0.124375543	62	b_rostralmiddlefrontal_t	ENSG00000148926	ADM	11
ENSG00000197249	-1.849209687	-0.02093682	-4.397264159	6.59E-05	0.029699715	1.64245195	0.143044496	62	b_rostralmiddlefrontal_t	ENSG00000197249	SERPINA1	14
ENSG00000166664	2.180865202	-0.040377323	4.394588259	6.64E-05	0.029699715	1.63467085	0.156273992	62	b_rostralmiddlefrontal_t	ENSG00000166664	CHRFAM7A	15
ENSG00000012124	1.1832688	0.00437014	4.373430829	7.11E-05	0.030330777	1.539258018	0.498539696	62	b_rostralmiddlefrontal_t	ENSG00000012124	CD22	19
ENSG00000087253	0.783645984	0.008590894	4.371363957	7.13E-05	0.030330777	1.548106138	0.306514237	62	b_rostralmiddlefrontal_t	ENSG00000087253	LPCAT2	16
ENSG00000154001	0.519967141	0.007090401	4.360897398	7.38E-05	0.030622199	1.452604369	0.235819754	62	b_rostralmiddlefrontal_t	ENSG00000154001	PPP2R5E	14
ENSG00000169860	1.243320954	0.00987751	4.343123856	7.84E-05	0.031782252	1.405295098	0.163576998	62	b_rostralmiddlefrontal_t	ENSG00000169860	P2RY1	3
ENSG00000263412	1.563096113	0.012647415	4.329946981	8.17E-05	0.032362567	1.364134433	0.338468052	62	b_rostralmiddlefrontal_t	ENSG00000263412	AC004477.1	17
ENSG00000121390	-0.498463804	-0.001199903	-4.315141959	8.55E-05	0.033101125	1.29130171	0.170082789	62	b_rostralmiddlefrontal_t	ENSG00000121390	PSPC1	13
ENSG00000169946	0.539756752	-0.007409165	4.304260916	8.85E-05	0.033529686	1.284783569	0.612651091	62	b_rostralmiddlefrontal_t	ENSG00000169946	ZFPM2	8
ENSG00000041880	-0.680139103	0.010070291	-4.231626592	0.000111569	0.040297014	1.152670814	0.179072199	62	b_rostralmiddlefrontal_t	ENSG00000041880	PARP3	3
ENSG00000128563	-0.681456093	0.009345416	-4.225857103	0.000113636	0.040297014	1.075159182	0.10522563	62	b_rostralmiddlefrontal_t	ENSG00000128563	PRKRIP1	7
ENSG00000134207	1.2281398	0.037947021	4.224084979	0.000114407	0.040297014	1.133376221	0.155107935	62	b_rostralmiddlefrontal_t	ENSG00000134207	SYT6	1
ENSG00000168077	-1.191886124	0.007451178	-4.221538539	0.00011559	0.040297014	1.031932764	0.303464768	62	b_rostralmiddlefrontal_t	ENSG00000168077	SCARA3	8
ENSG00000213411	2.040037051	-0.001541963	4.202413742	0.000122826	0.041979898	1.044349077	0.154634227	62	b_rostralmiddlefrontal_t	ENSG00000213411	RBM22P2	13
ENSG00000260924	2.146308634	0.055617407	4.189436301	0.000127985	0.042823895	0.727114625	0.119406824	62	b_rostralmiddlefrontal_t	ENSG00000260924	LINC01311	22
ENSG00000274718	1.327853504	0.013756845	4.183245989	0.000130209	0.042823895	0.988245273	0.656220746	62	b_rostralmiddlefrontal_t	ENSG00000274718	AL136964.1	13
ENSG00000116157	0.846543882	-0.000827993	4.174732349	0.000133656	0.042985	0.971574799	0.473757907	62	b_rostralmiddlefrontal_t	ENSG00000116157	GPX7	1
ENSG00000240370	-0.890325121	0.004970353	-4.170100784	0.00013563	0.042985	0.970220207	0.244632123	62	b_rostralmiddlefrontal_t	ENSG00000240370	RPL13P5	12
ENSG00000141013	-0.947671513	0.007798951	-4.130705578	0.000154092	0.044669943	0.775819349	0.530687861	62	b_rostralmiddlefrontal_t	ENSG00000141013	GAS8	16
ENSG00000162383	3.768030344	-0.053898823	4.127329951	0.00015574	0.044669943	0.595771144	0.406511683	62	b_rostralmiddlefrontal_t	ENSG00000162383	SLC1A7	1
ENSG00000184205	-0.623414147	-0.018929893	-4.117880787	0.000159954	0.044669943	0.72222183	0.490491734	62	b_rostralmiddlefrontal_t	ENSG00000184205	TSPYL2	X
ENSG00000123353	-1.06753507	0.003280434	-4.118244271	0.000160078	0.044669943	0.839829618	0.253315292	62	b_rostralmiddlefrontal_t	ENSG00000123353	ORMDL2	12
ENSG00000156711	-0.716419978	0.003370741	-4.116443372	0.000160747	0.044669943	0.73552586	0.188025378	62	b_rostralmiddlefrontal_t	ENSG00000156711	MAPK13	6
ENSG00000184984	-4.259174332	0.026230665	-4.110527287	0.000164204	0.044669943	0.787282199	0.143019226	62	b_rostralmiddlefrontal_t	ENSG00000184984	CHRM5	15
ENSG00000132676	-0.535042435	0.00495504	-4.098056221	0.000170257	0.044669943	0.710507753	0.286642689	62	b_rostralmiddlefrontal_t	ENSG00000132676	DAP3	1
ENSG00000265206	2.401832806	0.052566835	4.098641316	0.00017046	0.044669943	0.343137136	0.232025157	62	b_rostralmiddlefrontal_t	ENSG00000265206	AC004687.1	17
ENSG00000280248	1.285365223	0.002348541	4.096494612	0.000171095	0.044669943	0.612708518	0.290268922	62	b_rostralmiddlefrontal_t	ENSG00000280248	AC124319.4	17
ENSG00000130748	3.491304697	0.026751721	4.095424021	0.000172193	0.044669943	0.610782728	0.141907626	62	b_rostralmiddlefrontal_t	ENSG00000130748	TMEM160	19
ENSG00000226266	1.571914391	0.022389443	4.094647302	0.000172444	0.044669943	0.692645009	0.165602577	62	b_rostralmiddlefrontal_t	ENSG00000226266	AC009961.1	2
ENSG00000116095	0.383511923	-0.008570149	4.091794917	0.000173643	0.044669943	0.619907138	0.413777658	62	b_rostralmiddlefrontal_t	ENSG00000116095	PLEKHA3	2
ENSG00000184786	1.363952149	0.020077385	4.089783394	0.000175272	0.044669943	0.76010942	0.271338737	62	b_rostralmiddlefrontal_t	ENSG00000184786	TCTE3	6
ENSG00000227953	1.917117552	0.015237029	4.086975328	0.000176824	0.044669943	0.75544927	0.184876311	62	b_rostralmiddlefrontal_t	ENSG00000227953	LINC01341	1
ENSG00000111145	0.80508885	0.017044109	4.076436113	0.000182228	0.044761993	0.701419485	0.285259096	62	b_rostralmiddlefrontal_t	ENSG00000111145	ELK3	12
ENSG00000225973	-1.220505181	-0.0080694	-4.076267016	0.000182325	0.044761993	0.693220313	0.127459591	62	b_rostralmiddlefrontal_t	ENSG00000225973	PIGBOS1	15
ENSG00000197712	-0.761130168	0.003648798	-4.070004333	0.000185944	0.045016587	0.698094586	0.207559719	62	b_rostralmiddlefrontal_t	ENSG00000197712	FAM114A1	4
ENSG00000108556	-2.74283134	-0.034469951	-4.05950115	0.000192739	0.045796846	0.378426194	0.32635807	62	b_rostralmiddlefrontal_t	ENSG00000108556	CHRNE	17
ENSG00000164603	0.583357055	-0.003217919	4.055787512	0.000194422	0.045796846	0.616568495	0.157081103	62	b_rostralmiddlefrontal_t	ENSG00000164603	BMT2	7
ENSG00000112234	0.536033137	-0.002364064	4.036154142	0.000206748	0.047468141	0.466778822	0.43318948	62	b_rostralmiddlefrontal_t	ENSG00000112234	FBXL4	6
ENSG00000185112	2.006828738	0.039368968	4.036747323	0.000206963	0.047468141	0.584970264	0.189545994	62	b_rostralmiddlefrontal_t	ENSG00000185112	FAM43A	3
ENSG00000187010	4.631850456	0.038071903	4.026370274	0.000213784	0.047500036	0.364194969	0.426591573	62	b_rostralmiddlefrontal_t	ENSG00000187010	RHD	1
ENSG00000185149	-1.435137955	0.008458646	-4.026030161	0.000214011	0.047500036	0.564721808	0.182111011	62	b_rostralmiddlefrontal_t	ENSG00000185149	NPY2R	4
ENSG00000070018	0.417839229	-0.003340319	4.023223399	0.000215278	0.047500036	0.411733272	0.133814789	62	b_rostralmiddlefrontal_t	ENSG00000070018	LRP6	12
ENSG00000115970	0.401619826	0.006092193	4.018041036	0.000218791	0.047558221	0.445281271	0.243825389	62	b_rostralmiddlefrontal_t	ENSG00000115970	THADA	2
ENSG00000057019	0.525722244	0.000986638	4.014826241	0.000220998	0.047558221	0.41474152	0.298348266	62	b_rostralmiddlefrontal_t	ENSG00000057019	DCBLD2	3
ENSG00000163932	-1.118515262	0.00390188	-3.975848689	0.000250228	0.052763204	0.399117437	0.368939449	62	b_rostralmiddlefrontal_t	ENSG00000163932	PRKCD	3
ENSG00000166451	-0.751733303	0.007384461	-3.972850392	0.000251875	0.052763204	0.440769217	0.166407154	62	b_rostralmiddlefrontal_t	ENSG00000166451	CENPN	16
ENSG00000104332	-0.988382366	-0.015551732	-3.967268345	0.000256988	0.052763204	0.35636257	0.337881063	62	b_rostralmiddlefrontal_t	ENSG00000104332	SFRP1	8
ENSG00000156026	0.626108076	-0.001644909	3.964079587	0.000258836	0.052763204	0.356834914	0.185470006	62	b_rostralmiddlefrontal_t	ENSG00000156026	MCU	10
ENSG00000279332	3.096932775	-0.013069744	3.960552094	0.000262403	0.052763204	0.080288548	0.166736795	62	b_rostralmiddlefrontal_t	ENSG00000279332	AC090772.4	18
ENSG00000163362	1.478921902	-0.006943818	3.957618493	0.00026465	0.052763204	0.355835941	0.347989071	62	b_rostralmiddlefrontal_t	ENSG00000163362	INAVA	1
ENSG00000157404	1.471367101	-0.023514899	3.955711313	0.000266374	0.052763204	0.244492403	0.257075123	62	b_rostralmiddlefrontal_t	ENSG00000157404	KIT	4
ENSG00000189227	0.878509719	0.011472861	3.951287207	0.000269458	0.052774314	0.349770545	0.113180727	62	b_rostralmiddlefrontal_t	ENSG00000189227	C15orf61	15
ENSG00000148488	1.67791646	-0.014807657	3.94324978	0.000276866	0.053622719	0.334813715	0.165812836	62	b_rostralmiddlefrontal_t	ENSG00000148488	ST8SIA6	10
ENSG00000185681	1.573004267	-0.020321073	3.931636063	0.000286238	0.054828741	0.127774413	0.194155764	62	b_rostralmiddlefrontal_t	ENSG00000185681	MORN5	9
ENSG00000119547	1.944545606	0.014705518	3.918328762	0.00029906	0.056427695	0.207107539	0.177036038	62	b_rostralmiddlefrontal_t	ENSG00000119547	ONECUT2	18
ENSG00000163132	2.136948315	0.053796298	3.910168407	0.000306695	0.056427695	0.244850523	0.379677025	62	b_rostralmiddlefrontal_t	ENSG00000163132	MSX1	4
ENSG00000259319	0.797529732	0.00645599	3.907280672	0.00030874	0.056427695	0.202906951	0.212679465	62	b_rostralmiddlefrontal_t	ENSG00000259319	AF111167.2	14
ENSG00000261728	1.69716619	-0.016094641	3.904079434	0.000312515	0.056427695	0.159616153	0.271477913	62	b_rostralmiddlefrontal_t	ENSG00000261728	AL138690.1	13
ENSG00000102001	-1.111744716	-0.003796152	-3.900952208	0.000314724	0.056427695	0.183264591	0.144300728	62	b_rostralmiddlefrontal_t	ENSG00000102001	CACNA1F	X
ENSG00000175318	-0.951700936	-0.017204252	-3.899419957	0.000316216	0.056427695	0.234657916	0.260235427	62	b_rostralmiddlefrontal_t	ENSG00000175318	GRAMD2A	15
ENSG00000261641	2.768654803	-0.000748197	3.899209035	0.000317246	0.056427695	-0.12513709	0.47502626	62	b_rostralmiddlefrontal_t	ENSG00000261641	AL031600.3	16
ENSG00000214114	0.523969554	0.01817483	3.891839106	0.000323699	0.056993953	0.183341721	0.537085935	62	b_rostralmiddlefrontal_t	ENSG00000214114	MYCBP	1
ENSG00000186352	1.673190357	-0.003201063	3.8796941	0.000336908	0.058726465	0.156688332	0.147643583	62	b_rostralmiddlefrontal_t	ENSG00000186352	ANKRD37	4
ENSG00000126070	0.499019839	0.002612641	3.853886641	0.000363812	0.062788241	-0.075065789	0.53326892	62	b_rostralmiddlefrontal_t	ENSG00000126070	AGO3	1
ENSG00000127080	-0.524670934	0.001120872	-3.844785555	0.000374123	0.063644864	0.000478669	0.412702241	62	b_rostralmiddlefrontal_t	ENSG00000127080	IPPK	9
ENSG00000280383	1.176633652	0.049903555	3.843897711	0.000376078	0.063644864	-0.027557148	0.31305763	62	b_rostralmiddlefrontal_t	ENSG00000280383	Z95331.1	22
ENSG00000135926	-1.191148228	-0.010353247	-3.834960893	0.000386523	0.064783521	-0.131700002	0.267053885	62	b_rostralmiddlefrontal_t	ENSG00000135926	TMBIM1	2
ENSG00000113649	-0.44125361	-0.003833577	-3.823921088	0.000398835	0.06584544	-0.160629177	0.564055259	62	b_rostralmiddlefrontal_t	ENSG00000113649	TCERG1	5
ENSG00000280120	0.881606518	0.004105845	3.819710398	0.00040401	0.06584544	0.016867776	0.446261958	62	b_rostralmiddlefrontal_t	ENSG00000280120	AC073857.1	12
ENSG00000113812	0.511790956	-0.004428896	3.818685445	0.000405279	0.06584544	-0.140827774	0.292182819	62	b_rostralmiddlefrontal_t	ENSG00000113812	ACTR8	3
ENSG00000157542	0.706813493	0.000978193	3.817276582	0.000407969	0.06584544	-0.18521366	0.188427377	62	b_rostralmiddlefrontal_t	ENSG00000157542	KCNJ6	21
ENSG00000122584	0.647571756	-0.001573244	3.808716476	0.000417828	0.066253027	-0.11860248	0.414127733	62	b_rostralmiddlefrontal_t	ENSG00000122584	NXPH1	7
ENSG00000197385	-1.946789149	0.001561874	-3.805668852	0.000422758	0.066253027	-0.046977567	0.099302467	62	b_rostralmiddlefrontal_t	ENSG00000197385	ZNF860	3
ENSG00000122882	-0.480713712	-0.001323031	-3.803109145	0.000425051	0.066253027	-0.194896818	0.404243826	62	b_rostralmiddlefrontal_t	ENSG00000122882	ECD	10
ENSG00000118194	-1.172928628	-0.015571214	-3.803399571	0.000425698	0.066253027	-0.131123526	0.206062757	62	b_rostralmiddlefrontal_t	ENSG00000118194	TNNT2	1
ENSG00000144355	0.934313282	-0.005326279	3.790140718	0.000442687	0.068002628	-0.082454648	0.249576723	62	b_rostralmiddlefrontal_t	ENSG00000144355	DLX1	2
ENSG00000161647	-0.968673616	0.005893753	-3.788282782	0.000444742	0.068002628	-0.065067463	0.31376178	62	b_rostralmiddlefrontal_t	ENSG00000161647	MPP3	17
ENSG00000255559	2.142023116	-0.002331866	3.784120381	0.000451483	0.068034332	-0.102602724	0.458843559	62	b_rostralmiddlefrontal_t	ENSG00000255559	ZNF252P-AS1	8
ENSG00000228510	1.920707955	0.017552391	3.779955357	0.000457248	0.068034332	-0.147518908	0.952602284	62	b_rostralmiddlefrontal_t	ENSG00000228510	AL359091.2	9
ENSG00000165124	-0.955108665	0.004993968	-3.774829242	0.000464441	0.068034332	-0.217300409	0.415308596	62	b_rostralmiddlefrontal_t	ENSG00000165124	SVEP1	9
ENSG00000182272	-0.858712367	5.38E-05	-3.766862336	0.000475744	0.068034332	-0.208153214	0.245715341	62	b_rostralmiddlefrontal_t	ENSG00000182272	B4GALNT4	11
ENSG00000005381	-1.388416667	-0.063057037	-3.763264323	0.000479952	0.068034332	-0.251186992	0.254245503	62	b_rostralmiddlefrontal_t	ENSG00000005381	MPO	17
ENSG00000272182	1.592299412	-0.013467646	3.761137121	0.000483855	0.068034332	-0.212596991	0.485499506	62	b_rostralmiddlefrontal_t	ENSG00000272182	AC135507.1	3
ENSG00000197584	0.787443528	-0.010413987	3.757760778	0.000488052	0.068034332	-0.164781361	0.210549565	62	b_rostralmiddlefrontal_t	ENSG00000197584	KCNMB2	3
ENSG00000229052	1.532693925	0.007977396	3.758256046	0.00048845	0.068034332	-0.158766904	0.312263397	62	b_rostralmiddlefrontal_t	ENSG00000229052	AL449283.1	1
ENSG00000256007	4.52897743	-0.036297976	3.758035855	0.000488777	0.068034332	-0.435469145	0.139348805	62	b_rostralmiddlefrontal_t	ENSG00000256007	ARAP1-AS1	11
ENSG00000132623	0.627715488	0.013094634	3.752554045	0.000495837	0.068034332	-0.15653005	0.420633837	62	b_rostralmiddlefrontal_t	ENSG00000132623	ANKEF1	20
ENSG00000187595	1.260828202	0.018741888	3.747789145	0.00050328	0.068034332	-0.192915938	0.194823822	62	b_rostralmiddlefrontal_t	ENSG00000187595	ZNF385C	17
ENSG00000066322	-0.408318711	0.009136546	-3.745138059	0.000507132	0.068034332	-0.277251477	0.176749529	62	b_rostralmiddlefrontal_t	ENSG00000066322	ELOVL1	1
ENSG00000170545	-1.635027952	-0.008629376	-3.74240995	0.00051208	0.068034332	-0.300452712	0.558495457	62	b_rostralmiddlefrontal_t	ENSG00000170545	SMAGP	12
ENSG00000254527	1.964963367	0.02501558	3.742232115	0.000512798	0.068034332	-0.195883506	0.285242667	62	b_rostralmiddlefrontal_t	ENSG00000254527	ENPP7P12	8
ENSG00000197208	1.526897267	0.009472066	3.741367582	0.000514144	0.068034332	-0.203905623	0.284038858	62	b_rostralmiddlefrontal_t	ENSG00000197208	SLC22A4	5
ENSG00000109083	0.667464584	0.002992843	3.739652033	0.000515646	0.068034332	-0.303177669	0.794924625	62	b_rostralmiddlefrontal_t	ENSG00000109083	IFT20	17
ENSG00000182359	0.561374747	0.00597208	3.7365907	0.000520457	0.068034332	-0.347659597	0.270875499	62	b_rostralmiddlefrontal_t	ENSG00000182359	KBTBD3	11
ENSG00000169026	3.373338959	-0.010519209	3.736906033	0.000521146	0.068034332	-0.376630502	0.193196393	62	b_rostralmiddlefrontal_t	ENSG00000169026	SLC49A3	4
ENSG00000261451	0.831323541	0.015993906	3.736838074	0.000521254	0.068034332	-0.357370313	0.243916312	62	b_rostralmiddlefrontal_t	ENSG00000261451	AC104964.3	8
ENSG00000180730	-1.369100612	-0.00183974	-3.728796206	0.000532913	0.068034332	-0.293669777	0.187381968	62	b_rostralmiddlefrontal_t	ENSG00000180730	SHISA2	13
ENSG00000279636	1.467590445	0.029262251	3.729429673	0.000533086	0.068034332	-0.21945757	0.164157452	62	b_rostralmiddlefrontal_t	ENSG00000279636	AL132989.2	14
ENSG00000158526	-0.533432233	1.33E-05	-3.728488183	0.0005334	0.068034332	-0.397217247	0.201394281	62	b_rostralmiddlefrontal_t	ENSG00000158526	TSR2	X
ENSG00000267707	1.995679952	0.006284988	3.728419265	0.00053472	0.068034332	-0.245151507	0.167549988	62	b_rostralmiddlefrontal_t	ENSG00000267707	AC015961.2	18
ENSG00000013573	-2.396122196	-0.019197605	-3.718031174	0.000551798	0.069698501	-0.291959632	0.398239019	62	b_rostralmiddlefrontal_t	ENSG00000013573	DDX11	12
ENSG00000232653	1.01586438	-0.023695774	3.713133632	0.000560031	0.070229457	-0.402779872	0.264673853	62	b_rostralmiddlefrontal_t	ENSG00000232653	GOLGA8N	15
ENSG00000270181	-0.546446408	0.007061112	-3.706671913	0.000569806	0.070843272	-0.508268789	0.235854995	62	b_rostralmiddlefrontal_t	ENSG00000270181	BIVM-ERCC5	13
ENSG00000186628	1.469371851	0.002309292	3.704532384	0.000574776	0.070843272	-0.288662649	0.212984196	62	b_rostralmiddlefrontal_t	ENSG00000186628	FSD2	15
ENSG00000171903	-1.801019691	-0.017907573	-3.703185644	0.000577118	0.070843272	-0.362382499	0.42584027	62	b_rostralmiddlefrontal_t	ENSG00000171903	CYP4F11	19
ENSG00000253304	-1.149253909	-0.007074069	-3.688474515	0.00060199	0.072390982	-0.372299188	0.428913459	62	b_rostralmiddlefrontal_t	ENSG00000253304	TMEM200B	1
ENSG00000259775	1.597302787	-0.005424893	3.688898601	0.000602538	0.072390982	-0.36770384	0.277947304	62	b_rostralmiddlefrontal_t	ENSG00000259775	AL138976.2	14
ENSG00000235387	-2.219241133	-0.011016245	-3.687617401	0.00060487	0.072390982	-0.364188974	0.581313897	62	b_rostralmiddlefrontal_t	ENSG00000235387	SPAAR	9
ENSG00000239887	0.946140978	0.004534041	3.686334029	0.000606338	0.072390982	-0.349363918	0.575363128	62	b_rostralmiddlefrontal_t	ENSG00000239887	C1orf226	1
ENSG00000157538	0.490607139	0.001576613	3.682224211	0.000613442	0.0727409	-0.532570906	0.106176391	62	b_rostralmiddlefrontal_t	ENSG00000157538	VPS26C	21
ENSG00000179912	-0.477841944	0.005149081	-3.677268155	0.000622672	0.07290382	-0.560200224	0.411525974	62	b_rostralmiddlefrontal_t	ENSG00000179912	R3HDM2	12
ENSG00000144278	0.586831143	-0.007530539	3.674656703	0.000627588	0.07290382	-0.52640669	0.236887866	62	b_rostralmiddlefrontal_t	ENSG00000144278	GALNT13	2
ENSG00000185753	-0.660354671	0.003951558	-3.673859184	0.000629097	0.07290382	-0.453170725	0.126309481	62	b_rostralmiddlefrontal_t	ENSG00000185753	CXorf38	X
ENSG00000215030	3.561288339	-0.027343648	3.673267912	0.000631582	0.07290382	-0.614194524	0.272148391	62	b_rostralmiddlefrontal_t	ENSG00000215030	RPL13P12	17
ENSG00000279289	1.043574153	0.016836918	3.669291123	0.000639183	0.07290382	-0.41044727	0.650238276	62	b_rostralmiddlefrontal_t	ENSG00000279289	AL136164.3	6
ENSG00000117724	-1.581185645	-0.001684613	-3.668912692	0.000639911	0.07290382	-0.394078476	0.451676381	62	b_rostralmiddlefrontal_t	ENSG00000117724	CENPF	1
ENSG00000086102	-0.494077287	-0.004124634	-3.661683705	0.000652572	0.07386349	-0.596379265	0.197365552	62	b_rostralmiddlefrontal_t	ENSG00000086102	NFX1	9
ENSG00000160183	-2.249648942	-0.037057868	-3.655635164	0.00066596	0.074078982	-0.414475902	0.261510407	62	b_rostralmiddlefrontal_t	ENSG00000160183	TMPRSS3	21
ENSG00000163046	1.002946131	0.013210888	3.654673946	0.000667134	0.074078982	-0.426196384	0.757445816	62	b_rostralmiddlefrontal_t	ENSG00000163046	ANKRD30BL	2
ENSG00000169598	0.5681312	0.004563962	3.652720771	0.000670387	0.074078982	-0.452907329	0.456550579	62	b_rostralmiddlefrontal_t	ENSG00000169598	DFFB	1
ENSG00000116138	0.389686817	-0.001754499	3.652181132	0.000671475	0.074078982	-0.634480739	0.173093357	62	b_rostralmiddlefrontal_t	ENSG00000116138	DNAJC16	1
ENSG00000180008	0.459470916	0.005256393	3.641869621	0.000692582	0.075927019	-0.605952069	0.181802095	62	b_rostralmiddlefrontal_t	ENSG00000180008	SOCS4	14
ENSG00000255384	1.149344563	-0.036172433	3.632389964	0.000712547	0.077627547	-0.491709511	0.603634046	62	b_rostralmiddlefrontal_t	ENSG00000255384	AP001267.2	11
ENSG00000170515	-0.431314903	0.005243104	-3.627033	0.000724072	0.078337618	-0.681734729	0.574942533	62	b_rostralmiddlefrontal_t	ENSG00000170515	PA2G4	12
ENSG00000151364	2.443280756	-0.016296844	3.625894736	0.000728053	0.078337618	-0.546488885	0.45707582	62	b_rostralmiddlefrontal_t	ENSG00000151364	KCTD14	11
ENSG00000174721	1.343805207	-0.004960467	3.620315383	0.000740305	0.078903726	-0.506298925	0.205300481	62	b_rostralmiddlefrontal_t	ENSG00000174721	FGFBP3	10
ENSG00000172578	1.052186402	0.016199943	3.618695141	0.000742368	0.078903726	-0.509715514	0.436395175	62	b_rostralmiddlefrontal_t	ENSG00000172578	KLHL6	3
ENSG00000119608	1.083458623	0.019160926	3.612790677	0.000757142	0.079986347	-0.541308948	0.117223469	62	b_rostralmiddlefrontal_t	ENSG00000119608	PROX2	14
ENSG00000275180	2.034185347	0.037821377	3.607102184	0.000770114	0.080866616	-0.733180816	0.585164713	62	b_rostralmiddlefrontal_t	ENSG00000275180	AC048341.2	12
ENSG00000205403	-1.596413599	-0.035929448	-3.600357746	0.00078577	0.081895682	-0.57314322	0.229029398	62	b_rostralmiddlefrontal_t	ENSG00000205403	CFI	4
ENSG00000088833	-0.441134068	-0.001476481	-3.596384454	0.000793529	0.081895682	-0.813270538	0.191204726	62	b_rostralmiddlefrontal_t	ENSG00000088833	NSFL1C	20
ENSG00000236790	1.054262226	-0.009820343	3.596860039	0.000794009	0.081895682	-0.602339026	0.293597672	62	b_rostralmiddlefrontal_t	ENSG00000236790	LINC00299	2
ENSG00000164187	0.44104184	-0.000462561	3.589555744	0.000809853	0.082304748	-0.773652815	0.145132425	62	b_rostralmiddlefrontal_t	ENSG00000164187	LMBRD2	5
ENSG00000074416	-0.58023014	0.009347398	-3.588560709	0.000812258	0.082304748	-0.769460145	0.15309886	62	b_rostralmiddlefrontal_t	ENSG00000074416	MGLL	3
ENSG00000197961	0.583573863	0.00462246	3.58699327	0.000816363	0.082304748	-0.827282099	0.160825311	62	b_rostralmiddlefrontal_t	ENSG00000197961	ZNF121	19
ENSG00000138767	0.465767156	-0.011796709	3.586663986	0.000816862	0.082304748	-0.792259689	0.450015173	62	b_rostralmiddlefrontal_t	ENSG00000138767	CNOT6L	4
ENSG00000255693	1.046863049	0.02892789	3.58479208	0.000823076	0.08245424	-0.670874755	0.140199694	62	b_rostralmiddlefrontal_t	ENSG00000255693	LINC02389	12
ENSG00000256453	2.702653304	0.036670871	3.579255987	0.000836749	0.083344981	-1.058200715	0.423154749	62	b_rostralmiddlefrontal_t	ENSG00000256453	DND1	5
ENSG00000026025	-1.117497147	-0.010053325	-3.575087813	0.000847187	0.08352536	-0.865520411	0.180378826	62	b_rostralmiddlefrontal_t	ENSG00000026025	VIM	10
ENSG00000083799	0.353756167	-0.000604159	3.574041355	0.000848143	0.08352536	-0.783562657	0.128784937	62	b_rostralmiddlefrontal_t	ENSG00000083799	CYLD	16
ENSG00000276250	1.998089937	0.036073203	3.567987535	0.000865255	0.084660939	-0.749449114	0.298876669	62	b_rostralmiddlefrontal_t	ENSG00000276250	AC127024.6	17
ENSG00000101365	-0.359482388	0.004464966	-3.563220764	0.00087587	0.084660939	-0.863701464	0.453915795	62	b_rostralmiddlefrontal_t	ENSG00000101365	IDH3B	20
ENSG00000205413	-0.983942972	0.008931008	-3.563050297	0.000877921	0.084660939	-0.689586678	0.137995966	62	b_rostralmiddlefrontal_t	ENSG00000205413	SAMD9	7
ENSG00000178573	0.575447756	0.01656361	3.561980651	0.000879102	0.084660939	-0.848146197	0.201399172	62	b_rostralmiddlefrontal_t	ENSG00000178573	MAF	16
ENSG00000106034	1.2803556	0.023093938	3.560618315	0.000884398	0.084702953	-0.696150827	0.189558468	62	b_rostralmiddlefrontal_t	ENSG00000106034	CPED1	7
ENSG00000273373	1.040470674	0.020557563	3.558469361	0.000890056	0.084779046	-0.70972644	0.262031963	62	b_rostralmiddlefrontal_t	ENSG00000273373	AL355488.1	1
ENSG00000120253	0.448956521	-0.001201871	3.554261068	0.000899483	0.085211304	-0.838120876	0.409463776	62	b_rostralmiddlefrontal_t	ENSG00000120253	NUP43	6
ENSG00000162415	0.567749332	0.003951329	3.550467957	0.000909662	0.085709796	-0.811922068	0.395904757	62	b_rostralmiddlefrontal_t	ENSG00000162415	ZSWIM5	1
ENSG00000242715	1.66772767	0.000137488	3.547881451	0.000918444	0.086072004	-0.692621075	0.300761241	62	b_rostralmiddlefrontal_t	ENSG00000242715	CCDC169	13
ENSG00000124783	0.310895612	0.000389083	3.544331873	0.000926362	0.086349836	-0.922429215	0.356432869	62	b_rostralmiddlefrontal_t	ENSG00000124783	SSR1	6
ENSG00000104872	-0.564277415	0.007599374	-3.540350107	0.000937356	0.086909844	-0.853981453	0.248806316	62	b_rostralmiddlefrontal_t	ENSG00000104872	PIH1D1	19
ENSG00000132305	-0.346474996	-0.000863434	-3.529407243	0.000968216	0.089296157	-0.970628493	0.526750393	62	b_rostralmiddlefrontal_t	ENSG00000132305	IMMT	2
ENSG00000021355	-1.135006402	-0.005199799	-3.523786942	0.00098631	0.090263981	-0.863229828	0.726940767	62	b_rostralmiddlefrontal_t	ENSG00000021355	SERPINB1	6
ENSG00000226686	2.314751175	-0.022957855	3.522842173	0.000989067	0.090263981	-0.761803122	0.382405373	62	b_rostralmiddlefrontal_t	ENSG00000226686	LINC01535	19
ENSG00000256304	0.989907579	0.014949767	3.517599091	0.001004499	0.091194868	-0.81509979	0.31879774	62	b_rostralmiddlefrontal_t	ENSG00000256304	CCDC150P1	12
ENSG00000142856	-1.494238733	-0.004755613	-3.513269546	0.001017415	0.091579958	-0.829684398	0.243320523	62	b_rostralmiddlefrontal_t	ENSG00000142856	ITGB3BP	1
ENSG00000263809	1.602012701	-0.040813074	3.510518206	0.001025706	0.091579958	-0.805084647	0.283232969	62	b_rostralmiddlefrontal_t	ENSG00000263809	AC135178.2	17
ENSG00000153495	-2.023033059	-0.01010293	-3.510271236	0.001026453	0.091579958	-0.791285561	0.117178221	62	b_rostralmiddlefrontal_t	ENSG00000153495	TEX29	13
ENSG00000185869	0.676113888	0.001322123	3.505136945	0.001040166	0.091579958	-0.894384069	0.164868031	62	b_rostralmiddlefrontal_t	ENSG00000185869	ZNF829	19
ENSG00000168894	-0.638509278	0.003482932	-3.503807087	0.001044543	0.091579958	-0.980236772	0.188454644	62	b_rostralmiddlefrontal_t	ENSG00000168894	RNF181	2
ENSG00000259834	0.755423611	-0.013217882	3.502538074	0.001049033	0.091579958	-0.917093219	0.150491199	62	b_rostralmiddlefrontal_t	ENSG00000259834	AL365361.1	1
ENSG00000203865	0.979940047	0.026512561	3.501698536	0.001050764	0.091579958	-0.807857283	0.116080029	62	b_rostralmiddlefrontal_t	ENSG00000203865	ATP1A1-AS1	1
ENSG00000129675	0.478565606	-0.004646563	3.501696123	0.001050771	0.091579958	-1.00492557	0.140573866	62	b_rostralmiddlefrontal_t	ENSG00000129675	ARHGEF6	X
ENSG00000250802	1.268210216	-0.010045995	3.499636097	0.001059134	0.091849533	-0.83291893	0.218487677	62	b_rostralmiddlefrontal_t	ENSG00000250802	ZBED3-AS1	5
ENSG00000259826	1.283954152	-0.000558209	3.494717184	0.001073514	0.092635721	-0.84014793	0.351920623	62	b_rostralmiddlefrontal_t	ENSG00000259826	AC072061.1	7
ENSG00000261308	1.50797224	0.013703174	3.492918087	0.001080287	0.092761014	-0.84123076	0.366332693	62	b_rostralmiddlefrontal_t	ENSG00000261308	FIGNL2	12
ENSG00000182050	0.81771219	-0.002054155	3.489109389	0.001092459	0.093346313	-1.109872362	0.178360954	62	b_rostralmiddlefrontal_t	ENSG00000182050	MGAT4C	12
ENSG00000067601	-1.368340316	0.003791958	-3.485100428	0.001105412	0.093622021	-0.85109579	0.340807639	62	b_rostralmiddlefrontal_t	ENSG00000067601	PMS2P4	7
ENSG00000165029	0.913717503	0.013133041	3.484332703	0.001107909	0.093622021	-1.11922752	0.171833256	62	b_rostralmiddlefrontal_t	ENSG00000165029	ABCA1	9
ENSG00000089737	-0.350767981	-0.001108089	-3.482518377	0.001111798	0.093622021	-1.083423978	0.242942826	62	b_rostralmiddlefrontal_t	ENSG00000089737	DDX24	14
ENSG00000116191	0.611869914	-0.001951156	3.479063684	0.001123146	0.093735333	-1.033539948	0.25920736	62	b_rostralmiddlefrontal_t	ENSG00000116191	RALGPS2	1
ENSG00000141646	0.797610496	-0.002129657	3.479455627	0.001123899	0.093735333	-1.096790599	0.15919468	62	b_rostralmiddlefrontal_t	ENSG00000141646	SMAD4	18
ENSG00000010318	-0.918166323	0.012707818	-3.476253216	0.001132459	0.093999467	-0.872098101	0.147812962	62	b_rostralmiddlefrontal_t	ENSG00000010318	PHF7	3
ENSG00000177374	2.202403666	-0.002082041	3.473131059	0.001144963	0.094587006	-0.881513468	0.225503582	62	b_rostralmiddlefrontal_t	ENSG00000177374	HIC1	17
ENSG00000115825	0.625933859	-0.007585347	3.469160777	0.001157592	0.094785505	-1.135336343	0.159536429	62	b_rostralmiddlefrontal_t	ENSG00000115825	PRKD3	2
ENSG00000150756	0.723867358	0.000721366	3.468724021	0.001159732	0.094785505	-1.075863752	0.179181807	62	b_rostralmiddlefrontal_t	ENSG00000150756	FAM173B	5
ENSG00000133321	-1.348137205	-0.026484297	-3.467604106	0.00116368	0.094785505	-0.999558331	0.091721784	62	b_rostralmiddlefrontal_t	ENSG00000133321	RARRES3	11
ENSG00000176222	0.742493985	-0.00329157	3.464911924	0.001170878	0.094928269	-0.985529878	0.14327457	62	b_rostralmiddlefrontal_t	ENSG00000176222	ZNF404	19
ENSG00000167306	-0.648706242	-0.004610271	-3.463160185	0.001176875	0.094972704	-1.057994153	0.181849923	62	b_rostralmiddlefrontal_t	ENSG00000167306	MYO5B	18
ENSG00000214367	0.559257224	0.001673242	3.460887011	0.001184695	0.09509693	-1.137342387	0.333877928	62	b_rostralmiddlefrontal_t	ENSG00000214367	HAUS3	4
ENSG00000268191	3.318165046	-0.042992658	3.459678824	0.001191028	0.09509693	-0.99320934	0.442531405	62	b_rostralmiddlefrontal_t	ENSG00000268191	AC010503.1	19
ENSG00000197989	0.676385406	0.008394784	3.457994558	0.001194781	0.09509693	-0.961174643	0.219413797	62	b_rostralmiddlefrontal_t	ENSG00000197989	SNHG12	1
ENSG00000138821	0.641460272	-0.010490605	3.449505104	0.00122486	0.09643621	-1.042818057	0.333816534	62	b_rostralmiddlefrontal_t	ENSG00000138821	SLC39A8	4
ENSG00000271824	-2.072930414	0.059933118	-3.45010488	0.001224883	0.09643621	-1.037964902	0.645094197	62	b_rostralmiddlefrontal_t	ENSG00000271824	SMIM32	5
ENSG00000074582	-0.747842632	0.008409147	-3.448882493	0.001228205	0.09643621	-1.064311985	0.264125271	62	b_rostralmiddlefrontal_t	ENSG00000074582	BCS1L	2
ENSG00000214087	-0.671619442	-0.008622176	-3.443130671	0.001247919	0.097544769	-1.035037362	0.48570907	62	b_rostralmiddlefrontal_t	ENSG00000214087	ARL16	17
ENSG00000181378	-1.718239846	-0.000377993	-3.441538385	0.001255953	0.097585514	-0.975309271	0.262579278	62	b_rostralmiddlefrontal_t	ENSG00000181378	CFAP65	2
ENSG00000165416	0.456455854	-0.000558033	3.439334468	0.001261848	0.097585514	-1.199609911	0.6067193	62	b_rostralmiddlefrontal_t	ENSG00000165416	SUGT1	13
ENSG00000186300	0.688551506	-0.000897998	3.438967038	0.001265236	0.097585514	-1.179794853	0.289309647	62	b_rostralmiddlefrontal_t	ENSG00000186300	ZNF555	19
ENSG00000280347	0.878403224	0.003726151	3.432632052	0.001289051	0.09796575	-1.119217735	0.365907333	62	b_rostralmiddlefrontal_t	ENSG00000280347	AC000123.3	7
ENSG00000284602	1.236438354	0.019595085	3.431279855	0.001294148	0.09796575	-0.991000739	0.133600029	62	b_rostralmiddlefrontal_t	ENSG00000284602	AL031432.4	1
ENSG00000118432	0.682465361	-0.004706215	3.430878883	0.001295663	0.09796575	-1.267033167	0.229691941	62	b_rostralmiddlefrontal_t	ENSG00000118432	CNR1	6
ENSG00000274925	0.847338197	0.003361141	3.428282245	0.001303667	0.09796575	-1.036461711	0.23316504	62	b_rostralmiddlefrontal_t	ENSG00000274925	AC008741.2	16
ENSG00000272573	2.52942107	0.067362963	3.426258124	0.001313247	0.09796575	-0.999395959	0.250547133	62	b_rostralmiddlefrontal_t	ENSG00000272573	MUSTN1	3
ENSG00000277954	0.896949477	-0.009233524	3.424530282	0.00131988	0.09796575	-1.102450051	0.22493493	62	b_rostralmiddlefrontal_t	ENSG00000277954	AC092376.2	16
ENSG00000136147	-0.652373682	0.000675243	-3.422604566	0.001325017	0.09796575	-1.134098696	0.435561709	62	b_rostralmiddlefrontal_t	ENSG00000136147	PHF11	13
ENSG00000204920	-0.815323601	0.007606504	-3.422157731	0.001327168	0.09796575	-1.067248808	0.418863724	62	b_rostralmiddlefrontal_t	ENSG00000204920	ZNF155	19
ENSG00000188452	0.981700613	-0.008045365	3.42151458	0.001329541	0.09796575	-1.014539517	0.130811021	62	b_rostralmiddlefrontal_t	ENSG00000188452	CERKL	2
ENSG00000133110	-1.423668466	0.001082707	-3.421705844	0.001330792	0.09796575	-1.010682088	0.186332557	62	b_rostralmiddlefrontal_t	ENSG00000133110	POSTN	13
ENSG00000205116	2.355339738	0.038217763	3.420883305	0.001333986	0.09796575	-1.348167986	0.221137018	62	b_rostralmiddlefrontal_t	ENSG00000205116	TMEM88B	1
ENSG00000281207	1.482626107	-0.006996318	3.418375178	0.001343771	0.09796575	-1.018672261	0.155296014	62	b_rostralmiddlefrontal_t	ENSG00000281207	SLFNL1-AS1	1
ENSG00000117791	-0.726246799	-0.006876834	-3.41697805	0.001347847	0.09796575	-1.145101071	0.388995262	62	b_rostralmiddlefrontal_t	ENSG00000117791	Mar-02	1
ENSG00000102287	-1.877516609	-0.016690346	-3.41515821	0.001356421	0.09796575	-1.046857858	0.191619924	62	b_rostralmiddlefrontal_t	ENSG00000102287	GABRE	X
ENSG00000272008	0.68546866	0.000507059	3.413871655	0.001359177	0.09796575	-1.08325748	0.719830914	62	b_rostralmiddlefrontal_t	ENSG00000272008	AL139274.2	6
ENSG00000268230	1.304420945	0.043667276	3.413875419	0.001360089	0.09796575	-1.049191527	0.589085039	62	b_rostralmiddlefrontal_t	ENSG00000268230	AC012313.3	19
ENSG00000145794	0.761882761	-0.003174306	3.412306679	0.001367728	0.098110572	-1.316480675	0.237791334	62	b_rostralmiddlefrontal_t	ENSG00000145794	MEGF10	5
ENSG00000146938	0.357077193	-0.003170644	3.410217471	0.001373719	0.098136425	-1.285867451	0.376779718	62	b_rostralmiddlefrontal_t	ENSG00000146938	NLGN4X	X
ENSG00000175445	-1.276232686	-0.015338558	-3.400571743	0.001415215	0.09975118	-1.259609452	0.193177359	62	b_rostralmiddlefrontal_t	ENSG00000175445	LPL	8
ENSG00000080345	0.465886404	-0.00794442	3.399725544	0.001416298	0.09975118	-1.294429237	0.449808857	62	b_rostralmiddlefrontal_t	ENSG00000080345	RIF1	2
ENSG00000138794	-1.525676264	0.007546196	-3.399722389	0.001418712	0.09975118	-1.064472133	0.282819045	62	b_rostralmiddlefrontal_t	ENSG00000138794	CASP6	4
ENSG00000188649	1.059020761	0.020916976	3.398454425	0.001423375	0.09975118	-1.081463367	0.180089497	62	b_rostralmiddlefrontal_t	ENSG00000188649	CC2D2B	10
ENSG00000163605	0.699696897	-0.001944498	3.39566774	0.001434787	0.09975118	-1.263426974	0.368243172	62	b_rostralmiddlefrontal_t	ENSG00000163605	PPP4R2	3
ENSG00000177082	-0.577265592	0.01059899	-3.395222189	0.001434957	0.09975118	-1.257071402	0.251165405	62	b_rostralmiddlefrontal_t	ENSG00000177082	WDR73	15
ENSG00000172264	-0.486230806	-0.009866009	-3.394881073	0.00143638	0.09975118	-1.254120928	0.153511951	62	b_rostralmiddlefrontal_t	ENSG00000172264	MACROD2	20
ENSG00000215190	-0.802572943	-0.002472872	-3.389231729	0.001460973	0.101056438	-1.163921773	0.135748853	62	b_rostralmiddlefrontal_t	ENSG00000215190	LINC00680	6
ENSG00000248098	-1.244998541	0.024082112	-3.385158229	0.001479976	0.101315556	-1.225096843	0.10503255	62	b_rostralmiddlefrontal_t	ENSG00000248098	BCKDHA	19
ENSG00000273301	0.844671395	-0.014216327	3.384774457	0.001481624	0.101315556	-1.247384974	0.140807426	62	b_rostralmiddlefrontal_t	ENSG00000273301	AC016717.2	2
ENSG00000157601	-0.730722676	0.003941185	-3.384545284	0.001482609	0.101315556	-1.312679665	0.321756455	62	b_rostralmiddlefrontal_t	ENSG00000157601	MX1	21
ENSG00000243753	-0.952400785	0.032169881	-3.383300717	0.001487969	0.101315556	-1.205140799	0.242632111	62	b_rostralmiddlefrontal_t	ENSG00000243753	HLA-L	6
ENSG00000116133	-0.458499869	0.006477486	-3.376948822	0.0015131	0.102625881	-1.342428266	0.207105379	62	b_rostralmiddlefrontal_t	ENSG00000116133	DHCR24	1
ENSG00000072182	1.117667849	-0.015014703	3.374861469	0.001524801	0.102760208	-1.159361075	0.200266263	62	b_rostralmiddlefrontal_t	ENSG00000072182	ASIC4	2
ENSG00000152954	-0.562280082	0.018524361	-3.37358788	0.001527907	0.102760208	-1.360419516	0.165111478	62	b_rostralmiddlefrontal_t	ENSG00000152954	NRSN1	6
ENSG00000136811	-0.600661974	0.003679908	-3.372650865	0.001532767	0.102760208	-1.359186125	0.430417842	62	b_rostralmiddlefrontal_t	ENSG00000136811	ODF2	9
ENSG00000124507	-0.678505712	0.0004133	-3.363581098	0.001574608	0.104952046	-1.363367047	0.410857786	62	b_rostralmiddlefrontal_t	ENSG00000124507	PACSIN1	6
ENSG00000242779	1.216640277	-0.001314112	3.362878225	0.001578593	0.104952046	-1.262471306	0.358472613	62	b_rostralmiddlefrontal_t	ENSG00000242779	ZNF702P	19
ENSG00000178665	0.530310138	-0.007560092	3.361234408	0.001583523	0.104952046	-1.274491111	0.102589467	62	b_rostralmiddlefrontal_t	ENSG00000178665	ZNF713	7
ENSG00000175691	-0.849609519	0.021434901	-3.357380427	0.001601264	0.105725895	-1.185389901	0.434638548	62	b_rostralmiddlefrontal_t	ENSG00000175691	ZNF77	19
ENSG00000213906	-1.288175328	0.026161615	-3.354378259	0.001617839	0.106081495	-1.176132073	0.437556303	62	b_rostralmiddlefrontal_t	ENSG00000213906	LTB4R2	14
ENSG00000162004	1.360373223	0.013133008	3.354167893	0.001618822	0.106081495	-1.195285844	0.207260341	62	b_rostralmiddlefrontal_t	ENSG00000162004	CCDC78	16
ENSG00000043462	0.822976863	0.006694513	3.351890044	0.001628702	0.106329243	-1.282936114	0.142673209	62	b_rostralmiddlefrontal_t	ENSG00000043462	LCP2	5
ENSG00000099377	-1.495570717	0.004851128	-3.348864269	0.001643791	0.106913915	-1.202494329	0.20006083	62	b_rostralmiddlefrontal_t	ENSG00000099377	HSD3B7	16
ENSG00000146243	0.484060553	0.006269013	3.338277761	0.001692026	0.109112369	-1.378059329	0.506778232	62	b_rostralmiddlefrontal_t	ENSG00000146243	IRAK1BP1	6
ENSG00000109466	0.4967923	-0.007374121	3.338019865	0.001693284	0.109112369	-1.431817148	0.315339629	62	b_rostralmiddlefrontal_t	ENSG00000109466	KLHL2	4
ENSG00000164610	0.966885742	0.01464807	3.337942238	0.001696372	0.109112369	-1.271258862	0.186265662	62	b_rostralmiddlefrontal_t	ENSG00000164610	RP9	7
ENSG00000102271	-0.549143079	-0.00789616	-3.332497763	0.001720438	0.109749064	-1.426437467	0.195057637	62	b_rostralmiddlefrontal_t	ENSG00000102271	KLHL4	X
ENSG00000103528	-0.711252549	-0.011985777	-3.331620463	0.001727532	0.109749064	-1.45847904	0.226816648	62	b_rostralmiddlefrontal_t	ENSG00000103528	SYT17	16
ENSG00000280153	1.228539704	0.002837865	3.330697168	0.001732128	0.109749064	-1.237738465	0.270558481	62	b_rostralmiddlefrontal_t	ENSG00000280153	AC133065.3	16
ENSG00000158560	-0.426699202	-0.001663503	-3.328335087	0.00174118	0.109749064	-1.4979971	0.48656297	62	b_rostralmiddlefrontal_t	ENSG00000158560	DYNC1I1	7
ENSG00000100897	-0.500904057	-0.004796009	-3.328108198	0.001742318	0.109749064	-1.534459478	0.168490111	62	b_rostralmiddlefrontal_t	ENSG00000100897	DCAF11	14
ENSG00000162994	0.967979818	5.96E-05	3.328313502	0.001744047	0.109749064	-1.305698974	0.538741639	62	b_rostralmiddlefrontal_t	ENSG00000162994	CLHC1	2
ENSG00000242094	1.343428189	0.029465736	3.325336406	0.001759044	0.110294593	-1.268129879	0.192309162	62	b_rostralmiddlefrontal_t	ENSG00000242094	FOXP1-IT1	3
ENSG00000162999	0.622401563	0.003356393	3.320854869	0.001779051	0.110766753	-1.418525122	0.246727246	62	b_rostralmiddlefrontal_t	ENSG00000162999	DUSP19	2
ENSG00000157240	0.991235375	0.006155451	3.321356509	0.001779284	0.110766753	-1.333635994	0.328198519	62	b_rostralmiddlefrontal_t	ENSG00000157240	FZD1	7
ENSG00000261056	1.319482422	0.037215441	3.319018407	0.001791277	0.110983378	-1.29380488	0.160599557	62	b_rostralmiddlefrontal_t	ENSG00000261056	AC079416.1	16
ENSG00000100784	0.508453234	-0.008421251	3.317653498	0.001795497	0.110983378	-1.503953172	0.202673298	62	b_rostralmiddlefrontal_t	ENSG00000100784	RPS6KA5	14
ENSG00000214940	-5.425547176	-0.058034684	-3.315540959	0.001809256	0.111256207	-1.354551145	0.211668578	62	b_rostralmiddlefrontal_t	ENSG00000214940	NPIPA8	16
ENSG00000225670	-0.677456827	0.008065594	-3.314555106	0.001812676	0.111256207	-1.438568844	0.14033274	62	b_rostralmiddlefrontal_t	ENSG00000225670	CADM3-AS1	1
ENSG00000250786	-1.924767627	-0.004285627	-3.312885854	0.001823099	0.111389097	-1.296132891	0.170683769	62	b_rostralmiddlefrontal_t	ENSG00000250786	SNHG18	5
ENSG00000127311	1.372658889	-0.028350517	3.312022446	0.001827622	0.111389097	-1.398870925	0.195221183	62	b_rostralmiddlefrontal_t	ENSG00000127311	HELB	12
ENSG00000158864	-0.578436057	-0.007577201	-3.309579415	0.001839545	0.111725137	-1.591323647	0.185895086	62	b_rostralmiddlefrontal_t	ENSG00000158864	NDUFS2	1
ENSG00000172728	0.716261157	0.011134919	3.30748622	0.001851562	0.11206449	-1.518641933	0.259985862	62	b_rostralmiddlefrontal_t	ENSG00000172728	FUT10	8
ENSG00000258283	4.99499402	-0.020429038	3.306175112	0.001858536	0.112097392	-1.392572138	0.381017429	62	b_rostralmiddlefrontal_t	ENSG00000258283	AC011603.3	12
ENSG00000161944	-2.029287322	0.035402667	-3.301914847	0.001881372	0.113083411	-1.401569703	0.360463697	62	b_rostralmiddlefrontal_t	ENSG00000161944	ASGR2	17
ENSG00000279910	1.467791971	0.029245692	3.298403039	0.001900395	0.11348201	-1.3195207	0.123526461	62	b_rostralmiddlefrontal_t	ENSG00000279910	AL731532.1	10
ENSG00000239732	3.710033528	0.09008241	3.298287542	0.001901024	0.11348201	-1.44628739	0.192774113	62	b_rostralmiddlefrontal_t	ENSG00000239732	TLR9	3
ENSG00000144741	-0.652160707	0.000940871	-3.295688203	0.001913927	0.113862334	-1.524755264	0.169363872	62	b_rostralmiddlefrontal_t	ENSG00000144741	SLC25A26	3
ENSG00000279529	0.829565966	0.010168479	3.292580785	0.001929383	0.114391416	-1.331331698	0.193330101	62	b_rostralmiddlefrontal_t	ENSG00000279529	AC008764.8	19
ENSG00000148604	-3.153832823	-0.025207123	-3.291297709	0.001939444	0.11459815	-1.398648635	0.162166703	62	b_rostralmiddlefrontal_t	ENSG00000148604	RGR	10
ENSG00000138079	1.024307129	0.000971118	3.284358692	0.001977184	0.116433415	-1.35900971	0.231907083	62	b_rostralmiddlefrontal_t	ENSG00000138079	SLC3A1	2
ENSG00000152402	0.517688062	0.003926181	3.280993776	0.001994407	0.116712306	-1.614227711	0.147367573	62	b_rostralmiddlefrontal_t	ENSG00000152402	GUCY1A2	11
ENSG00000188763	1.738535593	0.025597043	3.281364721	0.001995311	0.116712306	-1.378920627	0.327381531	62	b_rostralmiddlefrontal_t	ENSG00000188763	FZD9	7
ENSG00000233006	0.790028693	0.011230231	3.274661838	0.002031229	0.118415882	-1.436395047	0.644459953	62	b_rostralmiddlefrontal_t	ENSG00000233006	MIR3936HG	5
ENSG00000144815	0.34618309	-0.002135244	3.270901914	0.002052729	0.118947468	-1.58433684	0.163247051	62	b_rostralmiddlefrontal_t	ENSG00000144815	NXPE3	3
ENSG00000078140	0.434717095	0.002005474	3.270678843	0.002054036	0.118947468	-1.618537949	0.201860176	62	b_rostralmiddlefrontal_t	ENSG00000078140	UBE2K	4
ENSG00000237248	-0.955401364	0.003429825	-3.2696202	0.002060819	0.118947468	-1.39309182	0.670253646	62	b_rostralmiddlefrontal_t	ENSG00000237248	LINC00987	12
ENSG00000174059	-1.467297222	0.003872593	-3.265461549	0.002087945	0.120115394	-1.580694469	0.446211696	62	b_rostralmiddlefrontal_t	ENSG00000174059	CD34	1
ENSG00000261402	-1.401462859	0.038774551	-3.252352465	0.002167353	0.124273433	-1.433137636	0.219328862	62	b_rostralmiddlefrontal_t	ENSG00000261402	AL591222.1	9
ENSG00000037241	-0.736376194	0.002487506	-3.250404497	0.002176196	0.12437138	-1.498174562	0.183733459	62	b_rostralmiddlefrontal_t	ENSG00000037241	RPL26L1	5
ENSG00000121310	0.58405651	0.009659247	3.245855893	0.002205503	0.125609641	-1.687204517	0.41163965	62	b_rostralmiddlefrontal_t	ENSG00000121310	ECHDC2	1
ENSG00000106771	0.664209673	-0.003370493	3.244128328	0.002218621	0.125609641	-1.704543738	0.290386514	62	b_rostralmiddlefrontal_t	ENSG00000106771	TMEM245	9
ENSG00000140090	0.811196532	-0.008752553	3.243991988	0.002219481	0.125609641	-1.728115672	0.179596814	62	b_rostralmiddlefrontal_t	ENSG00000140090	SLC24A4	14
ENSG00000113441	0.450791574	0.004692019	3.234887239	0.002274307	0.127477281	-1.734956884	0.1938885	62	b_rostralmiddlefrontal_t	ENSG00000113441	LNPEP	5
ENSG00000168329	1.079598988	0.061645726	3.235296701	0.002274954	0.127477281	-1.654835262	0.305595112	62	b_rostralmiddlefrontal_t	ENSG00000168329	CX3CR1	3
ENSG00000087589	1.386959411	-0.011923991	3.235247738	0.002275271	0.127477281	-1.46972119	0.128847431	62	b_rostralmiddlefrontal_t	ENSG00000087589	CASS4	20
ENSG00000162927	0.717527627	0.006327877	3.233763599	0.002283139	0.127477281	-1.60914466	0.479949185	62	b_rostralmiddlefrontal_t	ENSG00000162927	PUS10	2
ENSG00000196511	-0.896396878	-0.0008141	-3.233119636	0.002289048	0.127477281	-1.576860696	0.172577737	62	b_rostralmiddlefrontal_t	ENSG00000196511	TPK1	7
ENSG00000137494	-0.432888387	0.001534579	-3.230013834	0.002305975	0.127630259	-1.738513803	0.215420118	62	b_rostralmiddlefrontal_t	ENSG00000137494	ANKRD42	11
ENSG00000242125	0.685762052	-0.000900621	3.230187398	0.002306439	0.127630259	-1.644771618	0.443236136	62	b_rostralmiddlefrontal_t	ENSG00000242125	SNHG3	1
ENSG00000279118	0.897428093	0.007289041	3.225294522	0.002340388	0.128750585	-1.688144192	0.233876292	62	b_rostralmiddlefrontal_t	ENSG00000279118	AC093535.2	5
ENSG00000150551	1.426539895	0.023898113	3.225133378	0.002341457	0.128750585	-1.614490391	0.15743078	62	b_rostralmiddlefrontal_t	ENSG00000150551	LYPD1	2
ENSG00000275484	2.181124319	0.007205915	3.223086204	0.002355073	0.128785092	-1.559348874	0.367078422	62	b_rostralmiddlefrontal_t	ENSG00000275484	AP003419.3	11
ENSG00000154124	0.505647022	0.004320243	3.221912189	0.002359544	0.128785092	-1.768300976	0.328867386	62	b_rostralmiddlefrontal_t	ENSG00000154124	OTULIN	5
ENSG00000143776	0.277156012	-0.002134674	3.221208926	0.002364249	0.128785092	-1.682248244	0.312577597	62	b_rostralmiddlefrontal_t	ENSG00000143776	CDC42BPA	1
ENSG00000149527	-1.057416842	0.014844493	-3.218333965	0.00238697	0.12934055	-1.666369906	0.14522089	62	b_rostralmiddlefrontal_t	ENSG00000149527	PLCH2	1
ENSG00000144736	0.647281096	0.004850907	3.216833165	0.002394407	0.12934055	-1.683969347	0.255609097	62	b_rostralmiddlefrontal_t	ENSG00000144736	SHQ1	3
ENSG00000267056	-1.502036385	-0.024704954	-3.215649829	0.002405166	0.12934055	-1.512269285	0.422822876	62	b_rostralmiddlefrontal_t	ENSG00000267056	AC005336.1	19
ENSG00000283156	0.827314139	0.007050381	3.215105583	0.002405458	0.12934055	-1.522176039	0.348347306	62	b_rostralmiddlefrontal_t	ENSG00000283156	AC068620.3	4
ENSG00000117281	1.344385693	0.012386926	3.214713151	0.002411547	0.12934055	-1.5361584	0.121328879	62	b_rostralmiddlefrontal_t	ENSG00000117281	CD160	1
ENSG00000152669	1.895596131	-0.01034652	3.210332739	0.0024416	0.130550695	-1.530328198	0.130759975	62	b_rostralmiddlefrontal_t	ENSG00000152669	CCNO	5
ENSG00000108984	0.574458131	0.00056114	3.204909093	0.002475822	0.131860999	-1.732960864	0.317946119	62	b_rostralmiddlefrontal_t	ENSG00000108984	MAP2K6	17
ENSG00000282416	2.581686588	-0.002578256	3.204632897	0.002481235	0.131860999	-1.721503287	0.510447472	62	b_rostralmiddlefrontal_t	ENSG00000282416	AC092299.1	19
ENSG00000121481	0.563026799	-0.004863215	3.201101116	0.002502596	0.132591944	-1.762037093	0.173951605	62	b_rostralmiddlefrontal_t	ENSG00000121481	RNF2	1
ENSG00000117305	-0.692010748	0.00892519	-3.199648389	0.002515329	0.132862736	-1.742236898	0.126018594	62	b_rostralmiddlefrontal_t	ENSG00000117305	HMGCL	1
ENSG00000130590	0.995668141	0.015881157	3.198187681	0.00252446	0.132942177	-1.559990599	0.159832012	62	b_rostralmiddlefrontal_t	ENSG00000130590	SAMD10	20
ENSG00000141480	-0.355367519	0.009139029	-3.192000135	0.002567697	0.134811824	-1.817371447	0.367928553	62	b_rostralmiddlefrontal_t	ENSG00000141480	ARRB2	17
ENSG00000258430	-3.070132955	0.042164084	-3.190426466	0.002582686	0.135191591	-1.583451827	0.242641262	62	b_rostralmiddlefrontal_t	ENSG00000258430	AL583722.2	14
ENSG00000179583	0.748333158	-0.003527079	3.183383053	0.002634198	0.137475143	-1.751169041	0.138131607	62	b_rostralmiddlefrontal_t	ENSG00000179583	CIITA	16
ENSG00000269318	1.509819827	0.019954978	3.181313758	0.002649811	0.137548947	-1.604005742	0.206130111	62	b_rostralmiddlefrontal_t	ENSG00000269318	AC007292.2	19
ENSG00000273372	-1.129454603	0.013999984	-3.180396112	0.002656661	0.137548947	-1.628417532	0.201666779	62	b_rostralmiddlefrontal_t	ENSG00000273372	SFTPD-AS1	10
ENSG00000135740	-0.743030361	0.011249217	-3.179676368	0.002660687	0.137548947	-1.736094485	0.232605082	62	b_rostralmiddlefrontal_t	ENSG00000135740	SLC9A5	16
ENSG00000253284	1.338571954	0.029134341	3.178991888	0.002667176	0.137548947	-1.774575441	0.270590099	62	b_rostralmiddlefrontal_t	ENSG00000253284	AC092828.1	12
ENSG00000132205	0.813377676	-0.007974783	3.175440136	0.002691907	0.138333769	-1.680661673	0.525405252	62	b_rostralmiddlefrontal_t	ENSG00000132205	EMILIN2	18
ENSG00000283236	0.543974786	0.0005646	3.172024549	0.002716238	0.138333769	-1.687200586	0.308600362	62	b_rostralmiddlefrontal_t	ENSG00000283236	AC074141.1	19
ENSG00000155974	-0.492159763	-0.006133806	-3.171980191	0.002716576	0.138333769	-1.830122438	0.240344732	62	b_rostralmiddlefrontal_t	ENSG00000155974	GRIP1	12
ENSG00000267260	1.714799502	-9.24E-05	3.171646536	0.00272282	0.138333769	-1.624812682	0.14713906	62	b_rostralmiddlefrontal_t	ENSG00000267260	AC020928.2	19
ENSG00000017427	1.008362504	0.006274505	3.171488644	0.002724028	0.138333769	-1.695530358	0.218712432	62	b_rostralmiddlefrontal_t	ENSG00000017427	IGF1	12
ENSG00000262655	0.464104362	0.003547356	3.16953435	0.002735314	0.138333769	-1.913232156	0.540377213	62	b_rostralmiddlefrontal_t	ENSG00000262655	SPON1	11
ENSG00000131400	1.02523487	0.021519038	3.168363883	0.002745838	0.138333769	-1.627261786	0.209549984	62	b_rostralmiddlefrontal_t	ENSG00000131400	NAPSA	19
ENSG00000178947	-0.622380747	0.005620747	-3.168497547	0.002745883	0.138333769	-1.88501635	0.262041588	62	b_rostralmiddlefrontal_t	ENSG00000178947	SMIM10L2A	X
ENSG00000127863	0.931392062	0.011787722	3.167227849	0.002755605	0.138423473	-1.666781563	0.285805487	62	b_rostralmiddlefrontal_t	ENSG00000127863	TNFRSF19	13
ENSG00000101220	1.115463329	0.004689304	3.164903221	0.002774867	0.138655852	-1.702458135	0.221289729	62	b_rostralmiddlefrontal_t	ENSG00000101220	C20orf27	20
ENSG00000189046	-0.699320428	0.010929343	-3.164259496	0.00277614	0.138655852	-1.704335994	0.169881258	62	b_rostralmiddlefrontal_t	ENSG00000189046	ALKBH2	12
ENSG00000051341	-0.724808274	-0.009651631	-3.162725172	0.002788123	0.138856471	-1.680195949	0.273117623	62	b_rostralmiddlefrontal_t	ENSG00000051341	POLQ	3
ENSG00000227811	-1.490465305	-0.04905055	-3.161700906	0.002799911	0.139014655	-1.653183451	0.788425508	62	b_rostralmiddlefrontal_t	ENSG00000227811	INKA2-AS1	1
ENSG00000268362	0.908650227	-0.002880114	3.159950939	0.002813686	0.139014655	-1.726152361	0.143094983	62	b_rostralmiddlefrontal_t	ENSG00000268362	AC092279.1	19
ENSG00000196110	0.681187373	0.00784787	3.1592778	0.002815224	0.139014655	-1.763717458	0.157339109	62	b_rostralmiddlefrontal_t	ENSG00000196110	ZNF699	19
ENSG00000164379	1.518320065	0.000700306	3.157280583	0.00283483	0.139292377	-1.648649844	0.322098476	62	b_rostralmiddlefrontal_t	ENSG00000164379	FOXQ1	6
ENSG00000112651	-0.64827966	-0.008906756	-3.156639749	0.002836831	0.139292377	-1.823189321	0.713704651	62	b_rostralmiddlefrontal_t	ENSG00000112651	MRPL2	6
ENSG00000181826	-0.817068062	-0.034199454	-3.153527909	0.00286459	0.140260291	-1.775696555	0.196455604	62	b_rostralmiddlefrontal_t	ENSG00000181826	RELL1	4
ENSG00000227057	-0.556664258	0.009775443	-3.148669667	0.002900188	0.14151866	-1.877041634	0.223265516	62	b_rostralmiddlefrontal_t	ENSG00000227057	WDR46	6
ENSG00000269696	0.867542644	0.009609974	3.147316267	0.0029112	0.14151866	-1.688673098	0.448259705	62	b_rostralmiddlefrontal_t	ENSG00000269696	AC005498.3	19
ENSG00000016864	0.381809078	-0.003435771	3.146893654	0.002914646	0.14151866	-1.893139048	0.116445855	62	b_rostralmiddlefrontal_t	ENSG00000016864	GLT8D1	3
ENSG00000118260	0.442296546	-0.001463981	3.143863781	0.00293947	0.142327495	-1.981223391	0.282430369	62	b_rostralmiddlefrontal_t	ENSG00000118260	CREB1	2
ENSG00000279082	1.508849616	0.011797806	3.14272842	0.002952714	0.14240314	-1.700433766	0.11807479	62	b_rostralmiddlefrontal_t	ENSG00000279082	LINC01727	20
ENSG00000122435	0.595860105	0.010350245	3.140556667	0.002966792	0.14240314	-1.866378645	0.114349471	62	b_rostralmiddlefrontal_t	ENSG00000122435	TRMT13	1
ENSG00000158716	1.142293124	0.011971117	3.140482427	0.002971315	0.14240314	-1.698065286	0.156838152	62	b_rostralmiddlefrontal_t	ENSG00000158716	DUSP23	1
ENSG00000271380	2.624447432	0.077461674	3.140194212	0.00297371	0.14240314	-1.776445522	0.95662344	62	b_rostralmiddlefrontal_t	ENSG00000271380	AL451085.2	1
ENSG00000272338	1.726323417	0.012698296	3.139043413	0.002983291	0.142470532	-1.695559799	0.214702511	62	b_rostralmiddlefrontal_t	ENSG00000272338	AC067838.1	8
ENSG00000103196	-1.070770456	-0.008648401	-3.137375264	0.00299723	0.142745146	-1.838927989	0.132883251	62	b_rostralmiddlefrontal_t	ENSG00000103196	CRISPLD2	16
ENSG00000212643	2.459214757	-0.025962113	3.135942825	0.003009249	0.142927037	-1.712661974	0.316707261	62	b_rostralmiddlefrontal_t	ENSG00000212643	ZRSR2P1	5
ENSG00000180525	1.026561346	0.036525217	3.132776871	0.003035974	0.143804529	-1.964923432	0.221256759	62	b_rostralmiddlefrontal_t	ENSG00000180525	PRR26	10
ENSG00000170092	1.10183143	0.042912712	3.128052911	0.003076267	0.14531819	-1.762021707	0.2037358	62	b_rostralmiddlefrontal_t	ENSG00000170092	SPDYE5	7
ENSG00000068400	-0.574914085	0.001748992	-3.126832406	0.003085887	0.145378631	-2.048164188	0.46357287	62	b_rostralmiddlefrontal_t	ENSG00000068400	GRIPAP1	X
ENSG00000154328	0.452837793	0.002439219	3.122265471	0.003122283	0.145907662	-1.97226685	0.115697539	62	b_rostralmiddlefrontal_t	ENSG00000154328	NEIL2	8
ENSG00000217236	1.895071223	-0.021739693	3.121779325	0.003130557	0.145907662	-1.728788117	0.183701257	62	b_rostralmiddlefrontal_t	ENSG00000217236	SP9	2
ENSG00000257647	1.408558828	0.019049356	3.120903664	0.003138206	0.145907662	-1.757807195	0.149140431	62	b_rostralmiddlefrontal_t	ENSG00000257647	AC124312.2	15
ENSG00000075884	1.1081513	0.006238018	3.120739726	0.003138413	0.145907662	-1.7372738	0.137639776	62	b_rostralmiddlefrontal_t	ENSG00000075884	ARHGAP15	2
ENSG00000169184	0.991486534	0.015373132	3.12081637	0.003138969	0.145907662	-1.84564614	0.564283682	62	b_rostralmiddlefrontal_t	ENSG00000169184	MN1	22
ENSG00000186446	0.578868257	0.003814822	3.117757298	0.003161768	0.146576537	-1.830057	0.103866545	62	b_rostralmiddlefrontal_t	ENSG00000186446	ZNF501	3
ENSG00000279833	1.192252789	0.010948069	3.116758639	0.003174653	0.146591217	-1.824929128	0.229601791	62	b_rostralmiddlefrontal_t	ENSG00000279833	AL031846.2	22
ENSG00000213626	-0.873973988	0.043125245	-3.116278055	0.003178904	0.146591217	-1.847742279	0.310110303	62	b_rostralmiddlefrontal_t	ENSG00000213626	LBH	2
ENSG00000106086	0.50047622	-0.000288369	3.113240276	0.003201802	0.147257556	-2.02717998	0.196025814	62	b_rostralmiddlefrontal_t	ENSG00000106086	PLEKHA8	7
ENSG00000154529	-1.379242323	0.016458556	-3.112650985	0.003211164	0.14728834	-2.041012936	0.132315603	62	b_rostralmiddlefrontal_t	ENSG00000154529	CNTNAP3B	9
ENSG00000239264	0.912221597	-0.005602477	3.109630812	0.003238261	0.14728834	-1.990715637	0.488002467	62	b_rostralmiddlefrontal_t	ENSG00000239264	TXNDC5	6
ENSG00000189056	1.366712564	-0.009275751	3.109215938	0.003242	0.14728834	-2.084467431	0.182381881	62	b_rostralmiddlefrontal_t	ENSG00000189056	RELN	7
ENSG00000172661	-0.469833855	0.010231764	-3.108407265	0.003245165	0.14728834	-2.10170718	0.294762952	62	b_rostralmiddlefrontal_t	ENSG00000172661	WASHC2C	10
ENSG00000097046	-0.867256678	0.002659834	-3.106568499	0.003265956	0.14728834	-1.959486193	0.113659236	62	b_rostralmiddlefrontal_t	ENSG00000097046	CDC7	1
ENSG00000272047	0.524191457	0.002384042	3.106016655	0.003267576	0.14728834	-2.078012641	0.404615438	62	b_rostralmiddlefrontal_t	ENSG00000272047	GTF2H5	6
ENSG00000169242	-1.01625211	-0.036015309	-3.106283197	0.003268547	0.14728834	-1.935622291	0.28787018	62	b_rostralmiddlefrontal_t	ENSG00000169242	EFNA1	1
ENSG00000013503	0.50363447	-0.006494739	3.105658934	0.00327007	0.14728834	-2.019867958	0.177045557	62	b_rostralmiddlefrontal_t	ENSG00000013503	POLR3B	12
ENSG00000244731	-1.513288064	-0.045491267	-3.104023266	0.003289144	0.147765629	-2.067247706	0.188400866	62	b_rostralmiddlefrontal_t	ENSG00000244731	C4A	6
ENSG00000197361	1.179926961	0.025056878	3.101949699	0.003306575	0.147839673	-1.774052222	0.112211595	62	b_rostralmiddlefrontal_t	ENSG00000197361	FBXL22	15
ENSG00000120708	-1.307497218	0.002707535	-3.101992602	0.003307755	0.147839673	-1.833657899	0.398568163	62	b_rostralmiddlefrontal_t	ENSG00000120708	TGFBI	5
ENSG00000164465	-0.56570988	-0.006838842	-3.097888992	0.003341456	0.148603945	-2.000315416	0.195417007	62	b_rostralmiddlefrontal_t	ENSG00000164465	DCBLD1	6
ENSG00000175611	0.650151964	0.014731631	3.09784057	0.003341905	0.148603945	-1.892800117	0.381640117	62	b_rostralmiddlefrontal_t	ENSG00000175611	LINC00476	9
ENSG00000188921	0.43080254	0.01058644	3.09595942	0.003359409	0.149002196	-2.066088033	0.204365607	62	b_rostralmiddlefrontal_t	ENSG00000188921	HACD4	9
ENSG00000143553	0.467634223	-0.009754397	3.094393512	0.003374046	0.149271559	-1.97974769	0.189476053	62	b_rostralmiddlefrontal_t	ENSG00000143553	SNAPIN	1
ENSG00000272977	1.050038664	-0.010292708	3.091069791	0.003409574	0.150320932	-1.928435685	0.147687392	62	b_rostralmiddlefrontal_t	ENSG00000272977	AL008721.2	22
ENSG00000224870	-0.615101925	0.017043477	-3.090044374	0.003415013	0.150320932	-1.979776511	0.143716765	62	b_rostralmiddlefrontal_t	ENSG00000224870	AL391244.1	1
ENSG00000172006	-0.614541151	0.002117067	-3.088374695	0.003430864	0.15063828	-1.985368178	0.312578937	62	b_rostralmiddlefrontal_t	ENSG00000172006	ZNF554	19
ENSG00000151893	0.32540859	0.000800084	3.087368277	0.003440452	0.150679716	-2.089670561	0.591065324	62	b_rostralmiddlefrontal_t	ENSG00000151893	CACUL1	10
ENSG00000280057	-0.930323777	-0.00436025	-3.085896813	0.003454516	0.150916479	-1.811189187	0.682614794	62	b_rostralmiddlefrontal_t	ENSG00000280057	AL022069.2	6
ENSG00000100030	0.277929297	-0.000174002	3.084894777	0.003464125	0.150957887	-2.05092425	0.241515908	62	b_rostralmiddlefrontal_t	ENSG00000100030	MAPK1	22
ENSG00000270055	1.521302788	-0.031783277	3.083174634	0.003484998	0.15148876	-1.869774719	0.806921634	62	b_rostralmiddlefrontal_t	ENSG00000270055	AC127502.2	15
ENSG00000187773	1.171823862	0.035812412	3.078830704	0.003527162	0.152856904	-1.96338378	0.658941911	62	b_rostralmiddlefrontal_t	ENSG00000187773	FAM69C	18
ENSG00000018236	0.491912429	-0.001874024	3.077684029	0.00353401	0.152856904	-2.098840192	0.19624072	62	b_rostralmiddlefrontal_t	ENSG00000018236	CNTN1	12
ENSG00000198707	-0.628092987	-0.012230385	-3.07605048	0.0035544	0.153014523	-2.173601639	0.275965549	62	b_rostralmiddlefrontal_t	ENSG00000198707	CEP290	12
ENSG00000277283	0.842455468	0.014022509	3.075523045	0.003555211	0.153014523	-1.85222622	0.225199036	62	b_rostralmiddlefrontal_t	ENSG00000277283	AC004812.2	12
ENSG00000074370	-1.77964205	0.027526243	-3.073494874	0.003579611	0.153158586	-1.841813582	0.278872318	62	b_rostralmiddlefrontal_t	ENSG00000074370	ATP2A3	17
ENSG00000131462	-0.504637518	-0.002951069	-3.072041601	0.003589618	0.153158586	-2.035094509	0.298569537	62	b_rostralmiddlefrontal_t	ENSG00000131462	TUBG1	17
ENSG00000225110	-1.05294618	-0.002314377	-3.072137064	0.003593074	0.153158586	-1.91776114	0.325109836	62	b_rostralmiddlefrontal_t	ENSG00000225110	PNMA6F	X
ENSG00000177675	-1.197659882	-0.002402366	-3.070573663	0.003608635	0.153158586	-1.911923089	0.314319533	62	b_rostralmiddlefrontal_t	ENSG00000177675	CD163L1	12
ENSG00000185627	-0.424547362	-0.00751834	-3.069568584	0.003614248	0.153158586	-2.127955685	0.31111952	62	b_rostralmiddlefrontal_t	ENSG00000185627	PSMD13	11
ENSG00000149305	-1.051506599	-0.022329261	-3.069796082	0.003616397	0.153158586	-1.895433946	0.165826222	62	b_rostralmiddlefrontal_t	ENSG00000149305	HTR3B	11
ENSG00000109654	0.307720949	-0.003575365	3.068845208	0.003621483	0.153158586	-2.105007888	0.309571229	62	b_rostralmiddlefrontal_t	ENSG00000109654	TRIM2	4
ENSG00000083844	0.447567969	0.001773507	3.067848548	0.003631473	0.153158586	-2.184983749	0.222203938	62	b_rostralmiddlefrontal_t	ENSG00000083844	ZNF264	19
ENSG00000105281	1.232539354	0.012114832	3.06744122	0.003640003	0.153158586	-1.879159045	0.111657199	62	b_rostralmiddlefrontal_t	ENSG00000105281	SLC1A5	19
ENSG00000115956	1.051199359	0.017204773	3.066803132	0.003646424	0.153158586	-1.934877951	0.177470711	62	b_rostralmiddlefrontal_t	ENSG00000115956	PLEK	2
ENSG00000167460	-0.442251309	0.00316711	-3.062878242	0.00368168	0.153902373	-2.190615049	0.147407551	62	b_rostralmiddlefrontal_t	ENSG00000167460	TPM4	19
ENSG00000091972	-0.464830353	-0.003469856	-3.062684274	0.003683653	0.153902373	-2.193064573	0.194309473	62	b_rostralmiddlefrontal_t	ENSG00000091972	CD200	3
ENSG00000143578	1.114415855	-0.00181723	3.061671194	0.003697062	0.153902373	-1.871099839	0.098671791	62	b_rostralmiddlefrontal_t	ENSG00000143578	CREB3L4	1
ENSG00000236778	0.736229767	0.018358959	3.061134461	0.003699449	0.153902373	-1.934107243	0.377235556	62	b_rostralmiddlefrontal_t	ENSG00000236778	INTS6-AS1	13
ENSG00000173442	-0.736522169	0.000910221	-3.05881874	0.003727676	0.154707422	-2.081269681	0.281795941	62	b_rostralmiddlefrontal_t	ENSG00000173442	EHBP1L1	11
ENSG00000146242	1.001478421	0.007505895	3.057464466	0.003741625	0.154917492	-2.070838527	0.138725104	62	b_rostralmiddlefrontal_t	ENSG00000146242	TPBG	6
ENSG00000197958	-0.772617639	0.008311594	-3.056295033	0.00375371	0.154979984	-2.21190051	0.336225641	62	b_rostralmiddlefrontal_t	ENSG00000197958	RPL12	9
ENSG00000175147	0.862724357	-0.013076287	3.054364613	0.003769642	0.154979984	-1.916104261	0.137079244	62	b_rostralmiddlefrontal_t	ENSG00000175147	TMEM51-AS1	1
ENSG00000164089	-0.825146458	0.004341246	-3.054742726	0.003769807	0.154979984	-2.240779007	0.355486394	62	b_rostralmiddlefrontal_t	ENSG00000164089	ETNPPL	4
ENSG00000019991	-1.649019334	-0.019920391	-3.051607831	0.003802515	0.155215398	-2.186179084	0.270266183	62	b_rostralmiddlefrontal_t	ENSG00000019991	HGF	7
ENSG00000185163	-0.629047979	0.002095077	-3.050209986	0.003816097	0.155215398	-2.15837274	0.422839047	62	b_rostralmiddlefrontal_t	ENSG00000185163	DDX51	12
ENSG00000233542	-1.321711157	0.005410848	-3.050039539	0.003818977	0.155215398	-1.892496332	0.218585069	62	b_rostralmiddlefrontal_t	ENSG00000233542	AL391845.2	1
ENSG00000280046	0.558315372	0.01262138	3.049501222	0.003820608	0.155215398	-2.150227325	0.16442142	62	b_rostralmiddlefrontal_t	ENSG00000280046	AC104581.4	17
ENSG00000206172	2.728973617	-0.04944968	3.049605077	0.00382355	0.155215398	-1.996650784	0.361320257	62	b_rostralmiddlefrontal_t	ENSG00000206172	HBA1	16
ENSG00000168237	-1.420390265	0.023754907	-3.049091514	0.003828961	0.155215398	-1.903481279	0.153197762	62	b_rostralmiddlefrontal_t	ENSG00000168237	GLYCTK	3
ENSG00000005238	-0.577599691	0.003020888	-3.04727986	0.003845633	0.155362121	-2.177727964	0.204356907	62	b_rostralmiddlefrontal_t	ENSG00000005238	FAM214B	9
ENSG00000131941	-0.974685022	-0.005597626	-3.046216386	0.00385939	0.155362121	-2.090393508	0.109025301	62	b_rostralmiddlefrontal_t	ENSG00000131941	RHPN2	19
ENSG00000260093	1.109185932	-0.00176989	3.045877303	0.003862993	0.155362121	-1.914771387	0.228586171	62	b_rostralmiddlefrontal_t	ENSG00000260093	AC034111.1	8
ENSG00000186818	1.343654679	0.013782941	3.045384838	0.003868232	0.155362121	-1.922821632	0.280398033	62	b_rostralmiddlefrontal_t	ENSG00000186818	LILRB4	19
ENSG00000175426	-0.702875545	0.019837932	-3.041685375	0.003907804	0.156282066	-2.243158165	0.24634272	62	b_rostralmiddlefrontal_t	ENSG00000175426	PCSK1	5
ENSG00000196653	0.799281946	0.000337445	3.041567711	0.003909069	0.156282066	-2.05004189	0.259742707	62	b_rostralmiddlefrontal_t	ENSG00000196653	ZNF502	3
ENSG00000136492	-1.062410375	-0.020239463	-3.040377703	0.00392037	0.156375203	-1.925712676	0.171542817	62	b_rostralmiddlefrontal_t	ENSG00000136492	BRIP1	17
ENSG00000254122	0.484215523	-0.004055151	3.034345541	0.003982745	0.158314831	-2.176874084	0.129964581	62	b_rostralmiddlefrontal_t	ENSG00000254122	PCDHGB7	5
ENSG00000196668	1.146695496	-0.0111468	3.034112608	0.003987161	0.158314831	-1.927978948	0.287237445	62	b_rostralmiddlefrontal_t	ENSG00000196668	LINC00173	12
ENSG00000254561	-2.167124848	-0.012498896	-3.033345821	0.003998407	0.158400509	-1.930299199	0.149103319	62	b_rostralmiddlefrontal_t	ENSG00000254561	AP003393.1	11
ENSG00000260280	0.828902555	0.012066481	3.032071294	0.004012426	0.158595442	-2.081061877	0.161093663	62	b_rostralmiddlefrontal_t	ENSG00000260280	SLX1B-SULT1A4	16
ENSG00000140015	0.531634872	-0.008638222	3.02834337	0.004048994	0.159678748	-2.220791782	0.156185212	62	b_rostralmiddlefrontal_t	ENSG00000140015	KCNH5	14
ENSG00000072422	-0.581173077	0.00517384	-3.026426186	0.004071191	0.160191731	-2.188988723	0.181756659	62	b_rostralmiddlefrontal_t	ENSG00000072422	RHOBTB1	10
ENSG00000171729	1.238093648	0.008926237	3.022308607	0.004121348	0.161800052	-1.980396363	0.110003618	62	b_rostralmiddlefrontal_t	ENSG00000171729	TMEM51	1
ENSG00000105968	0.469167056	0.001229449	3.020443762	0.004137659	0.16207534	-2.244560421	0.128782063	62	b_rostralmiddlefrontal_t	ENSG00000105968	H2AFV	7
ENSG00000090857	1.044229242	0.019429316	3.017787183	0.004172728	0.162730065	-2.332533883	0.256726638	62	b_rostralmiddlefrontal_t	ENSG00000090857	PDPR	16
ENSG00000259248	0.96559298	0.032913868	3.017340659	0.004173045	0.162730065	-1.971921152	0.230198202	62	b_rostralmiddlefrontal_t	ENSG00000259248	USP3-AS1	15
ENSG00000146247	0.417835345	-0.004645094	3.014660772	0.00420375	0.163498816	-2.337934749	0.319338982	62	b_rostralmiddlefrontal_t	ENSG00000146247	PHIP	6
ENSG00000196767	1.475258031	0.005277838	3.014262274	0.004213199	0.163498816	-2.019393935	0.890403865	62	b_rostralmiddlefrontal_t	ENSG00000196767	POU3F4	X
ENSG00000270433	1.561308407	0.018036421	3.013595362	0.004220898	0.163498816	-1.977189487	0.264706449	62	b_rostralmiddlefrontal_t	ENSG00000270433	H3F3AP2	14
ENSG00000272933	1.936608958	-0.011386819	3.009552025	0.004267855	0.164786275	-1.983663764	0.189600007	62	b_rostralmiddlefrontal_t	ENSG00000272933	AL391121.1	10
ENSG00000272455	0.914720846	0.01929473	3.008082911	0.004280172	0.164786275	-2.001405171	0.199795372	62	b_rostralmiddlefrontal_t	ENSG00000272455	AL391244.3	1
ENSG00000197857	0.445146806	-0.00187799	3.007880705	0.004282496	0.164786275	-2.218431291	0.203604845	62	b_rostralmiddlefrontal_t	ENSG00000197857	ZNF44	19
ENSG00000131148	0.595733458	0.005471218	3.002501983	0.004345947	0.166859463	-2.193698244	0.21358322	62	b_rostralmiddlefrontal_t	ENSG00000131148	EMC8	16
ENSG00000145819	-0.383014908	0.001748722	-3.001634308	0.004356264	0.166888012	-2.337853607	0.144823456	62	b_rostralmiddlefrontal_t	ENSG00000145819	ARHGAP26	5
ENSG00000283208	0.725541892	0.013131307	2.995479262	0.004432913	0.169451972	-2.165075202	0.276464466	62	b_rostralmiddlefrontal_t	ENSG00000283208	AC001226.2	13
ENSG00000179344	-4.765359733	0.023164982	-2.990453541	0.004496342	0.171245952	-2.064501463	0.146679747	62	b_rostralmiddlefrontal_t	ENSG00000179344	HLA-DQB1	6
ENSG00000076944	-1.107142657	0.014170235	-2.990196657	0.004499492	0.171245952	-2.050410937	0.192045422	62	b_rostralmiddlefrontal_t	ENSG00000076944	STXBP2	19
ENSG00000153885	0.631169466	-0.007492569	2.988709493	0.004516119	0.171504285	-2.277853218	0.169849102	62	b_rostralmiddlefrontal_t	ENSG00000153885	KCTD15	19
ENSG00000182481	-0.508941471	0.00894295	-2.987196591	0.004531699	0.171597287	-2.353319574	0.162502911	62	b_rostralmiddlefrontal_t	ENSG00000182481	KPNA2	17
ENSG00000183722	-0.548212936	0.001623744	-2.986306633	0.00454477	0.171597287	-2.353043241	0.125456804	62	b_rostralmiddlefrontal_t	ENSG00000183722	LHFPL6	13
ENSG00000279159	0.859068434	0.018282963	2.986253665	0.004548101	0.171597287	-2.39794145	0.178484509	62	b_rostralmiddlefrontal_t	ENSG00000279159	AC003681.1	22
ENSG00000159403	-1.41207666	-0.007749132	-2.981392025	0.004608711	0.173253908	-2.323560393	0.172696237	62	b_rostralmiddlefrontal_t	ENSG00000159403	C1R	12
ENSG00000118620	0.637260355	0.00474834	2.981138895	0.004611888	0.173253908	-2.335355089	0.176817882	62	b_rostralmiddlefrontal_t	ENSG00000118620	ZNF430	19
ENSG00000166592	2.555225378	0.029097596	2.980038796	0.004625716	0.17339969	-2.097973162	0.295169065	62	b_rostralmiddlefrontal_t	ENSG00000166592	RRAD	16
ENSG00000136936	-0.773873639	-0.003716535	-2.976872751	0.00466573	0.174524346	-2.25228499	0.20212709	62	b_rostralmiddlefrontal_t	ENSG00000136936	XPA	9
ENSG00000264895	1.002419302	-0.009508301	2.973321791	0.004710995	0.175840141	-2.127594414	0.169394729	62	b_rostralmiddlefrontal_t	ENSG00000264895	AC006141.1	17
ENSG00000158122	-0.749365125	-0.012343019	-2.97122295	0.004733753	0.176312069	-2.168333253	0.289055444	62	b_rostralmiddlefrontal_t	ENSG00000158122	AAED1	9
ENSG00000244398	-1.730861971	0.029299388	-2.966520069	0.004798845	0.178355375	-2.085428694	0.249841152	62	b_rostralmiddlefrontal_t	ENSG00000244398	AC116533.1	11
ENSG00000186094	-0.776581243	-0.003824396	-2.965534307	0.004811704	0.178368057	-2.348724625	0.226549094	62	b_rostralmiddlefrontal_t	ENSG00000186094	AGBL4	1
ENSG00000238113	1.341933856	0.023522832	2.964926189	0.004819652	0.178368057	-2.293514697	0.418406961	62	b_rostralmiddlefrontal_t	ENSG00000238113	LINC01410	9
ENSG00000120217	0.791835683	0.003332971	2.962522458	0.004848634	0.178467495	-2.185610721	0.270648242	62	b_rostralmiddlefrontal_t	ENSG00000120217	CD274	9
ENSG00000126001	-0.494968645	0.001249852	-2.962420926	0.004849641	0.178467495	-2.480461524	0.140778872	62	b_rostralmiddlefrontal_t	ENSG00000126001	CEP250	20
ENSG00000113141	-0.385264457	-0.002347063	-2.959574098	0.00488482	0.178467495	-2.465775595	0.214009374	62	b_rostralmiddlefrontal_t	ENSG00000113141	IK	5
ENSG00000173156	2.678769207	-0.039554543	2.959889302	0.00488596	0.178467495	-2.233594145	0.323074226	62	b_rostralmiddlefrontal_t	ENSG00000173156	RHOD	11
ENSG00000165280	-0.286869775	0.002152353	-2.959337521	0.004887955	0.178467495	-2.46168172	0.578925097	62	b_rostralmiddlefrontal_t	ENSG00000165280	VCP	9
ENSG00000111405	-1.034414062	0.006780651	-2.958704617	0.004901679	0.178467495	-2.131971588	0.439227893	62	b_rostralmiddlefrontal_t	ENSG00000111405	ENDOU	12
ENSG00000081277	-1.741932438	0.011166488	-2.958134822	0.004909257	0.178467495	-2.130602035	0.345281423	62	b_rostralmiddlefrontal_t	ENSG00000081277	PKP1	1
ENSG00000168899	-1.161180656	0.008236019	-2.95781997	0.004913448	0.178467495	-2.165389633	0.117321241	62	b_rostralmiddlefrontal_t	ENSG00000168899	VAMP5	2
ENSG00000174951	-0.532991745	-0.011349062	-2.956922911	0.004920068	0.178467495	-2.25437012	0.169098775	62	b_rostralmiddlefrontal_t	ENSG00000174951	FUT1	19
ENSG00000124839	-1.781291623	0.02242664	-2.956599001	0.004929735	0.178467495	-2.105228509	0.325648597	62	b_rostralmiddlefrontal_t	ENSG00000124839	RAB17	2
ENSG00000137561	1.001549416	-0.007613113	2.955934471	0.004936875	0.178467495	-2.125584406	0.272785197	62	b_rostralmiddlefrontal_t	ENSG00000137561	TTPA	8
ENSG00000177839	0.854769249	-0.000756261	2.955443009	0.004945201	0.178467495	-2.298825215	0.177602689	62	b_rostralmiddlefrontal_t	ENSG00000177839	PCDHB9	5
ENSG00000160606	-0.999811167	0.008194628	-2.95282748	0.004979913	0.179074298	-2.143842245	0.293219218	62	b_rostralmiddlefrontal_t	ENSG00000160606	TLCD1	17
ENSG00000149742	-0.907534594	0.017080553	-2.952514407	0.004982562	0.179074298	-2.160753193	0.195726924	62	b_rostralmiddlefrontal_t	ENSG00000149742	SLC22A9	11
ENSG00000074266	0.599087719	0.000348542	2.950867393	0.00500523	0.179518867	-2.407708528	0.352540526	62	b_rostralmiddlefrontal_t	ENSG00000074266	EED	11
ENSG00000134490	-0.693000214	0.01003123	-2.948697462	0.005036359	0.179583679	-2.343640692	0.373249362	62	b_rostralmiddlefrontal_t	ENSG00000134490	TMEM241	18
ENSG00000100749	-0.714818465	0.003213988	-2.948600059	0.005037687	0.179583679	-2.331954849	0.125694208	62	b_rostralmiddlefrontal_t	ENSG00000100749	VRK1	14
ENSG00000117682	-0.40791239	0.010281826	-2.948183954	0.005037945	0.179583679	-2.463255933	0.361278762	62	b_rostralmiddlefrontal_t	ENSG00000117682	DHDDS	1
ENSG00000134852	0.350455737	0.002854271	2.94234941	0.005118108	0.182068861	-2.448501184	0.237657186	62	b_rostralmiddlefrontal_t	ENSG00000134852	CLOCK	4
ENSG00000132965	-1.133082804	-0.006435164	-2.940919922	0.005143411	0.18236133	-2.259595724	0.324942014	62	b_rostralmiddlefrontal_t	ENSG00000132965	ALOX5AP	13
ENSG00000172340	-0.658925363	-0.008445711	-2.940643557	0.005147253	0.18236133	-2.399437365	0.207681885	62	b_rostralmiddlefrontal_t	ENSG00000172340	SUCLG2	3
ENSG00000183662	-0.603138638	-0.0089865	-2.939096878	0.005166377	0.182667578	-2.400473097	0.295162955	62	b_rostralmiddlefrontal_t	ENSG00000183662	FAM19A1	3
ENSG00000180113	0.448721139	0.005654479	2.937942984	0.005179437	0.18275865	-2.398273023	0.134709238	62	b_rostralmiddlefrontal_t	ENSG00000180113	TDRD6	6
ENSG00000066557	-0.629184212	0.004852562	-2.936550586	0.005204479	0.182823443	-2.460554561	0.217431299	62	b_rostralmiddlefrontal_t	ENSG00000066557	LRRC40	1
ENSG00000276248	0.797659567	0.017381987	2.936225202	0.00520738	0.182823443	-2.262756873	0.16953877	62	b_rostralmiddlefrontal_t	ENSG00000276248	AL442125.1	13
ENSG00000251034	-1.064086332	-0.004670591	-2.934855699	0.00522835	0.182823443	-2.336464043	0.302346302	62	b_rostralmiddlefrontal_t	ENSG00000251034	AC037459.2	8
ENSG00000164398	0.555759417	0.001554421	2.934768795	0.005228769	0.182823443	-2.512766373	0.335928079	62	b_rostralmiddlefrontal_t	ENSG00000164398	ACSL6	5
ENSG00000113273	0.567915773	0.00306698	2.93429225	0.005233896	0.182823443	-2.45951835	0.797161811	62	b_rostralmiddlefrontal_t	ENSG00000113273	ARSB	5
ENSG00000198695	1.06168046	0.013933652	2.933733984	0.005244204	0.182823443	-2.48719657	0.18655937	62	b_rostralmiddlefrontal_t	ENSG00000198695	MT-ND6	MT
ENSG00000260461	0.906205423	0.008660883	2.931388245	0.005275693	0.183114403	-2.213227437	0.199859496	62	b_rostralmiddlefrontal_t	ENSG00000260461	AL133355.1	10
ENSG00000251562	0.777488448	0.018408788	2.930506108	0.005290077	0.183114403	-2.338394949	0.125491007	62	b_rostralmiddlefrontal_t	ENSG00000251562	MALAT1	11
ENSG00000280067	1.112052838	0.006353171	2.930210937	0.005294291	0.183114403	-2.252162404	0.157357106	62	b_rostralmiddlefrontal_t	ENSG00000280067	AC023818.1	16
ENSG00000168386	-0.971314554	0.01852345	-2.930191345	0.005294571	0.183114403	-2.481880026	0.167858716	62	b_rostralmiddlefrontal_t	ENSG00000168386	FILIP1L	3
ENSG00000119638	0.380026389	0.002070362	2.928537128	0.005312652	0.1833759	-2.513292191	0.250553215	62	b_rostralmiddlefrontal_t	ENSG00000119638	NEK9	14
ENSG00000236670	1.210027896	0.017076932	2.926083718	0.005353535	0.18442186	-2.216518225	0.177210076	62	b_rostralmiddlefrontal_t	ENSG00000236670	KRT18P5	22
ENSG00000143543	0.539006904	0.005276201	2.924737075	0.00537051	0.184641721	-2.513944892	0.16072758	62	b_rostralmiddlefrontal_t	ENSG00000143543	JTB	1
ENSG00000183520	-0.426607288	-0.001912964	-2.9214488	0.005415148	0.185809925	-2.428119036	0.990691933	62	b_rostralmiddlefrontal_t	ENSG00000183520	UTP11	1
ENSG00000116096	0.830663385	0.006543795	2.919780569	0.005445207	0.185979967	-2.344206421	0.300621002	62	b_rostralmiddlefrontal_t	ENSG00000116096	SPR	2
ENSG00000161249	-1.066118276	-0.009504452	-2.919443251	0.005450154	0.185979967	-2.267658556	0.28205833	62	b_rostralmiddlefrontal_t	ENSG00000161249	DMKN	19
ENSG00000164663	0.423469406	0.005263579	2.918850712	0.005453176	0.185979967	-2.538711286	0.22880283	62	b_rostralmiddlefrontal_t	ENSG00000164663	USP49	6
ENSG00000225683	0.842422027	0.016981359	2.918377654	0.005462781	0.185979967	-2.250966102	0.282961941	62	b_rostralmiddlefrontal_t	ENSG00000225683	PACRG-AS3	6
ENSG00000254402	2.168816814	0.010389039	2.909981792	0.005590632	0.189961601	-2.223808263	0.201836676	62	b_rostralmiddlefrontal_t	ENSG00000254402	LRRC24	8
ENSG00000163959	0.927014378	-0.014818626	2.90837971	0.005609373	0.190097992	-2.221145943	0.137542959	62	b_rostralmiddlefrontal_t	ENSG00000163959	SLC51A	3
ENSG00000091536	-1.001638098	0.016453759	-2.908266547	0.005616457	0.190097992	-2.410807724	0.226046101	62	b_rostralmiddlefrontal_t	ENSG00000091536	MYO15A	17
ENSG00000165606	-1.617035582	0.006682416	-2.906244436	0.005647046	0.190348145	-2.210295158	0.372859989	62	b_rostralmiddlefrontal_t	ENSG00000165606	DRGX	10
ENSG00000277159	-0.778034075	0.003682314	-2.90534728	0.005654865	0.190348145	-2.254809407	0.237105632	62	b_rostralmiddlefrontal_t	ENSG00000277159	AL139384.2	13
ENSG00000160124	-0.534347848	0.00659485	-2.905232541	0.005656608	0.190348145	-2.26335316	0.368683596	62	b_rostralmiddlefrontal_t	ENSG00000160124	CCDC58	3
ENSG00000185811	1.030368096	0.005707691	2.903734287	0.005685233	0.190510308	-2.356768579	0.234334671	62	b_rostralmiddlefrontal_t	ENSG00000185811	IKZF1	7
ENSG00000105650	-1.059300343	0.017691853	-2.903189718	0.005693549	0.190510308	-2.378438457	0.22591647	62	b_rostralmiddlefrontal_t	ENSG00000105650	PDE4C	19
ENSG00000172461	0.471249912	-0.00409954	2.901932997	0.005706951	0.190510308	-2.531270519	0.428332543	62	b_rostralmiddlefrontal_t	ENSG00000172461	FUT9	6
ENSG00000137502	0.550573358	-0.002916889	2.901967834	0.0057114	0.190510308	-2.59002694	0.245526211	62	b_rostralmiddlefrontal_t	ENSG00000137502	RAB30	11
ENSG00000246363	-1.167997846	-0.01088937	-2.901718448	0.005716074	0.190510308	-2.231136805	0.244236002	62	b_rostralmiddlefrontal_t	ENSG00000246363	LINC02458	12
ENSG00000204560	-0.402491294	0.008523834	-2.899479619	0.005744654	0.190963536	-2.512121612	0.291624118	62	b_rostralmiddlefrontal_t	ENSG00000204560	DHX16	6
ENSG00000229152	1.017937964	-0.004122395	2.89832941	0.005766368	0.190963536	-2.248015721	0.300334156	62	b_rostralmiddlefrontal_t	ENSG00000229152	ANKRD10-IT1	13
ENSG00000280073	1.080485791	0.024241055	2.898334251	0.005768202	0.190963536	-2.249990223	0.174334988	62	b_rostralmiddlefrontal_t	ENSG00000280073	AL157996.1	14
ENSG00000250608	0.800473615	0.033918126	2.897613041	0.005773495	0.190963536	-2.272042945	0.168131626	62	b_rostralmiddlefrontal_t	ENSG00000250608	AC010210.1	3
ENSG00000180096	0.912380533	0.005479291	2.894633816	0.005823096	0.192239374	-2.280376202	0.258314011	62	b_rostralmiddlefrontal_t	ENSG00000180096	Sep-01	16
ENSG00000156787	0.55784966	0.005666023	2.893093251	0.005846474	0.192397677	-2.536713726	0.393784254	62	b_rostralmiddlefrontal_t	ENSG00000156787	TBC1D31	8
ENSG00000205364	-1.623404446	0.00859675	-2.892886138	0.005853051	0.192397677	-2.504038523	0.283948842	62	b_rostralmiddlefrontal_t	ENSG00000205364	MT1M	16
ENSG00000150054	-0.59984837	0.001939487	-2.891917458	0.005867915	0.192397677	-2.554340377	0.291280676	62	b_rostralmiddlefrontal_t	ENSG00000150054	MPP7	10
ENSG00000161664	2.062141183	0.027841057	2.891084203	0.005881369	0.192397677	-2.244894255	0.204899703	62	b_rostralmiddlefrontal_t	ENSG00000161664	ASB16	17
ENSG00000165591	0.734678176	0.020743514	2.89059889	0.00588308	0.192397677	-2.258408834	0.21577011	62	b_rostralmiddlefrontal_t	ENSG00000165591	FAAH2	X
ENSG00000167637	0.503737385	0.008577705	2.886931507	0.005941199	0.193717746	-2.570008161	0.120641599	62	b_rostralmiddlefrontal_t	ENSG00000167637	ZNF283	19
ENSG00000267980	1.889214074	-0.042930655	2.886930548	0.005947132	0.193717746	-2.258277009	0.203471557	62	b_rostralmiddlefrontal_t	ENSG00000267980	AC007292.1	19
ENSG00000204264	-0.884752962	-0.006054756	-2.886324511	0.005956785	0.193717746	-2.430300998	0.142333161	62	b_rostralmiddlefrontal_t	ENSG00000204264	PSMB8	6
ENSG00000123080	0.858639614	0.002443669	2.88528198	0.005973423	0.193897084	-2.367720569	0.171845428	62	b_rostralmiddlefrontal_t	ENSG00000123080	CDKN2C	1
ENSG00000121542	0.37816045	-0.004613032	2.881851664	0.006022455	0.195125308	-2.510862799	0.177685754	62	b_rostralmiddlefrontal_t	ENSG00000121542	SEC22A	3
ENSG00000105948	0.926964681	0.009032257	2.881408552	0.006035621	0.195189059	-2.462057863	0.113973805	62	b_rostralmiddlefrontal_t	ENSG00000105948	TTC26	7
ENSG00000164930	-0.53373041	-0.008112919	-2.878962022	0.006069169	0.195910527	-2.498584438	0.137576264	62	b_rostralmiddlefrontal_t	ENSG00000164930	FZD6	8
ENSG00000171116	-0.784866958	0.009390819	-2.875213576	0.006133643	0.197625749	-2.381537981	0.168674275	62	b_rostralmiddlefrontal_t	ENSG00000171116	HSFX1	X
ENSG00000166928	1.342336867	-0.020599448	2.873431937	0.006165609	0.198056531	-2.282105797	0.152564904	62	b_rostralmiddlefrontal_t	ENSG00000166928	MS4A14	11
ENSG00000118939	-0.784501866	0.00496151	-2.870779897	0.006209401	0.198056531	-2.457439556	0.631747012	62	b_rostralmiddlefrontal_t	ENSG00000118939	UCHL3	13
ENSG00000166197	-0.313412959	0.004096755	-2.869823471	0.006219131	0.198056531	-2.705953838	0.1841374	62	b_rostralmiddlefrontal_t	ENSG00000166197	NOLC1	10
ENSG00000138639	-0.563323888	0.015530388	-2.870100997	0.006219198	0.198056531	-2.635075988	0.215800301	62	b_rostralmiddlefrontal_t	ENSG00000138639	ARHGAP24	4
ENSG00000040608	2.287708217	0.005119009	2.869816625	0.006225378	0.198056531	-2.324036411	0.18860355	62	b_rostralmiddlefrontal_t	ENSG00000040608	RTN4R	22
ENSG00000273311	0.908091993	0.016537347	2.869786703	0.006225875	0.198056531	-2.365974883	0.381976656	62	b_rostralmiddlefrontal_t	ENSG00000273311	DGCR11	22
ENSG00000267107	1.958968129	-0.040627182	2.869600544	0.006228967	0.198056531	-2.293674726	0.154673745	62	b_rostralmiddlefrontal_t	ENSG00000267107	PCAT19	19
ENSG00000235750	-1.328269328	-0.00467665	-2.868846732	0.006241504	0.198056531	-2.403613481	0.243180885	62	b_rostralmiddlefrontal_t	ENSG00000235750	KIAA0040	1
ENSG00000212916	-0.730466847	-0.000928245	-2.867924996	0.006251137	0.198056531	-2.391796389	0.167162805	62	b_rostralmiddlefrontal_t	ENSG00000212916	MAP10	1
ENSG00000188580	-0.474694244	-0.017329968	-2.866848878	0.006268682	0.198056531	-2.650854292	0.208486332	62	b_rostralmiddlefrontal_t	ENSG00000188580	NKAIN2	6
ENSG00000231889	0.516746619	-0.000186418	2.866550236	0.006273678	0.198056531	-2.512041301	0.392356817	62	b_rostralmiddlefrontal_t	ENSG00000231889	TRAF3IP2-AS1	6
ENSG00000135249	-0.438297457	0.002026703	-2.864912491	0.006301136	0.198056531	-2.561294237	0.116153635	62	b_rostralmiddlefrontal_t	ENSG00000135249	RINT1	7
ENSG00000268220	-2.291553616	0.006174223	-2.865086814	0.006304387	0.198056531	-2.450342362	0.180118804	62	b_rostralmiddlefrontal_t	ENSG00000268220	AC008040.5	3
ENSG00000176383	-0.851473569	0.008134921	-2.864122862	0.006320603	0.198056531	-2.468253801	0.438386016	62	b_rostralmiddlefrontal_t	ENSG00000176383	B3GNT4	12
ENSG00000256008	-1.11098734	0.003684772	-2.864108872	0.006320838	0.198056531	-2.314049313	0.206006046	62	b_rostralmiddlefrontal_t	ENSG00000256008	AC125616.1	12
ENSG00000274292	0.977559496	0.02023458	2.863635867	0.00632881	0.198056531	-2.426069731	0.199661138	62	b_rostralmiddlefrontal_t	ENSG00000274292	AC084018.2	12
ENSG00000100109	-0.396129974	0.006392621	-2.86167683	0.006355715	0.198542044	-2.669781185	0.255984852	62	b_rostralmiddlefrontal_t	ENSG00000100109	TFIP11	22
ENSG00000213145	1.857518126	-0.019227553	2.856748194	0.006445953	0.200645763	-2.334869738	0.220142789	62	b_rostralmiddlefrontal_t	ENSG00000213145	CRIP1	14
ENSG00000245937	-0.480900978	0.005688591	-2.855880973	0.006454635	0.200645763	-2.673705056	0.175350067	62	b_rostralmiddlefrontal_t	ENSG00000245937	LINC01184	5
ENSG00000267796	-0.703190744	0.004596779	-2.855936381	0.006457591	0.200645763	-2.495706678	0.195268514	62	b_rostralmiddlefrontal_t	ENSG00000267796	LIN37	19
ENSG00000133114	-0.398929194	0.00058446	-2.853043706	0.006503494	0.201173101	-2.704499522	0.221879136	62	b_rostralmiddlefrontal_t	ENSG00000133114	GPALPP1	13
ENSG00000143179	0.355190793	0.006961476	2.852296061	0.006516441	0.201173101	-2.676185789	0.146327812	62	b_rostralmiddlefrontal_t	ENSG00000143179	UCK2	1
ENSG00000132321	-0.714372808	-0.011440551	-2.852644676	0.006516699	0.201173101	-2.680602466	0.166325482	62	b_rostralmiddlefrontal_t	ENSG00000132321	IQCA1	2
ENSG00000266918	1.623838331	0.007426491	2.851817049	0.006531055	0.201173101	-2.586876913	0.213899631	62	b_rostralmiddlefrontal_t	ENSG00000266918	AC091132.4	17
ENSG00000102805	0.393168996	0.004987339	2.851208205	0.006535323	0.201173101	-2.701226387	0.142597202	62	b_rostralmiddlefrontal_t	ENSG00000102805	CLN5	13
ENSG00000125869	1.006039047	-0.008041229	2.851083127	0.00654381	0.201173101	-2.697609206	0.176060997	62	b_rostralmiddlefrontal_t	ENSG00000125869	LAMP5	20
ENSG00000115556	-0.769506416	0.033753253	-2.849886255	0.00656466	0.201458783	-2.507475286	0.136553108	62	b_rostralmiddlefrontal_t	ENSG00000115556	PLCD4	2
ENSG00000277534	0.727352744	0.018261822	2.847347513	0.006609091	0.202465843	-2.562826158	0.106154008	62	b_rostralmiddlefrontal_t	ENSG00000277534	AC007996.1	18
ENSG00000137312	-0.392738236	-0.001094745	-2.846295026	0.006621233	0.202481955	-2.724588691	0.128465424	62	b_rostralmiddlefrontal_t	ENSG00000137312	FLOT1	6
ENSG00000180257	0.875077633	0.002341247	2.845162832	0.006645618	0.20287175	-2.415993168	0.365621656	62	b_rostralmiddlefrontal_t	ENSG00000180257	ZNF816	19
ENSG00000175170	1.535556616	-0.012568328	2.84458405	0.006657772	0.202887462	-2.367952653	0.195044721	62	b_rostralmiddlefrontal_t	ENSG00000175170	FAM182B	20
ENSG00000160633	-0.396187798	-0.00678709	-2.841783985	0.006701035	0.203514646	-2.713100051	0.228731108	62	b_rostralmiddlefrontal_t	ENSG00000160633	SAFB	19
ENSG00000124486	0.314708604	-0.003348493	2.841746341	0.006701704	0.203514646	-2.724296193	0.314505393	62	b_rostralmiddlefrontal_t	ENSG00000124486	USP9X	X
ENSG00000083857	0.478920508	0.005485587	2.839523039	0.006743162	0.204417482	-2.74767643	0.283344825	62	b_rostralmiddlefrontal_t	ENSG00000083857	FAT1	4
ENSG00000274414	2.167804358	0.032634126	2.838098888	0.006773326	0.204975429	-2.362519452	0.206660226	62	b_rostralmiddlefrontal_t	ENSG00000274414	AL121772.1	20
ENSG00000081059	0.827839943	0.004075003	2.83420579	0.006843586	0.206114739	-2.624856763	0.190488667	62	b_rostralmiddlefrontal_t	ENSG00000081059	TCF7	5
ENSG00000111530	0.305859226	-0.002021495	2.833514703	0.006849644	0.206114739	-2.701386792	0.432818969	62	b_rostralmiddlefrontal_t	ENSG00000111530	CAND1	12
ENSG00000263986	2.220330422	-0.041416163	2.833538682	0.006855693	0.206114739	-2.369313544	0.257663502	62	b_rostralmiddlefrontal_t	ENSG00000263986	AC087393.2	17
ENSG00000065923	0.43160678	-0.004251854	2.832611745	0.006866055	0.206114739	-2.740338506	0.21348963	62	b_rostralmiddlefrontal_t	ENSG00000065923	SLC9A7	X
ENSG00000151376	-0.562954452	0.002606094	-2.832638302	0.006870097	0.206114739	-2.707504489	0.518442047	62	b_rostralmiddlefrontal_t	ENSG00000151376	ME3	11
ENSG00000241231	1.875266154	-0.029813034	2.831110219	0.006899934	0.20648279	-2.371968013	0.195384589	62	b_rostralmiddlefrontal_t	ENSG00000241231	AC022294.1	3
ENSG00000149923	-0.672530979	0.002141112	-2.830755907	0.006906056	0.20648279	-2.607553467	0.200406708	62	b_rostralmiddlefrontal_t	ENSG00000149923	PPP4C	16
ENSG00000145916	-0.379573328	0.00683209	-2.827292068	0.006963484	0.207643708	-2.713349796	0.174671948	62	b_rostralmiddlefrontal_t	ENSG00000145916	RMND5B	5
ENSG00000258498	1.142787565	0.048230431	2.827363651	0.006968709	0.207643708	-2.393367378	0.112111883	62	b_rostralmiddlefrontal_t	ENSG00000258498	DIO3OS	14
ENSG00000225178	2.579641694	-0.018095329	2.826460061	0.006985391	0.207785582	-2.400827985	0.182156457	62	b_rostralmiddlefrontal_t	ENSG00000225178	RPSAP58	19
ENSG00000104228	-0.432098759	0.008394243	-2.825170235	0.007002701	0.207945628	-2.699223074	0.174118198	62	b_rostralmiddlefrontal_t	ENSG00000104228	TRIM35	8
ENSG00000119760	-0.328787459	0.000500828	-2.822294796	0.007056174	0.208841874	-2.814925985	0.161829893	62	b_rostralmiddlefrontal_t	ENSG00000119760	SUPT7L	2
ENSG00000188613	0.807899981	0.010595989	2.821843987	0.007067771	0.208841874	-2.477092025	0.161030686	62	b_rostralmiddlefrontal_t	ENSG00000188613	NANOS1	10
ENSG00000175106	0.785950154	0.020823807	2.820648406	0.007093573	0.208841874	-2.642429726	0.185725462	62	b_rostralmiddlefrontal_t	ENSG00000175106	TVP23C	17
ENSG00000283529	1.462931262	0.007616215	2.82056451	0.007095146	0.208841874	-2.460381352	0.207532106	62	b_rostralmiddlefrontal_t	ENSG00000283529	AL035685.1	20
ENSG00000124098	0.491450116	-0.003353204	2.820203965	0.007095294	0.208841874	-2.721123232	0.729331678	62	b_rostralmiddlefrontal_t	ENSG00000124098	FAM210B	20
ENSG00000173406	0.479383827	-0.01927974	2.818670557	0.007124112	0.208841874	-2.705515032	0.26251567	62	b_rostralmiddlefrontal_t	ENSG00000173406	DAB1	1
ENSG00000257594	-1.194080949	-0.002266963	-2.818615138	0.007131788	0.208841874	-2.568560092	0.235017755	62	b_rostralmiddlefrontal_t	ENSG00000257594	GALNT4	12
ENSG00000130956	-0.421290527	6.61E-05	-2.81812335	0.007134423	0.208841874	-2.830631207	0.21518544	62	b_rostralmiddlefrontal_t	ENSG00000130956	HABP4	9
ENSG00000008083	-0.408952679	-0.002972376	-2.81778988	0.007140712	0.208841874	-2.789684483	0.16483832	62	b_rostralmiddlefrontal_t	ENSG00000008083	JARID2	6
ENSG00000230630	1.225665021	0.029689148	2.817392214	0.007154864	0.208854046	-2.606806287	0.198719566	62	b_rostralmiddlefrontal_t	ENSG00000230630	DNM3OS	1
ENSG00000148308	-0.380282632	0.008958199	-2.816022127	0.007174141	0.208854046	-2.723211089	0.599395532	62	b_rostralmiddlefrontal_t	ENSG00000148308	GTF3C5	9
ENSG00000152409	0.383381466	0.00388529	2.81489616	0.00719551	0.208854046	-2.776648861	0.908460855	62	b_rostralmiddlefrontal_t	ENSG00000152409	JMY	5
ENSG00000168792	-0.768372374	0.022507242	-2.814913001	0.007199348	0.208854046	-2.528730939	0.120197104	62	b_rostralmiddlefrontal_t	ENSG00000168792	ABHD15	17
ENSG00000125850	-1.154545144	-0.023952336	-2.814605383	0.007201037	0.208854046	-2.437677074	0.514559397	62	b_rostralmiddlefrontal_t	ENSG00000125850	OVOL2	20
ENSG00000246223	1.131743317	-0.010844534	2.809729521	0.007301039	0.210672977	-2.440933303	0.328865473	62	b_rostralmiddlefrontal_t	ENSG00000246223	LINC01550	14
ENSG00000261560	1.309582488	0.032105585	2.809259946	0.007310086	0.210672977	-2.417784928	0.258665794	62	b_rostralmiddlefrontal_t	ENSG00000261560	AC007216.3	16
ENSG00000182993	-1.117299971	0.016757018	-2.808990153	0.007315289	0.210672977	-2.45714546	0.173009442	62	b_rostralmiddlefrontal_t	ENSG00000182993	C12orf60	12
ENSG00000258610	2.621034447	-0.007901203	2.806389974	0.007365608	0.210672977	-2.42455408	0.424372325	62	b_rostralmiddlefrontal_t	ENSG00000258610	AF111169.1	14
ENSG00000172292	0.375314382	0.000861984	2.805832925	0.007369669	0.210672977	-2.846372551	0.22917207	62	b_rostralmiddlefrontal_t	ENSG00000172292	CERS6	2
ENSG00000260391	1.911236919	0.054281201	2.806011854	0.007372952	0.210672977	-2.546666707	0.115259203	62	b_rostralmiddlefrontal_t	ENSG00000260391	AC022336.2	3
ENSG00000075886	-2.012048619	-0.039696694	-2.80550866	0.007382735	0.210672977	-2.42616108	0.615789153	62	b_rostralmiddlefrontal_t	ENSG00000075886	TUBA3D	2
ENSG00000118007	0.384739941	-0.003829198	2.804377643	0.007397995	0.210672977	-2.79439217	0.368459859	62	b_rostralmiddlefrontal_t	ENSG00000118007	STAG1	3
ENSG00000102104	1.74740874	-0.01537262	2.80438413	0.007404643	0.210672977	-2.426823444	0.279280926	62	b_rostralmiddlefrontal_t	ENSG00000102104	RS1	X
ENSG00000232442	0.802800892	0.010994859	2.804028826	0.0074048	0.210672977	-2.447869323	0.171092267	62	b_rostralmiddlefrontal_t	ENSG00000232442	MHENCR	20
ENSG00000161381	-0.532189707	0.018125354	-2.804084181	0.007408292	0.210672977	-2.802763886	0.16060768	62	b_rostralmiddlefrontal_t	ENSG00000161381	PLXDC1	17
ENSG00000038219	-0.328948191	-0.003743767	-2.803824669	0.007408785	0.210672977	-2.847262966	0.143675709	62	b_rostralmiddlefrontal_t	ENSG00000038219	BOD1L1	4
ENSG00000148950	0.955082716	-0.001557656	2.803195308	0.00742787	0.210871651	-2.500803207	0.298434025	62	b_rostralmiddlefrontal_t	ENSG00000148950	IMMP1L	11
ENSG00000119411	-1.033731336	-0.017769382	-2.802102627	0.007449277	0.21113552	-2.483374382	0.175037428	62	b_rostralmiddlefrontal_t	ENSG00000119411	BSPRY	9
ENSG00000205643	-0.740851448	0.007174659	-2.800435859	0.007475227	0.211188708	-2.458725682	0.37819889	62	b_rostralmiddlefrontal_t	ENSG00000205643	CDPF1	22
ENSG00000164054	-0.573833045	0.004658279	-2.799731409	0.00749593	0.211188708	-2.838734385	0.116700961	62	b_rostralmiddlefrontal_t	ENSG00000164054	SHISA5	3
ENSG00000166863	1.11747626	-0.046003047	2.799571526	0.007499085	0.211188708	-2.505125739	0.206817029	62	b_rostralmiddlefrontal_t	ENSG00000166863	TAC3	12
ENSG00000179431	0.76028663	0.035283824	2.799461739	0.007499616	0.211188708	-2.58641953	0.220564904	62	b_rostralmiddlefrontal_t	ENSG00000179431	FJX1	11
ENSG00000267199	0.817650973	0.023396782	2.798213521	0.007524715	0.211553721	-2.554293	0.22434607	62	b_rostralmiddlefrontal_t	ENSG00000267199	AP001029.2	18
ENSG00000280255	2.308949764	-0.02967619	2.796059758	0.007568702	0.212172006	-2.628274333	0.123505284	62	b_rostralmiddlefrontal_t	ENSG00000280255	AC004947.2	7
ENSG00000284428	0.504001479	0.004349886	2.795043246	0.007582096	0.212172006	-2.724158991	0.309335146	62	b_rostralmiddlefrontal_t	ENSG00000284428	AC092329.4	19
ENSG00000261360	1.133593188	0.021459809	2.794328592	0.007603241	0.212172006	-2.465162723	0.299713373	62	b_rostralmiddlefrontal_t	ENSG00000261360	AC010491.1	5
ENSG00000204657	1.586300254	0.036341716	2.793697614	0.007615865	0.212172006	-2.552346068	0.229681054	62	b_rostralmiddlefrontal_t	ENSG00000204657	OR2H2	6
ENSG00000175826	0.652667868	-0.000763517	2.793189955	0.007626037	0.212172006	-2.833610277	0.364678321	62	b_rostralmiddlefrontal_t	ENSG00000175826	CTDNEP1	17
ENSG00000261668	1.11800118	-0.005374187	2.792589478	0.007638084	0.212172006	-2.49753943	0.232271149	62	b_rostralmiddlefrontal_t	ENSG00000261668	AC093591.2	4
ENSG00000270154	1.201023966	-0.006383009	2.791965802	0.007650616	0.212172006	-2.532108375	0.203592472	62	b_rostralmiddlefrontal_t	ENSG00000270154	AC130352.1	8
ENSG00000171310	0.594951638	0.00375892	2.791855878	0.007652827	0.212172006	-2.827340426	0.279780639	62	b_rostralmiddlefrontal_t	ENSG00000171310	CHST11	12
ENSG00000143546	-2.931918921	-0.048445764	-2.791685442	0.007656256	0.212172006	-2.556068456	0.583166154	62	b_rostralmiddlefrontal_t	ENSG00000143546	S100A8	1
ENSG00000278456	1.494110478	0.003373261	2.79088542	0.007672369	0.212281067	-2.455086747	0.160861198	62	b_rostralmiddlefrontal_t	ENSG00000278456	AC015712.7	15
ENSG00000065970	0.359792688	0.003136212	2.788704075	0.007709532	0.212604207	-2.826135667	0.116742989	62	b_rostralmiddlefrontal_t	ENSG00000065970	FOXJ2	12
ENSG00000067445	-0.523789112	-0.004172572	-2.788789533	0.007714733	0.212604207	-2.903320545	0.311921349	62	b_rostralmiddlefrontal_t	ENSG00000067445	TRO	X
ENSG00000211454	0.894472969	0.053305689	2.787871579	0.007726414	0.212604207	-2.469099355	0.555974309	62	b_rostralmiddlefrontal_t	ENSG00000211454	AKR7L	1
ENSG00000078043	0.269212629	0.006354505	2.787483314	0.007734299	0.212604207	-2.890970525	0.308513768	62	b_rostralmiddlefrontal_t	ENSG00000078043	PIAS2	18
ENSG00000280367	1.959443499	-0.001381169	2.787297024	0.007745033	0.212604207	-2.477434718	0.163247646	62	b_rostralmiddlefrontal_t	ENSG00000280367	AP002364.1	11
ENSG00000186594	-0.925900436	0.004549329	-2.784615003	0.007799758	0.213308458	-2.664210236	0.276381196	62	b_rostralmiddlefrontal_t	ENSG00000186594	MIR22HG	17
ENSG00000271461	1.035438765	-0.001069266	2.784371983	0.007804735	0.213308458	-2.562819136	0.180380683	62	b_rostralmiddlefrontal_t	ENSG00000271461	AL109809.4	20
ENSG00000269473	1.062378158	0.025602653	2.784241868	0.0078074	0.213308458	-2.511773527	0.249646556	62	b_rostralmiddlefrontal_t	ENSG00000269473	AC012313.8	19
ENSG00000173889	0.433191269	-0.003922945	2.779567427	0.00789676	0.215412252	-2.911867427	0.32537888	62	b_rostralmiddlefrontal_t	ENSG00000173889	PHC3	3
ENSG00000262061	-1.147561812	-0.006370729	-2.776891918	0.00795935	0.216780359	-2.500999772	0.137793656	62	b_rostralmiddlefrontal_t	ENSG00000262061	AC129507.1	17
ENSG00000174099	0.60827519	-0.001329174	2.77491601	0.008000663	0.217565617	-2.855551491	0.287133315	62	b_rostralmiddlefrontal_t	ENSG00000174099	MSRB3	12
ENSG00000164024	0.347966941	0.000758691	2.773638491	0.008020391	0.217762363	-2.862801447	0.283054322	62	b_rostralmiddlefrontal_t	ENSG00000164024	METAP1	4
ENSG00000172409	-0.610175505	0.003160432	-2.772224548	0.008050154	0.218230523	-2.580925145	0.229949163	62	b_rostralmiddlefrontal_t	ENSG00000172409	CLP1	11
ENSG00000155749	0.831642136	0.014456865	2.771612472	0.008064379	0.218276706	-2.550787009	0.202880661	62	b_rostralmiddlefrontal_t	ENSG00000155749	ALS2CR12	2
ENSG00000138346	0.962486749	-0.007139028	2.769930488	0.008105786	0.218802402	-2.715974594	0.183984156	62	b_rostralmiddlefrontal_t	ENSG00000138346	DNA2	10
ENSG00000010379	-1.013484064	-0.02900954	-2.769783418	0.008108907	0.218802402	-2.57624217	0.314468823	62	b_rostralmiddlefrontal_t	ENSG00000010379	SLC6A13	12
ENSG00000084072	-0.425786436	0.008484783	-2.767205628	0.008156625	0.219526076	-2.831687129	0.144635629	62	b_rostralmiddlefrontal_t	ENSG00000084072	PPIE	1
ENSG00000154429	0.404425811	0.003645764	2.767004701	0.008160914	0.219526076	-2.898617874	0.423946785	62	b_rostralmiddlefrontal_t	ENSG00000154429	CCSAP	1
ENSG00000269938	0.754713472	0.003920494	2.764294746	0.008218971	0.220002752	-2.537713439	0.144745834	62	b_rostralmiddlefrontal_t	ENSG00000269938	AC068790.2	12
ENSG00000279786	1.623522467	0.008529964	2.764012114	0.008232237	0.220002752	-2.539820727	0.187027682	62	b_rostralmiddlefrontal_t	ENSG00000279786	AC105235.1	8
ENSG00000214941	-0.73781748	0.001466505	-2.763896448	0.008234726	0.220002752	-2.723147849	0.187607122	62	b_rostralmiddlefrontal_t	ENSG00000214941	ZSWIM7	17
ENSG00000137845	0.325208607	0.004061595	2.76355851	0.00823481	0.220002752	-2.861940677	0.320142853	62	b_rostralmiddlefrontal_t	ENSG00000137845	ADAM10	15
ENSG00000165626	0.561430427	0.007763051	2.762341429	0.008261055	0.220002752	-2.743778499	0.12734906	62	b_rostralmiddlefrontal_t	ENSG00000165626	BEND7	10
ENSG00000158270	-1.328216692	-0.010425146	-2.762406894	0.008266847	0.220002752	-2.84813813	0.22540316	62	b_rostralmiddlefrontal_t	ENSG00000158270	COLEC12	18
ENSG00000122862	-1.083786733	-0.015214357	-2.762400531	0.008266984	0.220002752	-2.880991351	0.125025301	62	b_rostralmiddlefrontal_t	ENSG00000122862	SRGN	10
ENSG00000265690	2.931214106	0.045581941	2.761602646	0.008284238	0.220079046	-2.52824785	0.175954715	62	b_rostralmiddlefrontal_t	ENSG00000265690	AC074143.1	16
ENSG00000079841	-0.427549858	0.000212332	-2.760767829	0.008295103	0.220079046	-2.929428095	0.214729425	62	b_rostralmiddlefrontal_t	ENSG00000079841	RIMS1	6
ENSG00000273437	1.83845516	-0.008751178	2.759583206	0.008328054	0.220617503	-2.518941322	0.110184062	62	b_rostralmiddlefrontal_t	ENSG00000273437	AC108673.3	3
ENSG00000275993	1.997628344	0.003604192	2.753929845	0.00845186	0.223192452	-2.713030493	0.344726152	62	b_rostralmiddlefrontal_t	ENSG00000275993	SIK1B	21
ENSG00000164684	0.497598447	-0.002345311	2.753752217	0.008452254	0.223192452	-2.929879515	0.181002792	62	b_rostralmiddlefrontal_t	ENSG00000164684	ZNF704	8
ENSG00000273226	1.315281145	-0.017081446	2.753394628	0.008463669	0.223192452	-2.531574081	0.348233219	62	b_rostralmiddlefrontal_t	ENSG00000273226	AL391834.2	9
ENSG00000005889	0.397007941	-0.003129101	2.751253901	0.00850373	0.22345036	-2.978722263	0.154653313	62	b_rostralmiddlefrontal_t	ENSG00000005889	ZFX	X
ENSG00000005194	-0.432156123	0.01168414	-2.751165567	0.00850569	0.22345036	-2.899712062	0.27292396	62	b_rostralmiddlefrontal_t	ENSG00000005194	CIAPIN1	16
ENSG00000075188	0.795221629	-0.010530094	2.750930336	0.008511906	0.22345036	-2.605569799	0.625465066	62	b_rostralmiddlefrontal_t	ENSG00000075188	NUP37	12
ENSG00000142408	-0.550788617	0.000265584	-2.750033535	0.008538175	0.223802896	-2.94751211	0.252356073	62	b_rostralmiddlefrontal_t	ENSG00000142408	CACNG8	19
ENSG00000173404	0.833624153	-0.005659191	2.747335457	0.008591058	0.224630525	-2.54962596	0.175978777	62	b_rostralmiddlefrontal_t	ENSG00000173404	INSM1	20
ENSG00000187672	-0.507048475	-0.003977023	-2.747446941	0.008595523	0.224630525	-2.98659055	0.189940809	62	b_rostralmiddlefrontal_t	ENSG00000187672	ERC2	3
ENSG00000248593	-0.844710267	0.001331801	-2.745994658	0.00862573	0.225082482	-2.628696406	0.391373316	62	b_rostralmiddlefrontal_t	ENSG00000248593	DSTNP2	12
ENSG00000267934	0.590095949	0.025818528	2.744956495	0.0086486	0.225144409	-2.827999962	0.412811575	62	b_rostralmiddlefrontal_t	ENSG00000267934	AC010300.1	19
ENSG00000178342	2.555939935	0.034003303	2.744202164	0.008668879	0.225144409	-2.572055717	0.198706762	62	b_rostralmiddlefrontal_t	ENSG00000178342	KCNG2	18
ENSG00000144191	1.300760992	-0.010983	2.742936652	0.008697487	0.225144409	-2.608441368	0.328423043	62	b_rostralmiddlefrontal_t	ENSG00000144191	CNGA3	2
ENSG00000280109	1.688359546	0.032354735	2.742489337	0.00870762	0.225144409	-2.695375508	0.220828088	62	b_rostralmiddlefrontal_t	ENSG00000280109	PLAC4	21
ENSG00000274561	1.258587336	0.012273948	2.741577566	0.008728308	0.225144409	-2.602591367	0.309105296	62	b_rostralmiddlefrontal_t	ENSG00000274561	AC005332.4	17
ENSG00000124444	-0.570310507	0.012580585	-2.741211729	0.0087307	0.225144409	-2.819787191	0.130945205	62	b_rostralmiddlefrontal_t	ENSG00000124444	ZNF576	19
ENSG00000237161	1.701402327	0.022913025	2.741215832	0.008736528	0.225144409	-2.618155844	0.163703409	62	b_rostralmiddlefrontal_t	ENSG00000237161	AC068446.1	15
ENSG00000144048	-0.552632609	-0.009527881	-2.740920712	0.008738759	0.225144409	-2.859004187	0.474543464	62	b_rostralmiddlefrontal_t	ENSG00000144048	DUSP11	2
ENSG00000196839	-1.131875325	0.020288209	-2.740871903	0.00874435	0.225144409	-2.628265535	0.498789901	62	b_rostralmiddlefrontal_t	ENSG00000196839	ADA	20
ENSG00000145911	-0.777696844	-0.003484199	-2.739942699	0.008765516	0.225356497	-2.840809347	0.178730137	62	b_rostralmiddlefrontal_t	ENSG00000145911	N4BP3	5
ENSG00000253336	1.020674192	0.020367659	2.737396303	0.008823761	0.226355386	-2.599927806	0.335564926	62	b_rostralmiddlefrontal_t	ENSG00000253336	AC018992.1	8
ENSG00000206573	0.708065288	0.010950931	2.736606495	0.008841899	0.226355386	-2.915255996	0.170927676	62	b_rostralmiddlefrontal_t	ENSG00000206573	THUMPD3-AS1	3
ENSG00000111325	-0.668957824	0.008378853	-2.736219129	0.008843326	0.226355386	-2.606793771	0.231745428	62	b_rostralmiddlefrontal_t	ENSG00000111325	OGFOD2	12
ENSG00000100564	0.483812818	-0.004004488	2.734643467	0.008879632	0.226951405	-2.820884689	0.12514348	62	b_rostralmiddlefrontal_t	ENSG00000100564	PIGH	14
ENSG00000178623	1.101508231	0.007805357	2.733304478	0.008918105	0.227601003	-2.617310114	0.101508753	62	b_rostralmiddlefrontal_t	ENSG00000178623	GPR35	2
ENSG00000188659	0.995988594	0.016153479	2.73101687	0.008971254	0.228622706	-2.656044409	0.152650877	62	b_rostralmiddlefrontal_t	ENSG00000188659	SAXO2	15
ENSG00000183386	-0.84578336	-0.004519959	-2.72848582	0.009027939	0.229253008	-2.672332512	0.144999539	62	b_rostralmiddlefrontal_t	ENSG00000183386	FHL3	1
ENSG00000260400	0.916254249	-0.004093867	2.728552163	0.009028612	0.229253008	-2.655425279	0.11919539	62	b_rostralmiddlefrontal_t	ENSG00000260400	AL513534.1	10
ENSG00000114737	1.670876937	-0.034161594	2.7282707	0.009035444	0.229253008	-2.589170708	0.151553549	62	b_rostralmiddlefrontal_t	ENSG00000114737	CISH	3
ENSG00000116774	1.251783529	0.026921556	2.726280245	0.009082233	0.230105244	-2.740594537	0.112822413	62	b_rostralmiddlefrontal_t	ENSG00000116774	OLFML3	1
ENSG00000144182	1.054841849	0.014209673	2.725044753	0.009111388	0.230508868	-2.70979935	0.26318766	62	b_rostralmiddlefrontal_t	ENSG00000144182	LIPT1	2
ENSG00000185610	1.138701718	0.007862532	2.723160364	0.009156022	0.230602153	-2.716379625	0.199613254	62	b_rostralmiddlefrontal_t	ENSG00000185610	DBX2	12
ENSG00000162076	1.249315174	0.016473698	2.722986857	0.009160142	0.230602153	-2.66042	0.377170812	62	b_rostralmiddlefrontal_t	ENSG00000162076	FLYWCH2	16
ENSG00000082458	-0.314415323	0.004429193	-2.722402406	0.009166402	0.230602153	-3.020818668	0.244806867	62	b_rostralmiddlefrontal_t	ENSG00000082458	DLG3	X
ENSG00000092054	-1.389038332	0.002557193	-2.722569361	0.009170062	0.230602153	-2.729573262	0.174725442	62	b_rostralmiddlefrontal_t	ENSG00000092054	MYH7	14
ENSG00000187187	0.370594187	0.00526554	2.721623167	0.009184944	0.230602153	-2.943011713	0.285731382	62	b_rostralmiddlefrontal_t	ENSG00000187187	ZNF546	19
ENSG00000198799	0.377170938	-0.001031219	2.7210527	0.009198539	0.230602153	-3.056234068	0.189561887	62	b_rostralmiddlefrontal_t	ENSG00000198799	LRIG2	1
ENSG00000237438	-1.404748492	0.006291016	-2.720600198	0.009216986	0.230602153	-2.778633774	0.178338873	62	b_rostralmiddlefrontal_t	ENSG00000237438	CECR7	22
ENSG00000197444	-0.418588952	0.002562577	-2.719204462	0.009242715	0.230602153	-2.960941445	0.197703091	62	b_rostralmiddlefrontal_t	ENSG00000197444	OGDHL	10
ENSG00000133048	-2.340055353	0.002724187	-2.719013767	0.00925495	0.230602153	-3.010832313	0.214286098	62	b_rostralmiddlefrontal_t	ENSG00000133048	CHI3L1	1
ENSG00000214029	0.452421191	0.013368957	2.718564022	0.009259111	0.230602153	-3.023492768	0.460197507	62	b_rostralmiddlefrontal_t	ENSG00000214029	ZNF891	12
ENSG00000204130	-0.374929072	-0.001482646	-2.718402856	0.009261935	0.230602153	-3.060466244	0.276183609	62	b_rostralmiddlefrontal_t	ENSG00000204130	RUFY2	10
ENSG00000177352	-0.793856144	0.003515957	-2.718047616	0.009278142	0.230602153	-2.774831896	0.309990015	62	b_rostralmiddlefrontal_t	ENSG00000177352	CCDC71	3
ENSG00000173473	0.359235392	0.000382353	2.717357385	0.009287058	0.230602153	-3.025099421	0.381984936	62	b_rostralmiddlefrontal_t	ENSG00000173473	SMARCC1	3
ENSG00000183921	2.436117139	0.019828235	2.716873084	0.009306407	0.230753883	-2.663290419	0.120089703	62	b_rostralmiddlefrontal_t	ENSG00000183921	SDR42E2	16
ENSG00000116704	0.63409478	0.006111342	2.715412221	0.009341674	0.231299307	-2.960007005	0.44188129	62	b_rostralmiddlefrontal_t	ENSG00000116704	SLC35D1	1
ENSG00000173218	0.921637551	0.027102122	2.714530124	0.009363028	0.231356219	-2.740670897	0.164492816	62	b_rostralmiddlefrontal_t	ENSG00000173218	VANGL1	1
ENSG00000184154	0.660501664	-0.003475594	2.714203828	0.009370518	0.231356219	-2.863943726	0.168480463	62	b_rostralmiddlefrontal_t	ENSG00000184154	LRTOMT	11
ENSG00000214063	1.485944704	0.021672346	2.712860633	0.009403567	0.231540876	-2.690355786	0.151373682	62	b_rostralmiddlefrontal_t	ENSG00000214063	TSPAN4	11
ENSG00000259488	1.435663386	0.016481266	2.712819695	0.009404563	0.231540876	-2.623105119	0.233117768	62	b_rostralmiddlefrontal_t	ENSG00000259488	AC023355.1	15
ENSG00000117616	0.499209061	0.017910037	2.710221823	0.009465449	0.232405306	-3.042274942	0.3387665	62	b_rostralmiddlefrontal_t	ENSG00000117616	RSRP1	1
ENSG00000146670	-0.911875385	-0.012447968	-2.710288562	0.00946634	0.232405306	-2.710912362	0.397622181	62	b_rostralmiddlefrontal_t	ENSG00000146670	CDCA5	11
ENSG00000248115	-1.12336013	-0.034287868	-2.708830391	0.009502098	0.232934434	-2.688018824	0.456144021	62	b_rostralmiddlefrontal_t	ENSG00000248115	AC023154.1	4
ENSG00000161955	-0.52205208	0.002628512	-2.70711758	0.009536536	0.232934434	-2.922201319	0.43657547	62	b_rostralmiddlefrontal_t	ENSG00000161955	TNFSF13	17
ENSG00000242498	-0.402609348	-0.003795775	-2.706997758	0.00953942	0.232934434	-2.976090084	0.260187685	62	b_rostralmiddlefrontal_t	ENSG00000242498	ARPIN	15
ENSG00000182979	-0.561763228	0.003693866	-2.707063507	0.009541345	0.232934434	-2.9264184	0.210224168	62	b_rostralmiddlefrontal_t	ENSG00000182979	MTA1	14
ENSG00000183258	-0.554417401	0.00055928	-2.706028274	0.009571164	0.233311698	-3.058522644	0.174753356	62	b_rostralmiddlefrontal_t	ENSG00000183258	DDX41	5
ENSG00000126561	-0.695941142	0.005074039	-2.705242037	0.009588257	0.233311698	-2.827086357	0.39089675	62	b_rostralmiddlefrontal_t	ENSG00000126561	STAT5A	17
ENSG00000188766	-1.310156811	0.023152234	-2.70498675	0.009596953	0.233311698	-2.874456335	0.433650786	62	b_rostralmiddlefrontal_t	ENSG00000188766	SPRED3	19
ENSG00000248161	-1.775852958	-0.034037852	-2.703654274	0.009630039	0.233410816	-2.633241814	0.659358798	62	b_rostralmiddlefrontal_t	ENSG00000248161	AC098487.1	4
ENSG00000183666	-0.818222075	0.022161441	-2.703384515	0.00963675	0.233410816	-2.917694378	0.156776811	62	b_rostralmiddlefrontal_t	ENSG00000183666	GUSBP1	5
ENSG00000107959	-0.356990137	-0.005833805	-2.702570939	0.009649172	0.233410816	-3.104100106	0.302744379	62	b_rostralmiddlefrontal_t	ENSG00000107959	PITRM1	10
ENSG00000175592	-1.896358262	0.022260987	-2.702668185	0.009654592	0.233410816	-2.637977946	0.155437499	62	b_rostralmiddlefrontal_t	ENSG00000175592	FOSL1	11
ENSG00000226757	1.349841104	-0.007197859	2.701952722	0.009672443	0.233518493	-2.683248609	0.165819465	62	b_rostralmiddlefrontal_t	ENSG00000226757	AC079341.1	4
ENSG00000089157	-0.41768149	-0.000837604	-2.699923048	0.009715374	0.234230553	-3.085654871	0.345405296	62	b_rostralmiddlefrontal_t	ENSG00000089157	RPLP0	12
ENSG00000224152	0.790287597	0.003690515	2.698835178	0.009742694	0.234476335	-2.692301525	0.148347158	62	b_rostralmiddlefrontal_t	ENSG00000224152	AC009506.1	2
ENSG00000185565	0.363903628	-0.003257028	2.698446507	0.009752472	0.234476335	-3.018684453	0.277682675	62	b_rostralmiddlefrontal_t	ENSG00000185565	LSAMP	3
ENSG00000139567	-0.693448628	0.009387625	-2.697278489	0.009789383	0.234747985	-2.865830066	0.217333193	62	b_rostralmiddlefrontal_t	ENSG00000139567	ACVRL1	12
ENSG00000169282	-0.494356448	-0.007202376	-2.697069199	0.009790705	0.234747985	-3.036451217	0.158049643	62	b_rostralmiddlefrontal_t	ENSG00000169282	KCNAB1	3
ENSG00000099385	0.839786199	0.030890148	2.694653305	0.009856306	0.235996259	-2.799626739	0.32619585	62	b_rostralmiddlefrontal_t	ENSG00000099385	BCL7C	16
ENSG00000155463	-0.32950713	0.001856615	-2.692287164	0.009908636	0.236391162	-3.060078956	0.442013247	62	b_rostralmiddlefrontal_t	ENSG00000155463	OXA1L	14
ENSG00000154743	-0.396530271	0.000180609	-2.692259615	0.00990934	0.236391162	-3.030537199	0.552861054	62	b_rostralmiddlefrontal_t	ENSG00000154743	TSEN2	3
ENSG00000181991	-0.386495119	0.004872475	-2.692097383	0.009913484	0.236391162	-3.007038502	0.594655196	62	b_rostralmiddlefrontal_t	ENSG00000181991	MRPS11	15
ENSG00000268460	-0.780920032	-0.005873599	-2.690598701	0.00995682	0.237100167	-2.778431319	0.138108275	62	b_rostralmiddlefrontal_t	ENSG00000268460	AC006262.1	19
ENSG00000278156	0.675642186	0.003816841	2.689767365	0.00997673	0.237250185	-2.836459283	0.237727654	62	b_rostralmiddlefrontal_t	ENSG00000278156	TSC22D1-AS1	13
ENSG00000169021	0.370096623	0.00737236	2.6857773	0.010076186	0.239082768	-3.047476096	0.165996259	62	b_rostralmiddlefrontal_t	ENSG00000169021	UQCRFS1	19
ENSG00000186831	-2.138392371	-0.020491316	-2.685892562	0.010081225	0.239082768	-2.668192311	0.232861447	62	b_rostralmiddlefrontal_t	ENSG00000186831	KRT17P2	17
ENSG00000134686	-0.423200992	-0.0008256	-2.68018018	0.010222562	0.242105261	-3.137269347	0.482656147	62	b_rostralmiddlefrontal_t	ENSG00000134686	PHC2	1
ENSG00000261428	1.322365013	0.011297342	2.679548409	0.010247039	0.242355688	-2.765026466	0.104320204	62	b_rostralmiddlefrontal_t	ENSG00000261428	AC097461.1	2
ENSG00000163655	0.31542672	0.000131652	2.678240465	0.010273422	0.242650424	-3.122664477	0.425753234	62	b_rostralmiddlefrontal_t	ENSG00000163655	GMPS	3
ENSG00000120254	-0.652435161	0.003217932	-2.677109372	0.010311452	0.242942345	-3.019819017	0.514192264	62	b_rostralmiddlefrontal_t	ENSG00000120254	MTHFD1L	6
ENSG00000137273	1.203535435	0.017377304	2.677026173	0.010313656	0.242942345	-2.787404184	0.180477833	62	b_rostralmiddlefrontal_t	ENSG00000137273	FOXF2	6
ENSG00000273156	1.297122525	-0.009132058	2.676411464	0.010329952	0.242997823	-2.820986801	0.243145302	62	b_rostralmiddlefrontal_t	ENSG00000273156	AC124016.2	4
ENSG00000104154	0.409877497	0.004555718	2.672276053	0.010432018	0.245001342	-3.094828901	0.165949587	62	b_rostralmiddlefrontal_t	ENSG00000104154	SLC30A4	15
ENSG00000213221	1.638712322	-0.015668965	2.671097495	0.010471814	0.245001342	-2.735569714	0.095627809	62	b_rostralmiddlefrontal_t	ENSG00000213221	DNLZ	9
ENSG00000271533	0.668192783	0.010929389	2.670889559	0.010477401	0.245001342	-3.160523985	0.497687866	62	b_rostralmiddlefrontal_t	ENSG00000271533	Z83843.1	X
ENSG00000120693	0.635424868	-0.012837541	2.670681923	0.010482983	0.245001342	-3.085024388	0.169168275	62	b_rostralmiddlefrontal_t	ENSG00000120693	SMAD9	13
ENSG00000117155	0.331457681	0.005783834	2.67028722	0.0104854	0.245001342	-3.057075826	0.128104572	62	b_rostralmiddlefrontal_t	ENSG00000117155	SSX2IP	1
ENSG00000169302	0.680914384	0.003169865	2.669309581	0.010519945	0.245383982	-3.031600817	0.112447349	62	b_rostralmiddlefrontal_t	ENSG00000169302	STK32A	5
ENSG00000189212	0.537871902	0.015446733	2.668937299	0.01052993	0.245383982	-3.107445991	0.165984145	62	b_rostralmiddlefrontal_t	ENSG00000189212	DPY19L2P1	7
ENSG00000187531	0.693050349	0.01607303	2.668360467	0.010545578	0.245420521	-2.979763162	0.169123638	62	b_rostralmiddlefrontal_t	ENSG00000187531	SIRT7	17
ENSG00000173269	-0.511989691	0.006286994	-2.666005355	0.010601182	0.246104128	-2.941656998	0.637850731	62	b_rostralmiddlefrontal_t	ENSG00000173269	MMRN2	10
ENSG00000164808	-0.363575396	0.001455119	-2.665814148	0.01060638	0.246104128	-3.158589226	0.320814114	62	b_rostralmiddlefrontal_t	ENSG00000164808	SPIDR	8
ENSG00000077616	0.462422233	0.001262243	2.665350688	0.01062051	0.246104128	-3.120654039	0.149880232	62	b_rostralmiddlefrontal_t	ENSG00000077616	NAALAD2	11
ENSG00000114013	0.751416096	0.006418565	2.664996846	0.010631427	0.246104128	-2.820585409	0.593862625	62	b_rostralmiddlefrontal_t	ENSG00000114013	CD86	3
ENSG00000231856	-0.744567055	-0.010815123	-2.663524392	0.010668804	0.246641807	-2.739421732	0.712522403	62	b_rostralmiddlefrontal_t	ENSG00000231856	AL162377.1	13
ENSG00000245156	1.098551558	0.000147913	2.661395448	0.010735448	0.247853771	-2.750502876	0.427734212	62	b_rostralmiddlefrontal_t	ENSG00000245156	AP001107.1	11
ENSG00000167862	-0.640624217	0.001731611	-2.660054526	0.010765175	0.248125821	-2.899513592	0.242358335	62	b_rostralmiddlefrontal_t	ENSG00000167862	MRPL58	17
ENSG00000118496	0.507580952	0.00829871	2.659750498	0.010780746	0.248125821	-3.198102529	0.203941291	62	b_rostralmiddlefrontal_t	ENSG00000118496	FBXO30	6
ENSG00000075239	-0.561579545	-0.000292247	-2.65941757	0.010789936	0.248125821	-3.153952341	0.421881019	62	b_rostralmiddlefrontal_t	ENSG00000075239	ACAT1	11
ENSG00000255031	2.274549048	-0.043212926	2.658408332	0.010817837	0.248213683	-2.737529379	0.191903265	62	b_rostralmiddlefrontal_t	ENSG00000255031	AP002807.1	11
ENSG00000153944	0.370355186	-0.000396441	2.657770431	0.010827164	0.248213683	-3.202958447	0.442294553	62	b_rostralmiddlefrontal_t	ENSG00000153944	MSI2	17
ENSG00000235513	1.079063348	-0.00480259	2.657735439	0.010836476	0.248213683	-2.813053813	0.245794109	62	b_rostralmiddlefrontal_t	ENSG00000235513	AL035681.1	22
ENSG00000062598	-0.340303924	-0.000316032	-2.656454163	0.010863692	0.248381816	-3.196844639	0.726667669	62	b_rostralmiddlefrontal_t	ENSG00000062598	ELMO2	20
ENSG00000168081	1.603840275	0.019477749	2.656373127	0.010874303	0.248381816	-2.73795632	0.133059809	62	b_rostralmiddlefrontal_t	ENSG00000168081	PNOC	8
ENSG00000138018	0.396219946	0.00556392	2.654843398	0.010908547	0.248381816	-3.15350051	0.143522564	62	b_rostralmiddlefrontal_t	ENSG00000138018	SELENOI	2
ENSG00000260729	1.483743916	0.006339617	2.655109347	0.010909502	0.248381816	-2.8062577	0.415632699	62	b_rostralmiddlefrontal_t	ENSG00000260729	AC009690.1	15
ENSG00000118849	1.27703337	0.024476002	2.654909997	0.010915063	0.248381816	-2.746178673	0.261621898	62	b_rostralmiddlefrontal_t	ENSG00000118849	RARRES1	3
ENSG00000273247	0.518827298	0.018282531	2.653313951	0.010951788	0.248659834	-3.039784371	0.314870985	62	b_rostralmiddlefrontal_t	ENSG00000273247	AC097376.2	4
ENSG00000182308	1.434077956	0.01363051	2.653296337	0.010960181	0.248659834	-2.757239743	0.166721494	62	b_rostralmiddlefrontal_t	ENSG00000182308	DCAF4L1	4
ENSG00000179195	0.454292474	0.002776349	2.652646423	0.010970077	0.248659834	-3.130600682	0.273943502	62	b_rostralmiddlefrontal_t	ENSG00000179195	ZNF664	12
ENSG00000095752	1.484338525	-0.007344121	2.652274158	0.01098839	0.248751473	-2.750642636	0.094896037	62	b_rostralmiddlefrontal_t	ENSG00000095752	IL11	19
ENSG00000173376	1.218159085	0.014773534	2.648482877	0.011095782	0.250616633	-2.805824472	0.21694733	62	b_rostralmiddlefrontal_t	ENSG00000173376	NDNF	4
ENSG00000136824	0.564799662	-0.008177307	2.64835032	0.011099538	0.250616633	-3.141261811	0.131061081	62	b_rostralmiddlefrontal_t	ENSG00000136824	SMC2	9
ENSG00000253276	0.736755806	-0.010055429	2.646103783	0.011163371	0.251731845	-3.000652085	0.251706767	62	b_rostralmiddlefrontal_t	ENSG00000253276	CCDC71L	7
ENSG00000066427	0.331639818	0.003976866	2.644793638	0.011192264	0.252057305	-3.224329254	0.515154594	62	b_rostralmiddlefrontal_t	ENSG00000066427	ATXN3	14
ENSG00000186369	0.689674467	-0.005757275	2.644493556	0.011209331	0.25211593	-3.08190471	0.267756992	62	b_rostralmiddlefrontal_t	ENSG00000186369	LINC00643	14
ENSG00000171488	0.492365259	0.005348075	2.643575556	0.011233034	0.252177846	-3.19587402	0.289797916	62	b_rostralmiddlefrontal_t	ENSG00000171488	LRRC8C	1
ENSG00000022556	-2.528141469	-0.008865368	-2.642776002	0.011258546	0.252177846	-2.888794199	0.910391636	62	b_rostralmiddlefrontal_t	ENSG00000022556	NLRP2	19
ENSG00000041353	-0.415777882	0.004237634	-2.642256791	0.011264945	0.252177846	-3.114373137	0.237895087	62	b_rostralmiddlefrontal_t	ENSG00000041353	RAB27B	18
ENSG00000142910	-0.90679259	0.004435788	-2.642378896	0.011269952	0.252177846	-2.906973641	0.180766641	62	b_rostralmiddlefrontal_t	ENSG00000142910	TINAGL1	1
ENSG00000173530	1.227112988	-0.03732526	2.640790035	0.011315699	0.25272623	-2.849180481	0.231460315	62	b_rostralmiddlefrontal_t	ENSG00000173530	TNFRSF10D	8
ENSG00000258472	0.872358809	0.000144919	2.640521141	0.011323457	0.25272623	-3.013308849	0.133150415	62	b_rostralmiddlefrontal_t	ENSG00000258472	AC005726.1	17
ENSG00000241258	0.368872556	0.006588869	2.638883823	0.011362251	0.253267768	-3.187241719	1.263935067	62	b_rostralmiddlefrontal_t	ENSG00000241258	CRCP	7
ENSG00000198890	0.655703605	0.004123526	2.636120544	0.011448527	0.253618711	-3.005285565	0.270680051	62	b_rostralmiddlefrontal_t	ENSG00000198890	PRMT6	1
ENSG00000142494	0.996886308	0.006180456	2.636025677	0.011453896	0.253618711	-2.943716972	0.678833456	62	b_rostralmiddlefrontal_t	ENSG00000142494	SLC47A1	17
ENSG00000171121	0.519588451	0.013843657	2.635681578	0.011455345	0.253618711	-2.934625527	0.489706872	62	b_rostralmiddlefrontal_t	ENSG00000171121	KCNMB3	3
ENSG00000053770	0.536648439	0.002467107	2.635895294	0.0114577	0.253618711	-3.210913517	0.147064273	62	b_rostralmiddlefrontal_t	ENSG00000053770	AP5M1	14
ENSG00000275395	-1.943074943	0.020726151	-2.635768086	0.011461412	0.253618711	-3.128407822	0.115440585	62	b_rostralmiddlefrontal_t	ENSG00000275395	FCGBP	19
ENSG00000196159	0.788673968	-0.013597562	2.635635081	0.011465294	0.253618711	-3.210352824	0.159481225	62	b_rostralmiddlefrontal_t	ENSG00000196159	FAT4	4
ENSG00000230510	-0.707082139	0.009158397	-2.634627663	0.011486136	0.253757717	-2.867658154	0.263451403	62	b_rostralmiddlefrontal_t	ENSG00000230510	PPP5D1	19
ENSG00000170037	-0.674234333	0.016893088	-2.634173974	0.011508024	0.25391945	-3.139779841	0.190535575	62	b_rostralmiddlefrontal_t	ENSG00000170037	CNTROB	17
ENSG00000161653	1.371189531	-0.000572802	2.633279168	0.011534264	0.25417669	-2.797025272	0.637157775	62	b_rostralmiddlefrontal_t	ENSG00000161653	NAGS	17
ENSG00000259985	-0.702203983	0.016629945	-2.631614788	0.01157458	0.254743062	-2.802848792	0.524585629	62	b_rostralmiddlefrontal_t	ENSG00000259985	AC017100.1	18
ENSG00000130830	-0.35512526	0.00289647	-2.630995894	0.011592825	0.254822866	-3.247780977	0.29513087	62	b_rostralmiddlefrontal_t	ENSG00000130830	MPP1	X
ENSG00000169239	0.576528752	0.004085954	2.630108513	0.011627687	0.255212434	-3.14184926	0.177926343	62	b_rostralmiddlefrontal_t	ENSG00000169239	CA5B	X
ENSG00000131981	-1.08562538	-0.004972535	-2.629388727	0.011648991	0.255212434	-3.111040487	0.245807589	62	b_rostralmiddlefrontal_t	ENSG00000131981	LGALS3	14
ENSG00000153157	0.690596035	-0.012655661	2.627998127	0.011681573	0.255212434	-2.87396458	0.167202468	62	b_rostralmiddlefrontal_t	ENSG00000153157	SYCP2L	6
ENSG00000113140	1.054165788	0.006661647	2.627691126	0.01169938	0.255212434	-3.244664961	0.308658684	62	b_rostralmiddlefrontal_t	ENSG00000113140	SPARC	5
ENSG00000198689	0.35337389	0.002658412	2.627377645	0.011700019	0.255212434	-3.234802575	1.366734479	62	b_rostralmiddlefrontal_t	ENSG00000198689	SLC9A6	X
ENSG00000107338	0.861878576	0.021504895	2.626958252	0.011721195	0.255212434	-2.992950947	0.53220556	62	b_rostralmiddlefrontal_t	ENSG00000107338	SHB	9
ENSG00000152154	-0.383524727	0.009959732	-2.626090858	0.01173836	0.255212434	-3.225177001	0.106994405	62	b_rostralmiddlefrontal_t	ENSG00000152154	TMEM178A	2
ENSG00000239407	-0.897891366	0.003483559	-2.626318626	0.011740265	0.255212434	-2.974463596	0.560078681	62	b_rostralmiddlefrontal_t	ENSG00000239407	Z68871.1	X
ENSG00000127831	1.941772457	-0.00234187	2.625984083	0.01175025	0.255212434	-2.792567453	0.285118709	62	b_rostralmiddlefrontal_t	ENSG00000127831	VIL1	2
ENSG00000116396	-0.614997082	0.003702361	-2.625759394	0.011756961	0.255212434	-3.275506275	0.206475183	62	b_rostralmiddlefrontal_t	ENSG00000116396	KCNC4	1
ENSG00000185736	0.780537743	-0.00658903	2.624126234	0.011805844	0.255227376	-3.213919574	0.187330484	62	b_rostralmiddlefrontal_t	ENSG00000185736	ADARB2	10
ENSG00000185668	1.193555642	-0.000438611	2.623566918	0.011819788	0.255227376	-2.791410083	0.260701978	62	b_rostralmiddlefrontal_t	ENSG00000185668	POU3F1	1
ENSG00000013441	0.507212752	-0.00183452	2.623558095	0.011821081	0.255227376	-3.221896891	0.189855895	62	b_rostralmiddlefrontal_t	ENSG00000013441	CLK1	2
ENSG00000147996	0.591038613	0.010749175	2.623572305	0.011822467	0.255227376	-3.229023831	0.500544141	62	b_rostralmiddlefrontal_t	ENSG00000147996	CBWD5	9
ENSG00000259994	0.657753799	0.003350757	2.62325048	0.01183086	0.255227376	-3.038792736	0.468732873	62	b_rostralmiddlefrontal_t	ENSG00000259994	AL353796.1	10
ENSG00000163393	0.363775449	-0.000425376	2.621648679	0.011871605	0.255789801	-3.199857626	0.094563574	62	b_rostralmiddlefrontal_t	ENSG00000163393	SLC22A15	1
ENSG00000225140	0.711807186	0.01732704	2.621006385	0.011898543	0.256053701	-2.99294494	0.154182556	62	b_rostralmiddlefrontal_t	ENSG00000225140	AL358216.1	10
ENSG00000131725	-0.384019147	-0.001355956	-2.620170704	0.011916244	0.25611843	-3.237767449	0.115723534	62	b_rostralmiddlefrontal_t	ENSG00000131725	WDR44	X
ENSG00000048162	-0.57656635	-0.001270526	-2.619056266	0.011950004	0.256483324	-3.019843004	0.195504938	62	b_rostralmiddlefrontal_t	ENSG00000048162	NOP16	5
ENSG00000102265	-0.988990011	0.009697095	-2.618856007	0.011964865	0.256483324	-3.007769611	0.091301663	62	b_rostralmiddlefrontal_t	ENSG00000102265	TIMP1	X
ENSG00000145982	-0.569746155	0.002052772	-2.618131113	0.01198403	0.256483324	-3.128460298	0.221171632	62	b_rostralmiddlefrontal_t	ENSG00000145982	FARS2	6
ENSG00000148925	-0.327786237	0.003735046	-2.617597443	0.01199433	0.256483324	-3.255024788	0.546148786	62	b_rostralmiddlefrontal_t	ENSG00000148925	BTBD10	11
ENSG00000159479	-0.397687509	0.006787046	-2.617188191	0.012006792	0.256483324	-3.209195494	0.188308456	62	b_rostralmiddlefrontal_t	ENSG00000159479	MED8	1
ENSG00000236756	1.221473855	0.024626375	2.616334026	0.012041654	0.256655666	-2.814167827	0.460433524	62	b_rostralmiddlefrontal_t	ENSG00000236756	DNAJC9-AS1	10
ENSG00000260083	-0.703231645	0.010012339	-2.615562654	0.012056408	0.256655666	-2.885991805	0.574305008	62	b_rostralmiddlefrontal_t	ENSG00000260083	MIR762HG	16
ENSG00000176593	0.628895732	0.007248929	2.61576532	0.012059032	0.256655666	-3.204491231	0.215726287	62	b_rostralmiddlefrontal_t	ENSG00000176593	AC008969.1	19
ENSG00000162227	-0.553381406	0.010928931	-2.614889379	0.012077013	0.256724891	-3.008206852	0.148829592	62	b_rostralmiddlefrontal_t	ENSG00000162227	TAF6L	11
ENSG00000174173	-0.610751476	0.00088649	-2.61281112	0.012148935	0.257024746	-3.112709948	0.178632905	62	b_rostralmiddlefrontal_t	ENSG00000174173	TRMT10C	3
ENSG00000260918	0.516182097	-0.008643268	2.61256598	0.012157224	0.257024746	-3.283134637	0.101483015	62	b_rostralmiddlefrontal_t	ENSG00000260918	AC107398.3	4
ENSG00000108523	-0.314433737	0.002389565	-2.611494994	0.012181387	0.257024746	-3.278111661	0.207018858	62	b_rostralmiddlefrontal_t	ENSG00000108523	RNF167	17
ENSG00000025039	0.462331428	-0.002253982	2.611369842	0.012191237	0.257024746	-3.304294542	0.45011557	62	b_rostralmiddlefrontal_t	ENSG00000025039	RRAGD	6
ENSG00000167272	0.521525863	0.005725895	2.610991664	0.012196935	0.257024746	-3.012844757	0.155521304	62	b_rostralmiddlefrontal_t	ENSG00000167272	POP5	12
ENSG00000119004	0.581946279	0.001729267	2.610752963	0.012205831	0.257024746	-3.059918696	0.252073662	62	b_rostralmiddlefrontal_t	ENSG00000119004	CYP20A1	2
ENSG00000183148	-0.967907709	0.019092061	-2.610127016	0.01223257	0.257024746	-3.200239414	0.229625245	62	b_rostralmiddlefrontal_t	ENSG00000183148	ANKRD20A2	9
ENSG00000088682	-0.343155107	0.01027423	-2.609754976	0.012235211	0.257024746	-3.206117794	0.13043374	62	b_rostralmiddlefrontal_t	ENSG00000088682	COQ9	16
ENSG00000139832	-0.873414545	-0.026523463	-2.60972255	0.012236297	0.257024746	-2.848667605	0.133732784	62	b_rostralmiddlefrontal_t	ENSG00000139832	RAB20	13
ENSG00000112902	0.570523847	-0.000274054	2.609933348	0.012238571	0.257024746	-3.307950589	0.134935377	62	b_rostralmiddlefrontal_t	ENSG00000112902	SEMA5A	5
ENSG00000165494	0.361618894	-0.001397417	2.607673974	0.012299868	0.257646373	-3.308130168	0.274641073	62	b_rostralmiddlefrontal_t	ENSG00000165494	PCF11	11
ENSG00000173542	0.617312887	-0.010870027	2.607465669	0.012315274	0.257646373	-3.272872792	0.123521772	62	b_rostralmiddlefrontal_t	ENSG00000173542	MOB1B	4
ENSG00000113100	0.450900835	0.002402071	2.60716259	0.01231616	0.257646373	-3.231908659	0.136168049	62	b_rostralmiddlefrontal_t	ENSG00000113100	CDH9	5
ENSG00000109572	0.330408117	-0.009568607	2.60673721	0.012329076	0.257646373	-3.248150522	0.113995586	62	b_rostralmiddlefrontal_t	ENSG00000109572	CLCN3	4
ENSG00000257093	0.396235171	0.004434091	2.606320751	0.012342081	0.257646373	-3.282467609	0.313926319	62	b_rostralmiddlefrontal_t	ENSG00000257093	KIAA1147	7
ENSG00000114933	0.46308173	0.000597952	2.605924097	0.012361819	0.257646373	-3.3332394	0.157549896	62	b_rostralmiddlefrontal_t	ENSG00000114933	INO80D	2
ENSG00000273329	0.567254273	0.021645485	2.605521433	0.012371638	0.257646373	-3.127665954	0.230594651	62	b_rostralmiddlefrontal_t	ENSG00000273329	AC078846.1	7
ENSG00000170456	0.310960381	-0.001446482	2.60338157	0.012434223	0.258640738	-3.260928715	0.41523967	62	b_rostralmiddlefrontal_t	ENSG00000170456	DENND5B	12
ENSG00000259959	0.595925896	0.002374655	2.602668803	0.012465634	0.258985071	-3.1636079	0.166129874	62	b_rostralmiddlefrontal_t	ENSG00000259959	AC107068.1	4
ENSG00000188158	-0.602170046	-0.00107963	-2.601875093	0.012490675	0.259120882	-3.281684043	0.29927155	62	b_rostralmiddlefrontal_t	ENSG00000188158	NHS	X
ENSG00000134326	-0.684850533	0.00061577	-2.601519695	0.012501902	0.259120882	-3.11235579	0.239371242	62	b_rostralmiddlefrontal_t	ENSG00000134326	CMPK2	2
ENSG00000119042	-0.470701458	0.002452	-2.599529618	0.012563627	0.260090961	-3.33536467	0.187486367	62	b_rostralmiddlefrontal_t	ENSG00000119042	SATB2	2
ENSG00000103351	-0.404437556	0.001483863	-2.59810885	0.012601099	0.260557249	-3.308586498	0.171758728	62	b_rostralmiddlefrontal_t	ENSG00000103351	CLUAP1	16
ENSG00000224531	0.492297721	-0.001472593	2.597740869	0.012617428	0.260585773	-3.24767049	0.512616309	62	b_rostralmiddlefrontal_t	ENSG00000224531	SMIM13	6
ENSG00000161835	-0.645417448	0.013252215	-2.596990403	0.012642396	0.260792427	-3.070675807	0.15237061	62	b_rostralmiddlefrontal_t	ENSG00000161835	GRASP	12
ENSG00000065427	-0.263440777	0.002241104	-2.595910037	0.012671293	0.261079556	-3.312544175	0.12901788	62	b_rostralmiddlefrontal_t	ENSG00000065427	KARS	16
ENSG00000111879	-0.583559074	-0.001815958	-2.595251007	0.012701459	0.261350956	-3.336891213	0.230464935	62	b_rostralmiddlefrontal_t	ENSG00000111879	FAM184A	6
ENSG00000100814	-0.418085274	0.003079716	-2.594563603	0.012714452	0.261350956	-3.221471756	0.220519482	62	b_rostralmiddlefrontal_t	ENSG00000100814	CCNB1IP1	14
ENSG00000152433	0.805825918	0.006806188	2.593998241	0.012741687	0.261602296	-3.100602857	0.205344829	62	b_rostralmiddlefrontal_t	ENSG00000152433	ZNF547	19
ENSG00000142166	0.3678585	-0.001282971	2.591220447	0.012822196	0.262759748	-3.312740544	0.172373272	62	b_rostralmiddlefrontal_t	ENSG00000142166	IFNAR1	21
ENSG00000258701	1.799936858	-0.000683639	2.591214908	0.012831481	0.262759748	-2.854908207	0.152933439	62	b_rostralmiddlefrontal_t	ENSG00000258701	LINC00638	14
ENSG00000169905	0.310978005	0.007327086	2.590569097	0.012843285	0.262759748	-3.359254918	0.316391962	62	b_rostralmiddlefrontal_t	ENSG00000169905	TOR1AIP2	1
ENSG00000167645	-0.552842798	0.000763664	-2.589681251	0.012872082	0.262994786	-3.083750481	0.15525308	62	b_rostralmiddlefrontal_t	ENSG00000167645	YIF1B	19
ENSG00000149292	-1.028950633	0.036624263	-2.589546875	0.012885571	0.262994786	-3.017669946	0.157828517	62	b_rostralmiddlefrontal_t	ENSG00000149292	TTC12	11
ENSG00000105855	0.607484454	-0.004215877	2.588839952	0.012908557	0.262994786	-3.281057909	0.159234089	62	b_rostralmiddlefrontal_t	ENSG00000105855	ITGB8	7
ENSG00000215493	1.012759616	6.77E-05	2.586533432	0.012983817	0.262994786	-2.98651685	0.175758104	62	b_rostralmiddlefrontal_t	ENSG00000215493	AC007731.2	22
ENSG00000084073	0.595835125	-0.000211062	2.586171167	0.012995674	0.262994786	-3.298289438	0.45112135	62	b_rostralmiddlefrontal_t	ENSG00000084073	ZMPSTE24	1
ENSG00000184203	-0.599820301	0.002069479	-2.585807491	0.013007587	0.262994786	-3.330315204	0.362858201	62	b_rostralmiddlefrontal_t	ENSG00000184203	PPP1R2	3
ENSG00000108256	0.368106821	-0.002765317	2.585201556	0.013018282	0.262994786	-3.290493836	0.393999256	62	b_rostralmiddlefrontal_t	ENSG00000108256	NUFIP2	17
ENSG00000078401	-1.350511938	-0.00529748	-2.585061138	0.013032067	0.262994786	-3.088509099	0.328205324	62	b_rostralmiddlefrontal_t	ENSG00000078401	EDN1	6
ENSG00000124383	-0.480774626	-0.011077154	-2.584649803	0.013036477	0.262994786	-3.220952264	0.109026344	62	b_rostralmiddlefrontal_t	ENSG00000124383	MPHOSPH10	2
ENSG00000154330	0.88045338	0.03203674	2.584572671	0.013048111	0.262994786	-3.033034605	0.462612456	62	b_rostralmiddlefrontal_t	ENSG00000154330	PGM5	9
ENSG00000196290	-0.483504599	-0.002902669	-2.584237205	0.013051253	0.262994786	-3.240833549	0.246955768	62	b_rostralmiddlefrontal_t	ENSG00000196290	NIF3L1	2
ENSG00000184489	-1.261709444	-0.025249742	-2.584183224	0.013060915	0.262994786	-3.062704043	0.208923257	62	b_rostralmiddlefrontal_t	ENSG00000184489	PTP4A3	8
ENSG00000103494	-0.544134431	-0.002596493	-2.583108113	0.013096323	0.262994786	-3.312812844	0.151641414	62	b_rostralmiddlefrontal_t	ENSG00000103494	RPGRIP1L	16
ENSG00000166448	-0.454604475	0.00283835	-2.58281513	0.013101916	0.262994786	-3.349783765	0.125393457	62	b_rostralmiddlefrontal_t	ENSG00000166448	TMEM130	7
ENSG00000156709	-0.437596506	-0.002996806	-2.582353486	0.013112019	0.262994786	-3.234972166	0.214089025	62	b_rostralmiddlefrontal_t	ENSG00000156709	AIFM1	X
ENSG00000223501	-0.487578706	0.000829187	-2.582461413	0.013117664	0.262994786	-3.366848119	0.146328002	62	b_rostralmiddlefrontal_t	ENSG00000223501	VPS52	6
ENSG00000249459	0.729007045	-0.009596746	2.582224079	0.013125504	0.262994786	-3.07979374	0.21425962	62	b_rostralmiddlefrontal_t	ENSG00000249459	ZNF286B	17
ENSG00000185046	-0.2900215	-0.008431606	-2.58191961	0.013126353	0.262994786	-3.367343726	0.253633426	62	b_rostralmiddlefrontal_t	ENSG00000185046	ANKS1B	12
ENSG00000055813	-0.898865493	0.001471514	-2.581216971	0.013158819	0.263342569	-3.3099797	0.129243835	62	b_rostralmiddlefrontal_t	ENSG00000055813	CCDC85A	2
ENSG00000157445	-0.403454722	-0.008147088	-2.577526099	0.01327357	0.265062023	-3.393947337	0.188597089	62	b_rostralmiddlefrontal_t	ENSG00000157445	CACNA2D3	3
ENSG00000169313	0.876539385	0.015615922	2.577718526	0.01327515	0.265062023	-3.219432726	0.146898483	62	b_rostralmiddlefrontal_t	ENSG00000169313	P2RY12	3
ENSG00000152910	-0.632234419	-0.009170722	-2.576110691	0.013328929	0.265831304	-3.395415507	0.183096912	62	b_rostralmiddlefrontal_t	ENSG00000152910	CNTNAP4	16
ENSG00000258727	1.166640836	0.03311801	2.575306054	0.013355917	0.266065128	-3.113216508	1.028005907	62	b_rostralmiddlefrontal_t	ENSG00000258727	AL135999.1	14
ENSG00000136319	0.370623399	0.003277343	2.574286769	0.013380872	0.266142097	-3.327724909	0.124879797	62	b_rostralmiddlefrontal_t	ENSG00000136319	TTC5	14
ENSG00000154898	0.952757199	0.022242221	2.574282571	0.013390317	0.266142097	-3.367440875	0.129400491	62	b_rostralmiddlefrontal_t	ENSG00000154898	CCDC144CP	17
ENSG00000233355	1.159568234	-0.001356139	2.572977014	0.013434316	0.266674596	-3.10654003	0.193225758	62	b_rostralmiddlefrontal_t	ENSG00000233355	CHRM3-AS2	1
ENSG00000267731	0.981882975	-0.004661507	2.571387298	0.013488069	0.266674596	-3.004867115	0.238889215	62	b_rostralmiddlefrontal_t	ENSG00000267731	AC005332.3	17
ENSG00000189419	0.938928284	0.002212743	2.5711763	0.01349218	0.266674596	-2.940597067	0.385166467	62	b_rostralmiddlefrontal_t	ENSG00000189419	SPATA41	15
ENSG00000125841	-0.696809579	-0.010832795	-2.570834173	0.013506818	0.266674596	-3.376716875	0.13596724	62	b_rostralmiddlefrontal_t	ENSG00000125841	NRSN2	20
ENSG00000279432	0.97333149	0.011581487	2.570795886	0.013508116	0.266674596	-3.096462997	0.149603433	62	b_rostralmiddlefrontal_t	ENSG00000279432	AC015799.1	17
ENSG00000112599	1.356466964	-0.032607459	2.570702504	0.013511284	0.266674596	-2.906036625	0.214606427	62	b_rostralmiddlefrontal_t	ENSG00000112599	GUCA1B	6
ENSG00000072201	-0.264801319	-0.006082127	-2.570046598	0.013524201	0.266674596	-3.380341812	0.262682772	62	b_rostralmiddlefrontal_t	ENSG00000072201	LNX1	4
ENSG00000261485	0.787000592	0.022504902	2.569050394	0.013558078	0.26704051	-2.919921748	0.211546163	62	b_rostralmiddlefrontal_t	ENSG00000261485	PAN3-AS1	13
ENSG00000167588	-1.061161462	-0.002548931	-2.568034478	0.013602082	0.267089383	-3.089708779	0.180015883	62	b_rostralmiddlefrontal_t	ENSG00000167588	GPD1	12
ENSG00000135124	-0.555192065	0.012210476	-2.56756838	0.013608618	0.267089383	-3.13280421	0.284349151	62	b_rostralmiddlefrontal_t	ENSG00000135124	P2RX4	12
ENSG00000087302	0.423200823	-0.003168453	2.567169157	0.013622262	0.267089383	-3.349682716	0.134704455	62	b_rostralmiddlefrontal_t	ENSG00000087302	RTRAF	14
ENSG00000284052	0.504689099	-0.003121788	2.567036197	0.013626809	0.267089383	-3.106563983	0.289038554	62	b_rostralmiddlefrontal_t	ENSG00000284052	AC006460.2	2
ENSG00000165288	0.286557584	-0.004168166	2.566733309	0.013637172	0.267089383	-3.382871887	0.211561453	62	b_rostralmiddlefrontal_t	ENSG00000165288	BRWD3	X
ENSG00000138182	-0.548957256	0.001060918	-2.565917814	0.01366511	0.267336168	-3.141997627	0.270594005	62	b_rostralmiddlefrontal_t	ENSG00000138182	KIF20B	10
ENSG00000105705	-0.427648972	0.001537719	-2.564482015	0.013714424	0.267338034	-3.303011294	0.394360445	62	b_rostralmiddlefrontal_t	ENSG00000105705	SUGP1	19
ENSG00000153071	0.543508795	0.010602631	2.564527437	0.013717045	0.267338034	-3.228218766	0.138206494	62	b_rostralmiddlefrontal_t	ENSG00000153071	DAB2	5
ENSG00000065675	-0.59134673	0.008824855	-2.564442526	0.013721036	0.267338034	-3.185568603	0.319800328	62	b_rostralmiddlefrontal_t	ENSG00000065675	PRKCQ	10
ENSG00000204389	1.500775045	0.01045815	2.563851851	0.013745546	0.267338034	-3.373420477	0.136621766	62	b_rostralmiddlefrontal_t	ENSG00000204389	HSPA1A	6
ENSG00000175344	0.54014224	-0.012432583	2.563518455	0.013748862	0.267338034	-3.193073254	0.153177498	62	b_rostralmiddlefrontal_t	ENSG00000175344	CHRNA7	15
ENSG00000159063	0.449057672	-0.006546202	2.562438194	0.013784903	0.267338034	-3.239743483	0.180532319	62	b_rostralmiddlefrontal_t	ENSG00000159063	ALG8	11
ENSG00000162961	-0.693205848	0.007360352	-2.561987433	0.01380994	0.267338034	-3.234535065	0.222597223	62	b_rostralmiddlefrontal_t	ENSG00000162961	DPY30	2
ENSG00000113555	0.727133662	0.025822029	2.561780864	0.013817091	0.267338034	-3.247473431	0.161228537	62	b_rostralmiddlefrontal_t	ENSG00000113555	PCDH12	5
ENSG00000184227	-1.115881949	-0.00965343	-2.561726826	0.013818963	0.267338034	-3.085065563	0.18781952	62	b_rostralmiddlefrontal_t	ENSG00000184227	ACOT1	14
ENSG00000204152	-0.671149689	0.014092277	-2.561302344	0.013833671	0.267338034	-3.229744119	0.13862014	62	b_rostralmiddlefrontal_t	ENSG00000204152	TIMM23B	10
ENSG00000260645	1.026229043	0.00047809	2.561295401	0.013833911	0.267338034	-2.990945846	0.164337646	62	b_rostralmiddlefrontal_t	ENSG00000260645	AL359715.2	6
ENSG00000197083	1.562419209	-0.005864739	2.560456755	0.013863012	0.267603726	-2.969879357	0.151903578	62	b_rostralmiddlefrontal_t	ENSG00000197083	ZNF300P1	5
ENSG00000108510	0.263643857	-0.003383709	2.558140526	0.013934181	0.268679978	-3.390657699	0.392625792	62	b_rostralmiddlefrontal_t	ENSG00000108510	MED13	17
ENSG00000280660	0.984822735	0.028827088	2.556897513	0.01398714	0.269403128	-3.389267174	0.16919589	62	b_rostralmiddlefrontal_t	ENSG00000280660	AL157396.1	10
ENSG00000272734	-1.008103618	0.018708226	-2.556305385	0.014007888	0.269504961	-3.056166566	0.187096004	62	b_rostralmiddlefrontal_t	ENSG00000272734	ADIRF-AS1	10
ENSG00000110171	-0.431127077	0.001241867	-2.555047194	0.014042763	0.269619742	-3.366183125	0.153330339	62	b_rostralmiddlefrontal_t	ENSG00000110171	TRIM3	11
ENSG00000101363	-0.305668055	-0.008938534	-2.554762009	0.014052566	0.269619742	-3.32702212	0.163262441	62	b_rostralmiddlefrontal_t	ENSG00000101363	MANBAL	20
ENSG00000135697	-1.375947622	0.000207374	-2.554814388	0.014060257	0.269619742	-2.983455342	0.163599082	62	b_rostralmiddlefrontal_t	ENSG00000135697	BCO1	16
ENSG00000160783	-0.542755755	0.006150064	-2.55298687	0.014115134	0.270374622	-3.148283207	0.317478519	62	b_rostralmiddlefrontal_t	ENSG00000160783	PMF1	1
ENSG00000149781	1.723097471	0.002864074	2.551132879	0.014190331	0.270929757	-2.979132655	0.283000672	62	b_rostralmiddlefrontal_t	ENSG00000149781	FERMT3	11
ENSG00000176381	-0.751241847	0.015374368	-2.550094957	0.014227201	0.270929757	-3.266338035	0.191847742	62	b_rostralmiddlefrontal_t	ENSG00000176381	PRR18	6
ENSG00000124104	-0.478887118	0.008437031	-2.549392824	0.014243951	0.270929757	-3.314559517	0.15561101	62	b_rostralmiddlefrontal_t	ENSG00000124104	SNX21	20
ENSG00000139629	-1.10727952	-0.016894684	-2.549524537	0.0142475	0.270929757	-3.193619403	0.223177534	62	b_rostralmiddlefrontal_t	ENSG00000139629	GALNT6	12
ENSG00000279080	1.579554279	0.01906231	2.549491785	0.014248667	0.270929757	-3.025388243	0.278247335	62	b_rostralmiddlefrontal_t	ENSG00000279080	AL022322.2	22
ENSG00000140525	-0.61414296	-0.016857815	-2.548989507	0.014263273	0.270929757	-3.203781283	0.282592007	62	b_rostralmiddlefrontal_t	ENSG00000140525	FANCI	15
ENSG00000109814	0.432400349	0.00942623	2.548668677	0.0142684	0.270929757	-3.248748519	0.294790077	62	b_rostralmiddlefrontal_t	ENSG00000109814	UGDH	4
ENSG00000143324	0.358628181	-0.003015453	2.548667022	0.014268459	0.270929757	-3.377604673	0.227249973	62	b_rostralmiddlefrontal_t	ENSG00000143324	XPR1	1
ENSG00000196588	-0.546386682	0.004365365	-2.548120959	0.014297562	0.271019694	-3.410098463	0.386301621	62	b_rostralmiddlefrontal_t	ENSG00000196588	MKL1	22
ENSG00000087470	-0.322971665	0.001469911	-2.547282444	0.014317923	0.271019694	-3.425348597	0.582719872	62	b_rostralmiddlefrontal_t	ENSG00000087470	DNM1L	12
ENSG00000197019	0.977240882	-0.01339334	2.5471274	0.014333097	0.271019694	-3.008959138	0.152642837	62	b_rostralmiddlefrontal_t	ENSG00000197019	SERTAD1	19
ENSG00000278133	0.799821633	0.009356756	2.546831134	0.014335389	0.271019694	-3.008527261	0.22490481	62	b_rostralmiddlefrontal_t	ENSG00000278133	AC135050.6	16
ENSG00000120215	1.07775865	0.021422914	2.546606218	0.014351769	0.271035415	-2.981890893	0.561507176	62	b_rostralmiddlefrontal_t	ENSG00000120215	MLANA	9
ENSG00000105708	0.378542067	0.002639307	2.545063934	0.014397504	0.271313876	-3.338140799	0.158812652	62	b_rostralmiddlefrontal_t	ENSG00000105708	ZNF14	19
ENSG00000230551	0.492876241	0.004929115	2.545328368	0.014397644	0.271313876	-3.445010383	0.175911816	62	b_rostralmiddlefrontal_t	ENSG00000230551	AC021078.1	5
ENSG00000176840	-1.35378031	0.058896113	-2.54399406	0.014445689	0.271700213	-3.045505793	0.154790228	62	b_rostralmiddlefrontal_t	ENSG00000176840	MIR7-3HG	19
ENSG00000165434	-0.388058356	0.015476635	-2.543515635	0.014453282	0.271700213	-3.390704429	0.209394534	62	b_rostralmiddlefrontal_t	ENSG00000165434	PGM2L1	11
ENSG00000071073	0.384505327	0.001250219	2.54319363	0.014464907	0.271700213	-3.394762655	0.165223004	62	b_rostralmiddlefrontal_t	ENSG00000071073	MGAT4A	2
ENSG00000129204	1.119338711	0.008589137	2.542372764	0.014504263	0.271794087	-3.048505214	0.127903394	62	b_rostralmiddlefrontal_t	ENSG00000129204	USP6	17
ENSG00000279089	0.585241316	0.012156492	2.541285443	0.014534639	0.271794087	-3.176923267	0.190190246	62	b_rostralmiddlefrontal_t	ENSG00000279089	AC005839.1	17
ENSG00000015592	-0.794396867	0.000131346	-2.541438906	0.0145381	0.271794087	-3.468376058	0.183864694	62	b_rostralmiddlefrontal_t	ENSG00000015592	STMN4	8
ENSG00000123810	1.257157234	0.014137249	2.541188068	0.014547201	0.271794087	-2.974152095	0.176973011	62	b_rostralmiddlefrontal_t	ENSG00000123810	B9D2	19
ENSG00000284747	0.686548825	-0.008200724	2.540734479	0.014553969	0.271794087	-2.985199478	0.29782552	62	b_rostralmiddlefrontal_t	ENSG00000284747	AL034417.4	1
ENSG00000148019	0.417751607	-0.000840006	2.538476277	0.014636282	0.271794087	-3.419273785	0.139618356	62	b_rostralmiddlefrontal_t	ENSG00000148019	CEP78	9
ENSG00000129696	0.422326463	0.003067201	2.538361985	0.014640366	0.271794087	-3.195838822	0.220627781	62	b_rostralmiddlefrontal_t	ENSG00000129696	TTI2	8
ENSG00000176087	0.470075973	0.007292757	2.53834264	0.014641073	0.271794087	-3.309587079	0.219767851	62	b_rostralmiddlefrontal_t	ENSG00000176087	SLC35A4	5
ENSG00000173531	0.722130748	0.027314982	2.538572172	0.014642421	0.271794087	-3.255460908	0.229145619	62	b_rostralmiddlefrontal_t	ENSG00000173531	MST1	3
ENSG00000166321	0.714399148	0.019698948	2.538181694	0.014648113	0.271794087	-3.07025939	0.264658159	62	b_rostralmiddlefrontal_t	ENSG00000166321	NUDT13	10
ENSG00000101276	-0.985884505	5.20E-05	-2.538175308	0.014656916	0.271794087	-3.111304837	0.195328864	62	b_rostralmiddlefrontal_t	ENSG00000101276	SLC52A3	20
ENSG00000099974	-0.717468057	0.03147174	-2.537906245	0.014657016	0.271794087	-3.035347638	0.241918544	62	b_rostralmiddlefrontal_t	ENSG00000099974	DDTL	22
ENSG00000180448	1.007445066	0.003776468	2.535987873	0.014737048	0.272987756	-3.105919226	0.134352109	62	b_rostralmiddlefrontal_t	ENSG00000180448	ARHGAP45	19
ENSG00000238741	1.140633919	0.024539911	2.533914145	0.014813382	0.273354843	-3.453654266	0.381783169	62	b_rostralmiddlefrontal_t	ENSG00000238741	SCARNA7	3
ENSG00000065615	0.288813311	0.007205465	2.533548196	0.014817102	0.273354843	-3.33786258	0.157371953	62	b_rostralmiddlefrontal_t	ENSG00000065615	CYB5R4	6
ENSG00000172530	0.642208312	0.009327617	2.533567806	0.014819701	0.273354843	-3.162302806	0.226653989	62	b_rostralmiddlefrontal_t	ENSG00000172530	BANP	16
ENSG00000035403	-0.371549685	0.006308197	-2.533067408	0.01483486	0.273354843	-3.439198386	0.195785326	62	b_rostralmiddlefrontal_t	ENSG00000035403	VCL	10
ENSG00000134256	-1.219303987	0.008390487	-2.533321178	0.014835275	0.273354843	-3.026776887	0.215586886	62	b_rostralmiddlefrontal_t	ENSG00000134256	CD101	1
ENSG00000103044	0.912429892	0.008246163	2.530596303	0.014936261	0.273812651	-3.114492677	0.205765145	62	b_rostralmiddlefrontal_t	ENSG00000103044	HAS3	16
ENSG00000131475	-0.432682167	0.002856946	-2.529966496	0.014949861	0.273812651	-3.31766691	0.389923099	62	b_rostralmiddlefrontal_t	ENSG00000131475	VPS25	17
ENSG00000234465	-0.659144154	0.007537945	-2.529666432	0.014961032	0.273812651	-3.071650638	0.164304	62	b_rostralmiddlefrontal_t	ENSG00000234465	PINLYP	19
ENSG00000205307	2.974445868	0.002181798	2.529023273	0.014994843	0.273812651	-2.990333936	0.229143622	62	b_rostralmiddlefrontal_t	ENSG00000205307	SAP25	7
ENSG00000214694	0.521267379	-0.006336233	2.528574853	0.015001734	0.273812651	-3.235271758	0.425845366	62	b_rostralmiddlefrontal_t	ENSG00000214694	ARHGEF33	2
ENSG00000248713	-1.188650865	-0.006079067	-2.528537389	0.015012981	0.273812651	-3.060551805	0.165281045	62	b_rostralmiddlefrontal_t	ENSG00000248713	C4orf54	4
ENSG00000161800	-0.463890306	-0.001494921	-2.528090624	0.015019822	0.273812651	-3.322628109	0.15133092	62	b_rostralmiddlefrontal_t	ENSG00000161800	RACGAP1	12
ENSG00000070785	-0.545566003	-9.55E-05	-2.528297209	0.015021416	0.273812651	-3.36231332	0.136528639	62	b_rostralmiddlefrontal_t	ENSG00000070785	EIF2B3	1
ENSG00000215302	2.191486977	-0.003920133	2.528002168	0.015032983	0.273812651	-3.033422378	0.149118819	62	b_rostralmiddlefrontal_t	ENSG00000215302	AC127502.1	15
ENSG00000147065	-0.422151257	0.007377098	-2.527477183	0.015046113	0.273812651	-3.479186509	0.626541329	62	b_rostralmiddlefrontal_t	ENSG00000147065	MSN	X
ENSG00000186212	-0.770399889	-0.005896142	-2.526970204	0.015071618	0.273812651	-3.269843423	0.327235768	62	b_rostralmiddlefrontal_t	ENSG00000186212	SOWAHB	4
ENSG00000196705	0.414114322	0.008412313	2.526514972	0.015078817	0.273812651	-3.412008594	0.287630198	62	b_rostralmiddlefrontal_t	ENSG00000196705	ZNF431	19
ENSG00000005884	-0.685935526	0.002543391	-2.526671571	0.015082815	0.273812651	-3.413362097	0.27031442	62	b_rostralmiddlefrontal_t	ENSG00000005884	ITGA3	17
ENSG00000228638	0.726799976	0.011757269	2.526162858	0.01509203	0.273812651	-3.005631515	0.235038854	62	b_rostralmiddlefrontal_t	ENSG00000228638	FCF1P2	3
ENSG00000169246	-0.817517106	-0.012776741	-2.526226761	0.015099507	0.273812651	-3.434586377	0.200241761	62	b_rostralmiddlefrontal_t	ENSG00000169246	NPIPB3	16
ENSG00000117877	0.872231561	0.00366581	2.525908635	0.015111455	0.273812651	-3.167036155	0.188191146	62	b_rostralmiddlefrontal_t	ENSG00000117877	CD3EAP	19
ENSG00000162600	-0.731682132	-0.011481908	-2.52501739	0.015144975	0.274135048	-3.36183452	0.644661603	62	b_rostralmiddlefrontal_t	ENSG00000162600	OMA1	1
ENSG00000106236	-1.334129828	0.023271513	-2.523892697	0.015187371	0.274617279	-3.335276873	0.301554523	62	b_rostralmiddlefrontal_t	ENSG00000106236	NPTX2	7
ENSG00000100151	-0.511853171	-0.010063098	-2.522489878	0.015238309	0.275252806	-3.407937049	0.230656179	62	b_rostralmiddlefrontal_t	ENSG00000100151	PICK1	22
ENSG00000273367	0.805848637	-0.001639176	2.520453932	0.015307723	0.276220416	-3.038455394	0.262065534	62	b_rostralmiddlefrontal_t	ENSG00000273367	AL355472.4	1
ENSG00000181690	0.606293211	-0.008900247	2.519820561	0.015335778	0.276318993	-3.228854044	0.233873229	62	b_rostralmiddlefrontal_t	ENSG00000181690	PLAG1	8
ENSG00000175387	0.282305831	0.00228941	2.519477593	0.01534489	0.276318993	-3.464533107	0.17349162	62	b_rostralmiddlefrontal_t	ENSG00000175387	SMAD2	18
ENSG00000109072	0.970685454	-0.003804793	2.518778623	0.015376979	0.276585509	-3.01856126	0.153354197	62	b_rostralmiddlefrontal_t	ENSG00000109072	VTN	17
ENSG00000144061	0.492788617	-0.001698929	2.518258195	0.015391426	0.276585509	-3.321957465	0.335548405	62	b_rostralmiddlefrontal_t	ENSG00000144061	NPHP1	2
ENSG00000272196	2.978008374	0.009876679	2.515480398	0.015507918	0.278391884	-2.997329109	0.157405205	62	b_rostralmiddlefrontal_t	ENSG00000272196	HIST2H2AA4	1
ENSG00000118961	0.544049411	0.002984313	2.514928602	0.015527697	0.278460176	-3.381762902	0.231158788	62	b_rostralmiddlefrontal_t	ENSG00000118961	LDAH	2
ENSG00000198018	0.509741228	0.018014261	2.513892306	0.015559094	0.278736447	-3.245922698	0.10385683	62	b_rostralmiddlefrontal_t	ENSG00000198018	ENTPD7	10
ENSG00000269293	0.546070579	0.001172353	2.513027004	0.015592521	0.278746341	-3.147188468	0.411501552	62	b_rostralmiddlefrontal_t	ENSG00000269293	ZSCAN16-AS1	6
ENSG00000185532	-0.702601769	0.003637439	-2.513170539	0.015597004	0.278746341	-3.444430426	0.14644274	62	b_rostralmiddlefrontal_t	ENSG00000185532	PRKG1	10
ENSG00000172775	-0.325811669	0.001167748	-2.512587528	0.015609524	0.278746341	-3.537472797	0.147387579	62	b_rostralmiddlefrontal_t	ENSG00000172775	FAM192A	16
ENSG00000120451	-0.35061091	-0.006474307	-2.512223717	0.015623612	0.278746341	-3.501207747	0.159951098	62	b_rostralmiddlefrontal_t	ENSG00000120451	SNX19	11
ENSG00000273274	0.691934889	-0.012296413	2.509311507	0.015746878	0.280658308	-3.270559702	0.219247471	62	b_rostralmiddlefrontal_t	ENSG00000273274	ZBTB8B	1
ENSG00000147650	0.340980958	0.002489824	2.506188137	0.01585902	0.282266558	-3.52638686	0.370961487	62	b_rostralmiddlefrontal_t	ENSG00000147650	LRP12	8
ENSG00000275835	-0.444024127	0.002104021	-2.505561545	0.015887081	0.282266558	-3.477281675	0.198261428	62	b_rostralmiddlefrontal_t	ENSG00000275835	TUBGCP5	15
ENSG00000109445	-0.34563926	-5.80E-05	-2.505266508	0.015895249	0.282266558	-3.349739502	0.166206341	62	b_rostralmiddlefrontal_t	ENSG00000109445	ZNF330	4
ENSG00000144231	0.363919272	0.001464863	2.505097905	0.015901885	0.282266558	-3.496891902	0.143462282	62	b_rostralmiddlefrontal_t	ENSG00000144231	POLR2D	2
ENSG00000188611	-0.808642236	0.006548717	-2.504022204	0.015954425	0.282696473	-3.156705739	0.173811176	62	b_rostralmiddlefrontal_t	ENSG00000188611	ASAH2	10
ENSG00000268055	-2.895450138	0.023057497	-2.503917938	0.015958541	0.282696473	-3.038193834	0.259465777	62	b_rostralmiddlefrontal_t	ENSG00000268055	AC067969.1	19
ENSG00000270231	-0.678748216	-0.009901018	-2.503394369	0.015979225	0.282775502	-3.436969449	0.622437741	62	b_rostralmiddlefrontal_t	ENSG00000270231	NBPF8	1
ENSG00000010310	1.612790842	0.014563261	2.500085801	0.016110495	0.284809374	-3.042211308	0.452903733	62	b_rostralmiddlefrontal_t	ENSG00000010310	GIPR	19
ENSG00000130649	-0.791381216	-0.007198705	-2.497261805	0.016223314	0.286513254	-3.404714323	0.346456208	62	b_rostralmiddlefrontal_t	ENSG00000130649	CYP2E1	10
ENSG00000205632	-1.85740118	0.024566322	-2.495010555	0.016313764	0.287819056	-3.05832704	0.721903066	62	b_rostralmiddlefrontal_t	ENSG00000205632	LINC01310	22
ENSG00000104375	-0.657641712	-0.017171112	-2.493139338	0.016389294	0.28885924	-3.385117696	0.325497121	62	b_rostralmiddlefrontal_t	ENSG00000104375	STK3	8
ENSG00000117115	-0.59929149	0.022612552	-2.492261266	0.016424846	0.288992398	-3.554708553	0.270407031	62	b_rostralmiddlefrontal_t	ENSG00000117115	PADI2	1
ENSG00000164669	0.628477716	0.004050605	2.491978192	0.016431771	0.288992398	-3.28439181	0.151909754	62	b_rostralmiddlefrontal_t	ENSG00000164669	INTS4P1	7
ENSG00000108821	2.370448694	0.056491066	2.491234172	0.01646652	0.288992398	-3.056483787	0.248349481	62	b_rostralmiddlefrontal_t	ENSG00000108821	COL1A1	17
ENSG00000226648	1.37197676	-0.003988191	2.491049789	0.016474012	0.288992398	-3.046539343	0.391858237	62	b_rostralmiddlefrontal_t	ENSG00000226648	PLCG1-AS1	20
ENSG00000223745	-0.715522712	0.023207833	-2.490667493	0.016489555	0.288992398	-3.376323945	0.221931016	62	b_rostralmiddlefrontal_t	ENSG00000223745	CCDC18-AS1	1
ENSG00000126215	1.008000616	-0.002968053	2.490501071	0.016496325	0.288992398	-3.225136661	0.242758534	62	b_rostralmiddlefrontal_t	ENSG00000126215	XRCC3	14
ENSG00000061656	-1.480739776	0.001522347	-2.490081286	0.016513413	0.289001309	-3.069611832	0.196194058	62	b_rostralmiddlefrontal_t	ENSG00000061656	SPAG4	20
ENSG00000228624	0.831269733	0.006378147	2.489612024	0.016532535	0.289045749	-3.186316473	0.233247675	62	b_rostralmiddlefrontal_t	ENSG00000228624	HDAC2-AS2	6
ENSG00000087245	0.951886814	0.029835299	2.488497801	0.016578018	0.289432944	-3.165884182	0.151561889	62	b_rostralmiddlefrontal_t	ENSG00000087245	MMP2	16
ENSG00000103591	-0.391765076	0.001087157	-2.488003601	0.01658789	0.289432944	-3.514620984	0.111093144	62	b_rostralmiddlefrontal_t	ENSG00000103591	AAGAB	15
ENSG00000268996	1.340343583	0.000323818	2.487254092	0.01662892	0.289858708	-3.07386418	0.402817724	62	b_rostralmiddlefrontal_t	ENSG00000268996	MAN1B1-DT	9
ENSG00000183048	-1.43805942	0.005278334	-2.485425944	0.016704	0.290546578	-3.119938829	0.116629673	62	b_rostralmiddlefrontal_t	ENSG00000183048	SLC25A10	17
ENSG00000204962	-0.7543294	0.038377539	-2.485128309	0.01671454	0.290546578	-3.215234036	0.232523045	62	b_rostralmiddlefrontal_t	ENSG00000204962	PCDHA8	5
ENSG00000163320	0.507450547	-0.002220296	2.48507647	0.016718388	0.290546578	-3.51873248	0.182975371	62	b_rostralmiddlefrontal_t	ENSG00000163320	CGGBP1	3
ENSG00000248483	0.823244821	0.019285547	2.484449272	0.016744237	0.290705973	-3.373984007	0.123112308	62	b_rostralmiddlefrontal_t	ENSG00000248483	POU5F2	5
ENSG00000184792	-0.594668263	0.006255625	-2.483029258	0.016802895	0.291434101	-3.48906677	0.175942445	62	b_rostralmiddlefrontal_t	ENSG00000184792	OSBP2	22
ENSG00000123342	1.544217419	0.014061587	2.481824609	0.016852804	0.291846488	-3.06909393	0.215783968	62	b_rostralmiddlefrontal_t	ENSG00000123342	MMP19	12
ENSG00000104980	-0.609514947	0.007098494	-2.481647367	0.016860158	0.291846488	-3.40664157	0.218426911	62	b_rostralmiddlefrontal_t	ENSG00000104980	TIMM44	19
ENSG00000008128	-1.116442901	-0.00212375	-2.480900572	0.016891177	0.292093361	-3.346830103	0.179407957	62	b_rostralmiddlefrontal_t	ENSG00000008128	CDK11A	1
ENSG00000164506	0.334775336	0.003313634	2.480175993	0.01691089	0.292144432	-3.536652476	0.173355543	62	b_rostralmiddlefrontal_t	ENSG00000164506	STXBP5	6
ENSG00000153956	0.399831776	-0.002114407	2.479213939	0.016951362	0.292553648	-3.569474375	0.241995022	62	b_rostralmiddlefrontal_t	ENSG00000153956	CACNA2D1	7
ENSG00000273420	1.927834785	0.023772065	2.478061624	0.017009569	0.293267859	-3.067212107	0.562316424	62	b_rostralmiddlefrontal_t	ENSG00000273420	AC008738.7	19
ENSG00000106648	-0.944218228	-0.008622581	-2.477264233	0.017039786	0.293498521	-3.117955669	0.19186235	62	b_rostralmiddlefrontal_t	ENSG00000106648	GALNTL5	7
ENSG00000138801	-0.412950684	0.001390773	-2.476544737	0.017064718	0.293637803	-3.577254702	0.119383206	62	b_rostralmiddlefrontal_t	ENSG00000138801	PAPSS1	4
ENSG00000069667	0.46593861	0.000122574	2.475879547	0.017097133	0.293905454	-3.539613882	0.338001888	62	b_rostralmiddlefrontal_t	ENSG00000069667	RORA	15
ENSG00000176697	-1.091975245	0.000511736	-2.473204507	0.017213871	0.295620682	-3.275923007	0.179810689	62	b_rostralmiddlefrontal_t	ENSG00000176697	BDNF	11
ENSG00000162878	-0.697491707	0.009412125	-2.472551885	0.017241491	0.295641079	-3.453194901	0.151189954	62	b_rostralmiddlefrontal_t	ENSG00000162878	PKDCC	2
ENSG00000135423	-0.374335193	-0.001539134	-2.472126604	0.01724898	0.295641079	-3.560079584	0.21484118	62	b_rostralmiddlefrontal_t	ENSG00000135423	GLS2	12
ENSG00000272425	-1.098178813	-0.015755376	-2.470896729	0.017311719	0.296204019	-3.119675566	0.193293967	62	b_rostralmiddlefrontal_t	ENSG00000272425	AC009902.3	8
ENSG00000156968	0.438016785	0.009567469	2.470552427	0.017315811	0.296204019	-3.445766298	0.145575884	62	b_rostralmiddlefrontal_t	ENSG00000156968	MPV17L	16
ENSG00000183379	0.785602218	-0.010912911	2.469751723	0.017354589	0.296576322	-3.182696494	0.274905483	62	b_rostralmiddlefrontal_t	ENSG00000183379	SYNDIG1L	14
ENSG00000120162	-0.248573404	-0.001306464	-2.468716744	0.017394039	0.29695935	-3.504834098	0.203403949	62	b_rostralmiddlefrontal_t	ENSG00000120162	MOB3B	9
ENSG00000272853	1.366786542	-0.016251364	2.467955758	0.017437144	0.297403973	-3.089660709	0.175850557	62	b_rostralmiddlefrontal_t	ENSG00000272853	AC069544.1	10
ENSG00000258559	0.704708845	0.014587002	2.466931539	0.017475129	0.297707682	-3.242535196	0.256221604	62	b_rostralmiddlefrontal_t	ENSG00000258559	AC005519.1	14
ENSG00000175110	-0.358862797	-0.000532818	-2.466466667	0.017490364	0.297707682	-3.512229051	0.273778994	62	b_rostralmiddlefrontal_t	ENSG00000175110	MRPS22	3
ENSG00000148908	0.950566344	0.01927163	2.466344971	0.017506189	0.297707682	-3.231205215	0.16495138	62	b_rostralmiddlefrontal_t	ENSG00000148908	RGS10	10
ENSG00000134996	-0.474365226	-0.002562225	-2.46457048	0.017578255	0.298040785	-3.542331462	0.147266677	62	b_rostralmiddlefrontal_t	ENSG00000134996	OSTF1	9
ENSG00000196757	0.400194458	0.00101548	2.463998225	0.017596592	0.298040785	-3.494726729	0.538865205	62	b_rostralmiddlefrontal_t	ENSG00000196757	ZNF700	19
ENSG00000111885	0.713875092	0.008399286	2.464217859	0.017597744	0.298040785	-3.574469296	0.192745158	62	b_rostralmiddlefrontal_t	ENSG00000111885	MAN1A1	6
ENSG00000198939	-0.586300077	0.002947757	-2.46337723	0.017626355	0.298040785	-3.343511658	0.368480579	62	b_rostralmiddlefrontal_t	ENSG00000198939	ZFP2	5
ENSG00000104327	-0.749914611	0.000300124	-2.463411285	0.017632574	0.298040785	-3.416128801	0.276525824	62	b_rostralmiddlefrontal_t	ENSG00000104327	CALB1	8
ENSG00000177125	0.309804271	-0.000612844	2.46297313	0.017640878	0.298040785	-3.58048431	0.162324038	62	b_rostralmiddlefrontal_t	ENSG00000177125	ZBTB34	9
ENSG00000227232	-1.226254916	0.019566574	-2.46309035	0.01764645	0.298040785	-3.346108163	0.41923878	62	b_rostralmiddlefrontal_t	ENSG00000227232	WASH7P	1
ENSG00000198870	0.777750019	-0.010952473	2.462555548	0.017662563	0.298040785	-3.192259562	0.188523667	62	b_rostralmiddlefrontal_t	ENSG00000198870	STKLD1	9
ENSG00000110395	0.406838074	-0.002702115	2.461766586	0.017696512	0.298202901	-3.627050533	0.174978432	62	b_rostralmiddlefrontal_t	ENSG00000110395	CBL	11
ENSG00000146197	0.70243253	0.018624312	2.461706759	0.017706385	0.298202901	-3.423254617	0.261515637	62	b_rostralmiddlefrontal_t	ENSG00000146197	SCUBE3	6
ENSG00000146676	0.370588744	-0.002763052	2.460832964	0.017733663	0.298374018	-3.581626294	0.438299293	62	b_rostralmiddlefrontal_t	ENSG00000146676	PURB	7
ENSG00000145423	1.58924497	-0.028711255	2.459665262	0.017795157	0.299119937	-3.305855716	0.306617806	62	b_rostralmiddlefrontal_t	ENSG00000145423	SFRP2	4
ENSG00000184486	0.579832508	0.001759329	2.458857402	0.017830396	0.299164754	-3.542813482	0.316154747	62	b_rostralmiddlefrontal_t	ENSG00000184486	POU3F2	6
ENSG00000132207	1.262077692	0.01183024	2.458817272	0.017832148	0.299164754	-3.255479183	0.180773949	62	b_rostralmiddlefrontal_t	ENSG00000132207	SLX1A	16
ENSG00000135336	-0.280543652	-0.008130796	-2.45729553	0.017887994	0.299791821	-3.576186157	0.178336367	62	b_rostralmiddlefrontal_t	ENSG00000135336	ORC3	6
ENSG00000206557	-0.646183644	-0.00972916	-2.456649424	0.017916313	0.299791821	-3.237282584	0.13425717	62	b_rostralmiddlefrontal_t	ENSG00000206557	TRIM71	3
ENSG00000162337	1.060004217	0.003962203	2.456784171	0.017921122	0.299791821	-3.308364012	0.183120504	62	b_rostralmiddlefrontal_t	ENSG00000162337	LRP5	11
ENSG00000279592	2.055236814	-0.020271567	2.455860941	0.017961657	0.299897875	-3.125723061	0.392725652	62	b_rostralmiddlefrontal_t	ENSG00000279592	AC010653.2	16
ENSG00000076641	0.381708189	0.003456896	2.455285066	0.017976247	0.299897875	-3.617783233	0.243223336	62	b_rostralmiddlefrontal_t	ENSG00000076641	PAG1	8
ENSG00000231551	0.90885506	-0.007937412	2.45514072	0.017993337	0.299897875	-3.29183479	0.17244785	62	b_rostralmiddlefrontal_t	ENSG00000231551	AC245100.4	1
ENSG00000196453	-0.750361382	0.016867527	-2.454383696	0.01802669	0.299897875	-3.378740068	0.2144406	62	b_rostralmiddlefrontal_t	ENSG00000196453	ZNF777	7
ENSG00000122694	-0.852480072	-0.002575246	-2.454161161	0.018036505	0.299897875	-3.34450474	0.173035616	62	b_rostralmiddlefrontal_t	ENSG00000122694	GLIPR2	9
ENSG00000134853	0.736654077	-0.005544755	2.453593917	0.018061546	0.299897875	-3.616585852	0.227562501	62	b_rostralmiddlefrontal_t	ENSG00000134853	PDGFRA	4
ENSG00000231852	2.242053886	-0.049167959	2.453295901	0.018074714	0.299897875	-3.111202456	0.607307585	62	b_rostralmiddlefrontal_t	ENSG00000231852	CYP21A2	6
ENSG00000156049	-0.586296201	0.014659113	-2.452602704	0.018105378	0.299897875	-3.457169472	0.331174438	62	b_rostralmiddlefrontal_t	ENSG00000156049	GNA14	9
ENSG00000167895	-0.807955454	0.0127573	-2.452147356	0.018122956	0.299897875	-3.234679059	0.34469601	62	b_rostralmiddlefrontal_t	ENSG00000167895	TMC8	17
ENSG00000230590	0.481344037	0.019420918	2.451839715	0.018139183	0.299897875	-3.647764651	0.103033665	62	b_rostralmiddlefrontal_t	ENSG00000230590	FTX	X
ENSG00000124374	0.713393659	0.003903287	2.451789323	0.018141418	0.299897875	-3.595512482	0.159018392	62	b_rostralmiddlefrontal_t	ENSG00000124374	PAIP2B	2
ENSG00000153989	0.393715604	-0.004022901	2.451277663	0.018153336	0.299897875	-3.595889734	0.280269864	62	b_rostralmiddlefrontal_t	ENSG00000153989	NUS1	6
ENSG00000166343	0.810946139	0.021727	2.451335901	0.018161536	0.299897875	-3.327820649	0.478106134	62	b_rostralmiddlefrontal_t	ENSG00000166343	MSS51	10
ENSG00000223839	0.841890274	0.023868035	2.451182902	0.01816833	0.299897875	-3.603609102	0.380551238	62	b_rostralmiddlefrontal_t	ENSG00000223839	FAM95B1	9
ENSG00000260884	1.647168319	0.008160316	2.44947504	0.018244316	0.300220818	-3.135656418	0.137158621	62	b_rostralmiddlefrontal_t	ENSG00000260884	AC009120.3	16
ENSG00000256235	0.80744427	-0.007244156	2.448991688	0.018265874	0.300220818	-3.41600593	0.279465742	62	b_rostralmiddlefrontal_t	ENSG00000256235	SMIM3	5
ENSG00000127452	-0.720103034	0.004489607	-2.448836778	0.018272788	0.300220818	-3.341256265	0.178203792	62	b_rostralmiddlefrontal_t	ENSG00000127452	FBXL12	19
ENSG00000173559	-0.642630611	0.016727168	-2.448817936	0.018273629	0.300220818	-3.424639194	0.192032794	62	b_rostralmiddlefrontal_t	ENSG00000173559	NABP1	2
ENSG00000147408	0.380401286	-0.001120295	2.44845678	0.018278938	0.300220818	-3.633988871	0.16570561	62	b_rostralmiddlefrontal_t	ENSG00000147408	CSGALNACT1	8
ENSG00000183775	0.309625139	0.004031554	2.448044376	0.018297366	0.300220818	-3.63261697	0.269274181	62	b_rostralmiddlefrontal_t	ENSG00000183775	KCTD16	5
ENSG00000158423	-1.417636432	-0.034215177	-2.44779421	0.018319381	0.300220818	-3.127399244	0.262489758	62	b_rostralmiddlefrontal_t	ENSG00000158423	RIBC1	X
ENSG00000128534	0.475388675	0.008853082	2.447493594	0.018325681	0.300220818	-3.531880352	0.174932186	62	b_rostralmiddlefrontal_t	ENSG00000128534	LSM8	7
ENSG00000173209	0.657662732	0.00017305	2.447261809	0.018343216	0.300225908	-3.659262086	0.151536422	62	b_rostralmiddlefrontal_t	ENSG00000173209	AHSA2P	2
ENSG00000153896	0.545942262	-0.000922922	2.445474153	0.018412595	0.300868226	-3.305676998	0.213470495	62	b_rostralmiddlefrontal_t	ENSG00000153896	ZNF599	19
ENSG00000117620	0.510618955	-0.004763046	2.445404988	0.018426562	0.300868226	-3.605888958	0.22924477	62	b_rostralmiddlefrontal_t	ENSG00000117620	SLC35A3	1
ENSG00000196502	-0.496574345	0.003137981	-2.445100137	0.018434242	0.300868226	-3.514319594	0.151586176	62	b_rostralmiddlefrontal_t	ENSG00000196502	SULT1A1	16
ENSG00000072110	-0.594426966	-0.003043044	-2.443955322	0.018491871	0.30152648	-3.684837845	0.14274739	62	b_rostralmiddlefrontal_t	ENSG00000072110	ACTN1	14
ENSG00000012779	-0.801845935	-0.013408166	-2.443173531	0.018527178	0.301590745	-3.321609269	0.300297492	62	b_rostralmiddlefrontal_t	ENSG00000012779	ALOX5	10
ENSG00000185803	0.957183104	0.009741273	2.442351125	0.018564386	0.301590745	-3.26759796	0.112427261	62	b_rostralmiddlefrontal_t	ENSG00000185803	SLC52A2	8
ENSG00000112167	0.483959502	-0.00563504	2.441684194	0.018583705	0.301590745	-3.406717436	0.320248637	62	b_rostralmiddlefrontal_t	ENSG00000112167	SAYSD1	6
ENSG00000231259	-0.896346481	0.051320466	-2.44179632	0.018589524	0.301590745	-3.417869404	0.159048815	62	b_rostralmiddlefrontal_t	ENSG00000231259	AC125232.1	2
ENSG00000090054	-0.494914328	0.000454775	-2.441250358	0.018614292	0.301590745	-3.644863891	0.297731242	62	b_rostralmiddlefrontal_t	ENSG00000090054	SPTLC1	9
ENSG00000152078	0.533348263	-0.010387657	2.441221083	0.018615621	0.301590745	-3.622080709	0.199561845	62	b_rostralmiddlefrontal_t	ENSG00000152078	TMEM56	1
ENSG00000082397	-0.293257257	-0.012792428	-2.440823049	0.018622784	0.301590745	-3.658038538	0.287050459	62	b_rostralmiddlefrontal_t	ENSG00000082397	EPB41L3	18
ENSG00000243658	1.20898181	0.011224282	2.440811383	0.018634228	0.301590745	-3.226326059	0.181468459	62	b_rostralmiddlefrontal_t	ENSG00000243658	MTND5P16	3
ENSG00000131370	-0.419401574	-0.001752305	-2.440245699	0.018654944	0.301645953	-3.673980863	0.291630403	62	b_rostralmiddlefrontal_t	ENSG00000131370	SH3BP5	3
ENSG00000019102	1.281453057	-0.001506451	2.438980298	0.018717595	0.302378502	-3.153614944	0.2196153	62	b_rostralmiddlefrontal_t	ENSG00000019102	VSIG2	11
ENSG00000149792	-0.484899562	0.001435193	-2.4377067	0.018775779	0.30285365	-3.634440156	0.139724869	62	b_rostralmiddlefrontal_t	ENSG00000149792	MRPL49	11
ENSG00000129538	-0.543230825	0.001387247	-2.437576068	0.018781756	0.30285365	-3.654371827	0.175098778	62	b_rostralmiddlefrontal_t	ENSG00000129538	RNASE1	14
ENSG00000237289	-0.672446875	-0.009751569	-2.436950074	0.018810423	0.303035566	-3.645313165	0.214445629	62	b_rostralmiddlefrontal_t	ENSG00000237289	CKMT1B	15
ENSG00000165886	1.256924723	0.013802474	2.434991479	0.01890037	0.304165575	-3.231549614	0.285089982	62	b_rostralmiddlefrontal_t	ENSG00000165886	UBTD1	10
ENSG00000119408	-0.400149326	0.001805129	-2.433853599	0.018941804	0.304165575	-3.609835534	0.344669932	62	b_rostralmiddlefrontal_t	ENSG00000119408	NEK6	9
ENSG00000008324	0.637650626	-0.005390408	2.433484136	0.018968902	0.304165575	-3.418429546	0.350323156	62	b_rostralmiddlefrontal_t	ENSG00000008324	SS18L2	3
ENSG00000125820	1.162766998	0.012795204	2.43304942	0.01898994	0.304165575	-3.338281385	0.552365585	62	b_rostralmiddlefrontal_t	ENSG00000125820	NKX2-2	20
ENSG00000115275	-0.445856049	0.013380989	-2.432678765	0.018997521	0.304165575	-3.577335007	0.5081419	62	b_rostralmiddlefrontal_t	ENSG00000115275	MOGS	2
ENSG00000134108	0.313564119	0.003673702	2.43230586	0.019013317	0.304165575	-3.615897315	0.320061635	62	b_rostralmiddlefrontal_t	ENSG00000134108	ARL8B	3
ENSG00000185829	1.35821039	0.002419366	2.432321403	0.019023616	0.304165575	-3.681984239	0.466579394	62	b_rostralmiddlefrontal_t	ENSG00000185829	ARL17A	17
ENSG00000164182	-0.772483836	0.002347905	-2.432045478	0.019036394	0.304165575	-3.445391137	0.159897967	62	b_rostralmiddlefrontal_t	ENSG00000164182	NDUFAF2	5
ENSG00000245060	0.597084875	-0.010655259	2.432006173	0.019037614	0.304165575	-3.474507475	0.157376287	62	b_rostralmiddlefrontal_t	ENSG00000245060	LINC00847	5
ENSG00000272733	1.438292586	0.00722906	2.43091972	0.019088606	0.304578734	-3.150585931	0.131613959	62	b_rostralmiddlefrontal_t	ENSG00000272733	AP000345.2	22
ENSG00000147027	0.551955314	-0.006499507	2.430708433	0.01909842	0.304578734	-3.664632762	0.150275091	62	b_rostralmiddlefrontal_t	ENSG00000147027	TMEM47	X
ENSG00000104870	0.591028396	0.006323545	2.430143662	0.019124675	0.304711938	-3.519460738	0.150991469	62	b_rostralmiddlefrontal_t	ENSG00000104870	FCGRT	19
ENSG00000114423	0.370468982	-0.00395381	2.429539708	0.019141734	0.304711938	-3.587393986	0.213451107	62	b_rostralmiddlefrontal_t	ENSG00000114423	CBLB	3
ENSG00000261604	-0.649237614	-0.013886659	-2.428220274	0.019203264	0.305412493	-3.311685847	0.143811621	62	b_rostralmiddlefrontal_t	ENSG00000261604	AC114947.2	5
ENSG00000260495	0.753862713	0.006343208	2.427539272	0.019246168	0.305815823	-3.4003469	0.280639365	62	b_rostralmiddlefrontal_t	ENSG00000260495	AC009148.1	16
ENSG00000172830	-0.822516348	-0.006859677	-2.427055329	0.019268821	0.305896913	-3.406910871	0.164142636	62	b_rostralmiddlefrontal_t	ENSG00000172830	SSH3	11
ENSG00000011083	-0.577023462	0.003050776	-2.426595847	0.01929035	0.30596005	-3.627243681	0.204447813	62	b_rostralmiddlefrontal_t	ENSG00000011083	SLC6A7	5
ENSG00000159259	-0.478505057	0.002992823	-2.424009159	0.019400838	0.3067208	-3.433410695	0.401112031	62	b_rostralmiddlefrontal_t	ENSG00000159259	CHAF1B	21
ENSG00000163812	-0.225304798	0.005705448	-2.423902517	0.019405865	0.3067208	-3.642036288	0.112786575	62	b_rostralmiddlefrontal_t	ENSG00000163812	ZDHHC3	3
ENSG00000147036	-0.503145151	-0.015808698	-2.423969946	0.019407104	0.3067208	-3.536128231	0.135147726	62	b_rostralmiddlefrontal_t	ENSG00000147036	LANCL3	X
ENSG00000112773	0.579357891	0.010384126	2.423842405	0.0194087	0.3067208	-3.336169871	0.149602692	62	b_rostralmiddlefrontal_t	ENSG00000112773	TENT5A	6
ENSG00000179965	0.908824291	0.016217069	2.423665174	0.019428183	0.306750593	-3.41368604	0.131991269	62	b_rostralmiddlefrontal_t	ENSG00000179965	ZNF771	16
ENSG00000168309	-0.562862239	-0.00570585	-2.422723306	0.019472668	0.307174733	-3.565782188	0.111497869	62	b_rostralmiddlefrontal_t	ENSG00000168309	FAM107A	3
ENSG00000187535	-0.491770609	-0.006092925	-2.422225372	0.019492846	0.307215015	-3.612987089	0.481799888	62	b_rostralmiddlefrontal_t	ENSG00000187535	IFT140	16
ENSG00000185065	1.099816672	0.020388062	2.42188643	0.019512272	0.307243372	-3.22835524	0.15717044	62	b_rostralmiddlefrontal_t	ENSG00000185065	AC000068.1	22
ENSG00000173320	0.308777847	-0.000440201	2.420632142	0.019560603	0.307436854	-3.70911773	0.356292388	62	b_rostralmiddlefrontal_t	ENSG00000173320	STOX2	4
ENSG00000096696	1.672654977	-0.007222382	2.42066486	0.019570211	0.307436854	-3.528052254	0.480796278	62	b_rostralmiddlefrontal_t	ENSG00000096696	DSP	6
ENSG00000176887	0.618259653	-0.001183886	2.420356814	0.019577472	0.307436854	-3.393594297	0.21082864	62	b_rostralmiddlefrontal_t	ENSG00000176887	SOX11	2
ENSG00000078114	0.45349287	0.002436668	2.419120642	0.019637467	0.307673848	-3.636939549	0.171491692	62	b_rostralmiddlefrontal_t	ENSG00000078114	NEBL	10
ENSG00000111348	-0.615816653	0.010674996	-2.418846283	0.019656754	0.307673848	-3.5645208	0.438664581	62	b_rostralmiddlefrontal_t	ENSG00000111348	ARHGDIB	12
ENSG00000171790	1.076884194	0.023015352	2.418715983	0.019662968	0.307673848	-3.322416575	0.203020888	62	b_rostralmiddlefrontal_t	ENSG00000171790	SLFNL1	1
ENSG00000163960	0.317070044	-0.002928216	2.418477291	0.019663167	0.307673848	-3.731710277	0.445577485	62	b_rostralmiddlefrontal_t	ENSG00000163960	UBXN7	3
ENSG00000182968	0.956481613	-0.002387654	2.417883078	0.019702731	0.308016418	-3.303498281	0.244425102	62	b_rostralmiddlefrontal_t	ENSG00000182968	SOX1	13
ENSG00000102445	0.439967643	0.012920575	2.414996266	0.019829879	0.30930892	-3.458181591	0.196983321	62	b_rostralmiddlefrontal_t	ENSG00000102445	RUBCNL	13
ENSG00000274776	0.504244424	-0.001008218	2.414813014	0.01983869	0.30930892	-3.439053716	0.14291322	62	b_rostralmiddlefrontal_t	ENSG00000274776	AC090241.3	18
ENSG00000206562	-0.431953421	0.001584265	-2.414663276	0.01984742	0.30930892	-3.637368257	0.5790288	62	b_rostralmiddlefrontal_t	ENSG00000206562	METTL6	3
ENSG00000188152	1.386620817	0.024897699	2.414531929	0.01986345	0.30930892	-3.279082319	0.591561643	62	b_rostralmiddlefrontal_t	ENSG00000188152	NUTM2G	9
ENSG00000068323	-0.373610222	0.002173929	-2.413655097	0.019894449	0.30930892	-3.713134229	0.161688818	62	b_rostralmiddlefrontal_t	ENSG00000068323	TFE3	X
ENSG00000109390	0.415293693	-0.008418038	2.41324381	0.019914288	0.30930892	-3.527163089	0.240534083	62	b_rostralmiddlefrontal_t	ENSG00000109390	NDUFC1	4
ENSG00000081386	0.270615046	-0.004600339	2.413179436	0.019917395	0.30930892	-3.658670595	0.216836217	62	b_rostralmiddlefrontal_t	ENSG00000081386	ZNF510	9
ENSG00000184221	1.185995987	0.014576572	2.41235018	0.01996872	0.30930892	-3.615069344	0.149880817	62	b_rostralmiddlefrontal_t	ENSG00000184221	OLIG1	21
ENSG00000167604	1.071467102	0.024926869	2.412321313	0.019970116	0.30930892	-3.289683891	0.12597953	62	b_rostralmiddlefrontal_t	ENSG00000167604	NFKBID	19
ENSG00000253948	-1.396263196	-0.014145147	-2.412205414	0.019975722	0.30930892	-3.199044249	0.243781798	62	b_rostralmiddlefrontal_t	ENSG00000253948	AC104986.2	8
ENSG00000128923	0.447754417	-0.003911799	2.411718055	0.019995175	0.30930892	-3.69329285	0.182095783	62	b_rostralmiddlefrontal_t	ENSG00000128923	MINDY2	15
ENSG00000114491	0.380493696	0.011889833	2.411116532	0.020017186	0.30930892	-3.648155471	0.371809603	62	b_rostralmiddlefrontal_t	ENSG00000114491	UMPS	3
ENSG00000109758	2.368390208	0.00082899	2.411155777	0.020026563	0.30930892	-3.186400971	0.184124182	62	b_rostralmiddlefrontal_t	ENSG00000109758	HGFAC	4
ENSG00000102753	0.3206001	-0.006077543	2.410773283	0.020033835	0.30930892	-3.651776945	0.155933968	62	b_rostralmiddlefrontal_t	ENSG00000102753	KPNA3	13
ENSG00000162882	1.03248374	0.018119329	2.408094707	0.020175496	0.311133679	-3.251031257	0.169368023	62	b_rostralmiddlefrontal_t	ENSG00000162882	HAAO	2
ENSG00000215041	-0.448035909	0.001919582	-2.407768927	0.020187723	0.311133679	-3.707519983	0.229487869	62	b_rostralmiddlefrontal_t	ENSG00000215041	NEURL4	17
ENSG00000130347	-0.670076006	-0.004090925	-2.40680112	0.020238734	0.311461817	-3.444838458	0.159339634	62	b_rostralmiddlefrontal_t	ENSG00000130347	RTN4IP1	6
ENSG00000129244	-0.501157449	-0.005561238	-2.406678241	0.02024475	0.311461817	-3.717997062	0.207786787	62	b_rostralmiddlefrontal_t	ENSG00000129244	ATP1B2	17
ENSG00000205138	0.725684179	5.96E-05	2.405240236	0.020315276	0.311997165	-3.420850311	0.247453531	62	b_rostralmiddlefrontal_t	ENSG00000205138	SDHAF1	19
ENSG00000089199	-0.514387789	0.006820397	-2.405238835	0.020315345	0.311997165	-3.703548341	0.310841096	62	b_rostralmiddlefrontal_t	ENSG00000089199	CHGB	20
ENSG00000110446	-0.816129504	0.007315204	-2.404595161	0.020346986	0.312119846	-3.384525139	0.238413487	62	b_rostralmiddlefrontal_t	ENSG00000110446	SLC15A3	11
ENSG00000111647	0.301009658	-0.004387644	2.404117159	0.020359145	0.312119846	-3.725233651	0.401382209	62	b_rostralmiddlefrontal_t	ENSG00000111647	UHRF1BP1L	12
ENSG00000144218	0.429574762	0.001200739	2.40361152	0.020390393	0.312324205	-3.7299832	0.15820248	62	b_rostralmiddlefrontal_t	ENSG00000144218	AFF3	2
ENSG00000185973	0.499403767	-0.003342814	2.40330546	0.020410516	0.312357951	-3.6813013	0.316436299	62	b_rostralmiddlefrontal_t	ENSG00000185973	TMLHE	X
ENSG00000139324	0.327592502	-0.001800351	2.402617589	0.020433089	0.312429105	-3.676384145	0.253986589	62	b_rostralmiddlefrontal_t	ENSG00000139324	TMTC3	12
ENSG00000154856	0.633343502	-0.005948905	2.40222042	0.020464103	0.312585803	-3.653667275	0.32882604	62	b_rostralmiddlefrontal_t	ENSG00000154856	APCDD1	18
ENSG00000138944	-0.549042152	-0.001252109	-2.400836961	0.020532613	0.312585803	-3.759379519	0.257212506	62	b_rostralmiddlefrontal_t	ENSG00000138944	SHISAL1	22
ENSG00000109099	-0.572099898	-0.012308845	-2.400824808	0.020533215	0.312585803	-3.755801402	0.202157127	62	b_rostralmiddlefrontal_t	ENSG00000109099	PMP22	17
ENSG00000122696	0.40675193	0.013895527	2.399616285	0.020581811	0.312585803	-3.587882925	0.126247639	62	b_rostralmiddlefrontal_t	ENSG00000122696	SLC25A51	9
ENSG00000270082	1.695247378	0.012075104	2.399775981	0.020581987	0.312585803	-3.262890059	0.289073707	62	b_rostralmiddlefrontal_t	ENSG00000270082	AC010531.7	16
ENSG00000205918	1.470920817	0.009852441	2.399780945	0.020585046	0.312585803	-3.527444884	0.253816365	62	b_rostralmiddlefrontal_t	ENSG00000205918	PDPK2P	16
ENSG00000170485	-0.437385687	0.016445589	-2.399524084	0.020595763	0.312585803	-3.762216563	0.322992114	62	b_rostralmiddlefrontal_t	ENSG00000170485	NPAS2	2
ENSG00000284669	1.081723303	-0.000149651	2.399086928	0.020619571	0.312585803	-3.390194862	0.308445822	62	b_rostralmiddlefrontal_t	ENSG00000284669	AC092053.3	3
ENSG00000188916	0.477546256	0.008575279	2.39856496	0.020634137	0.312585803	-3.468260273	0.211166366	62	b_rostralmiddlefrontal_t	ENSG00000188916	FAM196A	10
ENSG00000235568	-1.283966862	-0.024033008	-2.398431511	0.020652223	0.312585803	-3.318016214	0.315646207	62	b_rostralmiddlefrontal_t	ENSG00000235568	NFAM1	22
ENSG00000103647	-0.372867053	0.007973734	-2.39807211	0.020658708	0.312585803	-3.744896344	0.669366292	62	b_rostralmiddlefrontal_t	ENSG00000103647	CORO2B	15
ENSG00000185201	-0.947660636	-0.004225428	-2.398012216	0.020673137	0.312585803	-3.558108905	0.179291349	62	b_rostralmiddlefrontal_t	ENSG00000185201	IFITM2	11
ENSG00000143797	0.370419733	0.001122282	2.397533328	0.020685599	0.312585803	-3.762376238	0.227806042	62	b_rostralmiddlefrontal_t	ENSG00000143797	MBOAT2	2
ENSG00000169288	-0.491457396	-0.007531844	-2.397090064	0.02070988	0.312585803	-3.582842913	0.219264415	62	b_rostralmiddlefrontal_t	ENSG00000169288	MRPL1	4
ENSG00000124225	0.475776328	0.005916189	2.396899985	0.020728705	0.312585803	-3.749147255	0.228304104	62	b_rostralmiddlefrontal_t	ENSG00000124225	PMEPA1	20
ENSG00000275074	-0.942291318	0.033875863	-2.396720516	0.020737684	0.312585803	-3.389148509	0.108017718	62	b_rostralmiddlefrontal_t	ENSG00000275074	NUDT18	8
ENSG00000184385	-1.126185892	0.012977097	-2.396476357	0.020749905	0.312585803	-3.371617358	0.312320006	62	b_rostralmiddlefrontal_t	ENSG00000184385	UMODL1-AS1	21
ENSG00000143195	0.415247652	0.008073116	2.396068457	0.020766127	0.312585803	-3.784360449	0.15298651	62	b_rostralmiddlefrontal_t	ENSG00000143195	ILDR2	1
ENSG00000170445	-0.307195055	0.001533522	-2.39347505	0.020889167	0.313924455	-3.787814434	0.089981257	62	b_rostralmiddlefrontal_t	ENSG00000170445	HARS	5
ENSG00000012822	-0.384384942	0.006628715	-2.39343713	0.020891077	0.313924455	-3.743202651	0.156970673	62	b_rostralmiddlefrontal_t	ENSG00000012822	CALCOCO1	12
ENSG00000225400	0.993684137	-0.007382196	2.390911604	0.021030209	0.315530206	-3.290174956	0.201964489	62	b_rostralmiddlefrontal_t	ENSG00000225400	RAB28P5	X
ENSG00000279103	-0.883863858	-0.010141491	-2.390749185	0.02103414	0.315530206	-3.291426241	0.276662844	62	b_rostralmiddlefrontal_t	ENSG00000279103	AC138470.1	19
ENSG00000198960	0.469841082	0.005689658	2.389990989	0.021065368	0.315726943	-3.554918379	0.376733177	62	b_rostralmiddlefrontal_t	ENSG00000198960	ARMCX6	X
ENSG00000261019	0.814813689	0.007933608	2.388800227	0.021133691	0.316265639	-3.337579832	0.160142813	62	b_rostralmiddlefrontal_t	ENSG00000261019	AC010132.4	7
ENSG00000160145	-0.336131586	-0.002252839	-2.388509354	0.021140705	0.316265639	-3.702311318	0.102371882	62	b_rostralmiddlefrontal_t	ENSG00000160145	KALRN	3
ENSG00000261460	0.677954914	0.014687345	2.388245032	0.021155742	0.316265639	-3.378126131	0.424234221	62	b_rostralmiddlefrontal_t	ENSG00000261460	AC009690.2	15
ENSG00000122547	0.63262904	0.007254336	2.388000923	0.021178177	0.316329737	-3.591096911	0.211997055	62	b_rostralmiddlefrontal_t	ENSG00000122547	EEPD1	7
ENSG00000126790	0.387539804	0.012207465	2.387024317	0.021216457	0.31663019	-3.473152442	0.160725241	62	b_rostralmiddlefrontal_t	ENSG00000126790	L3HYPDH	14
ENSG00000204965	-0.648752204	-0.009304201	-2.38665176	0.021247081	0.316641724	-3.574235027	0.454421754	62	b_rostralmiddlefrontal_t	ENSG00000204965	PCDHA5	5
ENSG00000152455	0.396385674	-0.005614683	2.386298683	0.021253561	0.316641724	-3.575844105	0.13732048	62	b_rostralmiddlefrontal_t	ENSG00000152455	SUV39H2	10
ENSG00000151131	0.522712644	0.012907763	2.385651101	0.021298316	0.316848823	-3.782709856	0.1475583	62	b_rostralmiddlefrontal_t	ENSG00000151131	C12orf45	12
ENSG00000219607	1.072900361	0.027303343	2.385543814	0.021303816	0.316848823	-3.490554919	0.190448401	62	b_rostralmiddlefrontal_t	ENSG00000219607	PPP1R3G	6
ENSG00000109063	-0.639596855	0.010645471	-2.384166563	0.021364499	0.317480462	-3.418770791	0.361381	62	b_rostralmiddlefrontal_t	ENSG00000109063	MYH3	17
ENSG00000115526	0.424076331	0.0028257	2.383852796	0.021385534	0.317522355	-3.77498429	0.094907142	62	b_rostralmiddlefrontal_t	ENSG00000115526	CHST10	2
ENSG00000100567	-0.402231052	0.005232606	-2.383042628	0.021420772	0.317774873	-3.699326789	0.355092509	62	b_rostralmiddlefrontal_t	ENSG00000100567	PSMA3	14
ENSG00000233705	-0.46927735	0.002366013	-2.382711267	0.02144596	0.317870421	-3.725399109	0.717177832	62	b_rostralmiddlefrontal_t	ENSG00000233705	SLC26A4-AS1	7
ENSG00000088854	-0.242682912	0.001432675	-2.382210692	0.021463685	0.317870421	-3.724820961	0.177942055	62	b_rostralmiddlefrontal_t	ENSG00000088854	C20orf194	20
ENSG00000281100	-0.784377753	0.003374882	-2.380063476	0.021580416	0.319276104	-3.34792576	0.168304655	62	b_rostralmiddlefrontal_t	ENSG00000281100	AC105749.1	3
ENSG00000105519	0.601095824	-0.018624404	2.37975893	0.021595234	0.319276104	-3.490215952	0.165557571	62	b_rostralmiddlefrontal_t	ENSG00000105519	CAPS	19
ENSG00000249158	0.876575916	0.002228986	2.37953561	0.021613863	0.31928072	-3.576453652	0.22280167	62	b_rostralmiddlefrontal_t	ENSG00000249158	PCDHA11	5
ENSG00000128928	-0.361644749	-0.007467352	-2.378916094	0.021634386	0.319313274	-3.763412068	0.212184269	62	b_rostralmiddlefrontal_t	ENSG00000128928	IVD	15
ENSG00000110074	-0.450404296	0.002996279	-2.378340355	0.021669885	0.319566643	-3.718109732	0.222845337	62	b_rostralmiddlefrontal_t	ENSG00000110074	FOXRED1	11
ENSG00000179673	1.737192117	-0.023029322	2.377428521	0.021723555	0.319918941	-3.273927807	0.230737193	62	b_rostralmiddlefrontal_t	ENSG00000179673	RPRML	17
ENSG00000227603	1.148118831	-0.035865437	2.377288065	0.021730885	0.319918941	-3.272556458	0.204902571	62	b_rostralmiddlefrontal_t	ENSG00000227603	AL583839.1	9
ENSG00000237940	1.514769576	-0.02005988	2.376777636	0.02175754	0.319918941	-3.32018264	0.369760155	62	b_rostralmiddlefrontal_t	ENSG00000237940	LINC01238	2
ENSG00000164604	0.660733585	0.008695728	2.3758418	0.021806487	0.319918941	-3.728958814	0.232669726	62	b_rostralmiddlefrontal_t	ENSG00000164604	GPR85	7
ENSG00000134884	0.38213656	0.00603929	2.375558125	0.021810432	0.319918941	-3.798956414	0.248297737	62	b_rostralmiddlefrontal_t	ENSG00000134884	ARGLU1	13
ENSG00000153317	-0.229725825	0.002654761	-2.375503015	0.021812512	0.319918941	-3.769920961	0.127234149	62	b_rostralmiddlefrontal_t	ENSG00000153317	ASAP1	8
ENSG00000139746	0.211910213	-0.00307534	2.375317176	0.021822249	0.319918941	-3.712901376	0.419684532	62	b_rostralmiddlefrontal_t	ENSG00000139746	RBM26	13
ENSG00000232354	-0.965822904	0.02560856	-2.374855357	0.021858189	0.319960043	-3.345457917	0.158808379	62	b_rostralmiddlefrontal_t	ENSG00000232354	VIPR1-AS1	3
ENSG00000267534	0.902024341	0.007132446	2.37446498	0.021878679	0.319960043	-3.35786103	0.195377596	62	b_rostralmiddlefrontal_t	ENSG00000267534	S1PR2	19
ENSG00000066777	0.307224476	-0.002824524	2.374214144	0.02188012	0.319960043	-3.787090486	0.201758749	62	b_rostralmiddlefrontal_t	ENSG00000066777	ARFGEF1	8
ENSG00000112200	0.311972545	-0.002759946	2.373430711	0.021921307	0.320022456	-3.810870686	0.151719357	62	b_rostralmiddlefrontal_t	ENSG00000112200	ZNF451	6
ENSG00000108479	-1.1801093	0.000105686	-2.373647576	0.021921641	0.320022456	-3.31724857	0.18331408	62	b_rostralmiddlefrontal_t	ENSG00000108479	GALK1	17
ENSG00000112182	0.437808969	0.010733126	2.373015145	0.021943183	0.320022456	-3.671007562	0.352343934	62	b_rostralmiddlefrontal_t	ENSG00000112182	BACH2	6
ENSG00000197093	0.619527976	0.031264894	2.372598267	0.02196764	0.320022456	-3.468140455	0.307024519	62	b_rostralmiddlefrontal_t	ENSG00000197093	GAL3ST4	7
ENSG00000087365	-0.340794922	-0.006409796	-2.371171017	0.022040495	0.320022456	-3.807542176	0.155463899	62	b_rostralmiddlefrontal_t	ENSG00000087365	SF3B2	11
ENSG00000087152	-0.489608568	0.000234774	-2.371191598	0.022051179	0.320022456	-3.824571975	0.155974058	62	b_rostralmiddlefrontal_t	ENSG00000087152	ATXN7L3	17
ENSG00000132002	0.911492807	0.010589934	2.371163732	0.022052653	0.320022456	-3.793372386	0.787260196	62	b_rostralmiddlefrontal_t	ENSG00000132002	DNAJB1	19
ENSG00000151366	0.285369618	0.002511646	2.370867948	0.022056525	0.320022456	-3.764722233	0.209250412	62	b_rostralmiddlefrontal_t	ENSG00000151366	NDUFC2	11
ENSG00000166224	0.276796511	0.00417766	2.370447431	0.022078784	0.320022456	-3.791373922	0.301202357	62	b_rostralmiddlefrontal_t	ENSG00000166224	SGPL1	10
ENSG00000183508	1.437212821	-0.044749442	2.370396429	0.022093267	0.320022456	-3.403366567	0.319921999	62	b_rostralmiddlefrontal_t	ENSG00000183508	TENT5C	1
ENSG00000107371	0.490620796	0.011106008	2.369900532	0.022114337	0.320022456	-3.681317932	0.314048754	62	b_rostralmiddlefrontal_t	ENSG00000107371	EXOSC3	9
ENSG00000168807	0.569456678	0.002324595	2.369877088	0.022120794	0.320022456	-3.832581775	0.373406546	62	b_rostralmiddlefrontal_t	ENSG00000168807	SNTB2	16
ENSG00000119965	-0.456550831	-0.005283327	-2.369106223	0.022149912	0.320022456	-3.637115885	0.260503454	62	b_rostralmiddlefrontal_t	ENSG00000119965	C10orf88	10
ENSG00000116874	0.4576339	-0.00723151	2.368978158	0.022156715	0.320022456	-3.568204337	0.334769179	62	b_rostralmiddlefrontal_t	ENSG00000116874	WARS2	1
ENSG00000268592	2.835266236	0.106757563	2.369142581	0.022159779	0.320022456	-3.266621206	0.225603285	62	b_rostralmiddlefrontal_t	ENSG00000268592	AL355312.3	6
ENSG00000167186	0.348182784	-0.006671086	2.368129517	0.022201839	0.320364457	-3.723158495	0.370257473	62	b_rostralmiddlefrontal_t	ENSG00000167186	COQ7	16
ENSG00000205220	0.679939059	0.000389723	2.36767703	0.022231188	0.320522606	-3.441848107	0.360598155	62	b_rostralmiddlefrontal_t	ENSG00000205220	PSMB10	16
ENSG00000145050	0.664183746	0.000920418	2.367178366	0.022264335	0.320735223	-3.56529425	0.299160803	62	b_rostralmiddlefrontal_t	ENSG00000145050	MANF	3
ENSG00000229689	0.771049942	0.009996557	2.365720675	0.022342215	0.32139259	-3.559015772	0.138150414	62	b_rostralmiddlefrontal_t	ENSG00000229689	AC009237.3	2
ENSG00000106823	1.414419984	0.007774428	2.365634191	0.022346843	0.32139259	-3.514427871	0.227445858	62	b_rostralmiddlefrontal_t	ENSG00000106823	ECM2	9
ENSG00000130175	-0.510355678	-0.000130918	-2.364934662	0.02238431	0.321496324	-3.830133143	0.234673759	62	b_rostralmiddlefrontal_t	ENSG00000130175	PRKCSH	19
ENSG00000103241	1.797634533	0.00950774	2.364810927	0.022390944	0.321496324	-3.403209502	0.164255921	62	b_rostralmiddlefrontal_t	ENSG00000103241	FOXF1	16
ENSG00000241935	-0.576006325	-0.015858317	-2.363726013	0.022437315	0.321896992	-3.392816118	0.190946233	62	b_rostralmiddlefrontal_t	ENSG00000241935	HOGA1	10
ENSG00000138448	0.475110219	0.001061979	2.361877407	0.022544467	0.322566819	-3.734716186	0.354948013	62	b_rostralmiddlefrontal_t	ENSG00000138448	ITGAV	2
ENSG00000197776	-0.457416709	0.001914233	-2.36156095	0.02255402	0.322566819	-3.670904742	0.291395909	62	b_rostralmiddlefrontal_t	ENSG00000197776	KLHDC1	14
ENSG00000216775	-0.945175067	0.017256345	-2.361369159	0.02257616	0.322566819	-3.464304878	0.105141119	62	b_rostralmiddlefrontal_t	ENSG00000216775	AL109918.1	6
ENSG00000156171	0.702692173	0.007181509	2.361334703	0.022578021	0.322566819	-3.662101453	0.135960524	62	b_rostralmiddlefrontal_t	ENSG00000156171	DRAM2	1
ENSG00000273319	1.083084529	0.033597788	2.361035335	0.022594198	0.322566819	-3.826636231	0.164333018	62	b_rostralmiddlefrontal_t	ENSG00000273319	AC058791.1	7
ENSG00000173327	0.546830875	0.011220656	2.361019815	0.022595037	0.322566819	-3.694701711	0.328395983	62	b_rostralmiddlefrontal_t	ENSG00000173327	MAP3K11	11
ENSG00000187994	0.529653512	-0.000595248	2.359223079	0.022680426	0.323336828	-3.454469526	0.154072006	62	b_rostralmiddlefrontal_t	ENSG00000187994	RINL	19
ENSG00000000938	-0.731961851	0.003617064	-2.359326709	0.022686073	0.323336828	-3.464976453	0.111091918	62	b_rostralmiddlefrontal_t	ENSG00000000938	FGR	1
ENSG00000154767	-0.382991727	0.006252145	-2.35789404	0.02275263	0.323799183	-3.804627297	0.163928491	62	b_rostralmiddlefrontal_t	ENSG00000154767	XPC	3
ENSG00000145808	-0.982367457	0.026548502	-2.358057644	0.022755665	0.323799183	-3.598469604	0.273555157	62	b_rostralmiddlefrontal_t	ENSG00000145808	ADAMTS19	5
ENSG00000164611	-0.854127877	-0.012376151	-2.356423205	0.022844733	0.324483857	-3.440916422	0.41208656	62	b_rostralmiddlefrontal_t	ENSG00000164611	PTTG1	5
ENSG00000143630	-0.508845466	0.002313728	-2.356151641	0.022849231	0.324483857	-3.616749225	0.610124452	62	b_rostralmiddlefrontal_t	ENSG00000143630	HCN3	1
ENSG00000121966	1.573722508	0.016016526	2.35589009	0.022873853	0.324483857	-3.548048131	0.167900946	62	b_rostralmiddlefrontal_t	ENSG00000121966	CXCR4	2
ENSG00000283154	0.591762179	0.002606783	2.355778501	0.022879952	0.324483857	-3.834140509	0.244085493	62	b_rostralmiddlefrontal_t	ENSG00000283154	IQCJ-SCHIP1	3
ENSG00000151967	-0.481818879	0.001380572	-2.355469336	0.022896859	0.324483857	-3.834766316	0.301821513	62	b_rostralmiddlefrontal_t	ENSG00000151967	SCHIP1	3
ENSG00000089195	-0.48992699	0.002537629	-2.354581432	0.022935081	0.324760309	-3.643231641	0.231752501	62	b_rostralmiddlefrontal_t	ENSG00000089195	TRMT6	20
ENSG00000260912	1.071698939	-0.025287519	2.353759544	0.02299056	0.324760309	-3.563658859	0.654452066	62	b_rostralmiddlefrontal_t	ENSG00000260912	AL158206.1	9
ENSG00000204219	-0.912644263	-0.018312526	-2.353500847	0.023004767	0.324760309	-3.535376756	0.128597766	62	b_rostralmiddlefrontal_t	ENSG00000204219	TCEA3	1
ENSG00000167543	1.124796853	0.016499054	2.353444833	0.023007844	0.324760309	-3.454003804	0.161673603	62	b_rostralmiddlefrontal_t	ENSG00000167543	TP53I13	17
ENSG00000132763	0.430433183	0.018313217	2.353196036	0.023009522	0.324760309	-3.6858044	0.133125352	62	b_rostralmiddlefrontal_t	ENSG00000132763	MMACHC	1
ENSG00000130413	0.726088754	0.00125564	2.352567811	0.023056073	0.32515405	-3.601690055	0.194472954	62	b_rostralmiddlefrontal_t	ENSG00000130413	STK33	11
ENSG00000277758	1.229009429	0.017127625	2.351733668	0.023102028	0.325504628	-3.597895285	0.173493955	62	b_rostralmiddlefrontal_t	ENSG00000277758	FO681492.1	10
ENSG00000112232	-0.684716218	-0.008020732	-2.350942755	0.023145677	0.325504628	-3.767915136	0.127911093	62	b_rostralmiddlefrontal_t	ENSG00000112232	KHDRBS2	6
ENSG00000125354	-0.319848095	0.000780993	-2.350545181	0.02315562	0.325504628	-3.839993532	0.348361462	62	b_rostralmiddlefrontal_t	ENSG00000125354	Sep-06	X
ENSG00000266872	3.17430822	-0.117484729	2.350762651	0.023155627	0.325504628	-3.294268059	0.193726585	62	b_rostralmiddlefrontal_t	ENSG00000266872	AC015688.6	17
ENSG00000283312	-1.392988	-0.002737936	-2.348944185	0.023256305	0.326472073	-3.348809348	0.229773985	62	b_rostralmiddlefrontal_t	ENSG00000283312	AC017104.4	2
ENSG00000162300	-0.67299439	0.013910154	-2.348739166	0.023267681	0.326472073	-3.596332215	0.333776552	62	b_rostralmiddlefrontal_t	ENSG00000162300	ZFPL1	11
ENSG00000205791	0.735826829	-0.006703712	2.348095512	0.023297434	0.326472073	-3.437336733	0.349539866	62	b_rostralmiddlefrontal_t	ENSG00000205791	LOH12CR2	12
ENSG00000077585	0.456548288	0.000318156	2.347618417	0.023326297	0.326472073	-3.805240283	0.147444407	62	b_rostralmiddlefrontal_t	ENSG00000077585	GPR137B	1
ENSG00000179818	0.839898013	0.007333661	2.347590791	0.02333149	0.326472073	-3.86726884	0.0965791	62	b_rostralmiddlefrontal_t	ENSG00000179818	PCBP1-AS1	2
ENSG00000160818	-0.464768573	0.011264279	-2.347171735	0.023354813	0.326472073	-3.834051099	0.164975406	62	b_rostralmiddlefrontal_t	ENSG00000160818	GPATCH4	1
ENSG00000243107	0.913509662	0.020235252	2.347158419	0.023355555	0.326472073	-3.379195239	0.212785413	62	b_rostralmiddlefrontal_t	ENSG00000243107	AC000120.1	7
ENSG00000261195	1.277140151	-0.009413609	2.346534815	0.023390303	0.326661985	-3.362305404	0.156147528	62	b_rostralmiddlefrontal_t	ENSG00000261195	AC027130.1	16
ENSG00000214517	-0.27243956	-0.001153513	-2.346025732	0.023406621	0.326661985	-3.865649135	0.486617018	62	b_rostralmiddlefrontal_t	ENSG00000214517	PPME1	11
ENSG00000183172	0.491398452	-0.009217705	2.345470567	0.023445779	0.326704798	-3.746246259	0.187461866	62	b_rostralmiddlefrontal_t	ENSG00000183172	SMDT1	22
ENSG00000154144	-0.269724587	0.004578326	-2.345102111	0.023458217	0.326704798	-3.857378328	0.214151731	62	b_rostralmiddlefrontal_t	ENSG00000154144	TBRG1	11
ENSG00000129993	1.024433564	0.013429312	2.345180675	0.023465917	0.326704798	-3.584300261	0.132913415	62	b_rostralmiddlefrontal_t	ENSG00000129993	CBFA2T3	16
ENSG00000279901	1.071706361	0.012792211	2.344347581	0.023512546	0.326950084	-3.363059215	0.092129165	62	b_rostralmiddlefrontal_t	ENSG00000279901	AC092117.2	16
ENSG00000146963	-0.352531358	-0.005396287	-2.343979798	0.023521049	0.326950084	-3.867170586	0.204891279	62	b_rostralmiddlefrontal_t	ENSG00000146963	LUC7L2	7
ENSG00000163630	-0.468382806	0.006096549	-2.343572308	0.023553732	0.326952189	-3.801890961	0.227727076	62	b_rostralmiddlefrontal_t	ENSG00000163630	SYNPR	3
ENSG00000198556	0.438634745	0.006078879	2.343189458	0.023565386	0.326952189	-3.708882169	0.267714176	62	b_rostralmiddlefrontal_t	ENSG00000198556	ZNF789	7
ENSG00000124688	-0.471707284	-0.002658263	-2.342729105	0.023591246	0.326952189	-3.670663959	0.248382504	62	b_rostralmiddlefrontal_t	ENSG00000124688	MAD2L1BP	6
ENSG00000067798	-0.382470373	0.001748527	-2.342672144	0.023596228	0.326952189	-3.870206078	0.120709013	62	b_rostralmiddlefrontal_t	ENSG00000067798	NAV3	12
ENSG00000180914	-1.256763555	-0.008124357	-2.342176754	0.023634438	0.327221512	-3.574408549	0.120262108	62	b_rostralmiddlefrontal_t	ENSG00000180914	OXTR	3
ENSG00000274964	0.501726685	0.017078193	2.341348555	0.02366895	0.327439256	-3.461186553	0.27652171	62	b_rostralmiddlefrontal_t	ENSG00000274964	AC026356.1	12
ENSG00000079156	0.331078009	0.002054709	2.340161894	0.023735924	0.328105381	-3.873349784	0.160729031	62	b_rostralmiddlefrontal_t	ENSG00000079156	OSBPL6	2
ENSG00000233871	1.064636234	0.03376953	2.339268017	0.023798651	0.328493182	-3.34528794	0.103336159	62	b_rostralmiddlefrontal_t	ENSG00000233871	DLG5-AS1	10
ENSG00000146433	0.289702454	-0.008222921	2.33899992	0.023801669	0.328493182	-3.824144021	0.522429399	62	b_rostralmiddlefrontal_t	ENSG00000146433	TMEM181	6
ENSG00000119969	0.530181973	0.007526691	2.337885875	0.023866512	0.329055411	-3.621750873	0.119167696	62	b_rostralmiddlefrontal_t	ENSG00000119969	HELLS	10
ENSG00000198673	0.384615314	-0.011116318	2.337576495	0.023883615	0.329055411	-3.861246862	0.267210851	62	b_rostralmiddlefrontal_t	ENSG00000198673	FAM19A2	12
ENSG00000039560	0.485436436	0.010635241	2.337403846	0.023899039	0.329055411	-3.743562534	0.136059443	62	b_rostralmiddlefrontal_t	ENSG00000039560	RAI14	5
ENSG00000181016	1.370046851	0.00396024	2.336868926	0.023934862	0.329077188	-3.419409521	0.489633925	62	b_rostralmiddlefrontal_t	ENSG00000181016	LSMEM1	7
ENSG00000178917	0.825081578	0.028109054	2.336807145	0.023938378	0.329077188	-3.708586863	0.113266668	62	b_rostralmiddlefrontal_t	ENSG00000178917	ZNF852	3
ENSG00000126088	-0.443346721	0.003870909	-2.335681373	0.024001878	0.32928635	-3.875472779	0.161644117	62	b_rostralmiddlefrontal_t	ENSG00000126088	UROD	1
ENSG00000152056	1.089975983	0.018361757	2.335562011	0.024009356	0.32928635	-3.415163606	0.149900266	62	b_rostralmiddlefrontal_t	ENSG00000152056	AP1S3	2
ENSG00000015475	0.546109424	0.012867828	2.335035415	0.024039431	0.32928635	-3.839112233	0.200265069	62	b_rostralmiddlefrontal_t	ENSG00000015475	BID	22
ENSG00000215483	-0.784254577	-0.000806829	-2.334914179	0.024040955	0.32928635	-3.435187297	0.15272897	62	b_rostralmiddlefrontal_t	ENSG00000215483	LINC00598	13
ENSG00000242852	0.57553297	-0.000197681	2.334794022	0.024053229	0.32928635	-3.791579442	0.18454126	62	b_rostralmiddlefrontal_t	ENSG00000242852	ZNF709	19
ENSG00000131437	-0.205997535	0.002833378	-2.334340588	0.024066939	0.32928635	-3.784441912	0.128794016	62	b_rostralmiddlefrontal_t	ENSG00000131437	KIF3A	5
ENSG00000231007	-1.66954481	0.038701054	-2.334105821	0.024092604	0.329378969	-3.366932234	0.344731253	62	b_rostralmiddlefrontal_t	ENSG00000231007	CDC20P1	9
ENSG00000091106	-0.771888231	-0.017294011	-2.33333512	0.024133059	0.329673478	-3.466568424	0.293631368	62	b_rostralmiddlefrontal_t	ENSG00000091106	NLRC4	2
ENSG00000218891	1.217499296	0.052879814	2.331833761	0.024223011	0.330275187	-3.464028528	0.405739174	62	b_rostralmiddlefrontal_t	ENSG00000218891	ZNF579	19
ENSG00000081320	-0.801578825	0.008219957	-2.331673776	0.024232217	0.330275187	-3.833213606	0.488420713	62	b_rostralmiddlefrontal_t	ENSG00000081320	STK17B	2
ENSG00000205744	1.002847343	0.010611143	2.331643687	0.024233949	0.330275187	-3.374381044	0.274803655	62	b_rostralmiddlefrontal_t	ENSG00000205744	DENND1C	19
ENSG00000158806	-0.448001416	-0.005945235	-2.331068828	0.024260489	0.330378583	-3.802642614	0.138565889	62	b_rostralmiddlefrontal_t	ENSG00000158806	NPM2	8
ENSG00000159314	0.737481661	0.013809156	2.329366695	0.024365326	0.331547222	-3.707386949	0.682356852	62	b_rostralmiddlefrontal_t	ENSG00000159314	ARHGAP27	17
ENSG00000121775	-0.550838588	-0.000532077	-2.328232412	0.024418707	0.331956491	-3.559568333	0.207998864	62	b_rostralmiddlefrontal_t	ENSG00000121775	TMEM39B	1
ENSG00000052126	-0.373895686	-0.005061547	-2.328006275	0.024433491	0.331956491	-3.912004257	0.189424009	62	b_rostralmiddlefrontal_t	ENSG00000052126	PLEKHA5	12
ENSG00000136048	-0.597446547	-0.013433794	-2.326775427	0.024503291	0.332645534	-3.53385456	0.38723785	62	b_rostralmiddlefrontal_t	ENSG00000136048	DRAM1	12
ENSG00000119681	0.706169418	0.028220193	2.325951938	0.024563544	0.333204	-3.657130292	0.14147654	62	b_rostralmiddlefrontal_t	ENSG00000119681	LTBP2	14
ENSG00000166685	-0.527164717	-0.001401542	-2.325480031	0.024591051	0.333317731	-3.90084076	0.217958043	62	b_rostralmiddlefrontal_t	ENSG00000166685	COG1	17
ENSG00000280734	0.777755505	0.01136623	2.3246404	0.024640059	0.333722507	-3.510793386	0.113880395	62	b_rostralmiddlefrontal_t	ENSG00000280734	LINC01232	13
ENSG00000124733	-0.447971703	0.001058018	-2.322241732	0.024775074	0.334966311	-3.835522974	0.386094326	62	b_rostralmiddlefrontal_t	ENSG00000124733	MEA1	6
ENSG00000112078	0.33612243	-0.003766412	2.321996754	0.024782558	0.334966311	-3.900030782	0.182743536	62	b_rostralmiddlefrontal_t	ENSG00000112078	KCTD20	6
ENSG00000278784	0.58641647	0.001795208	2.321877834	0.024789544	0.334966311	-3.542115638	0.382732397	62	b_rostralmiddlefrontal_t	ENSG00000278784	AL136295.7	14
ENSG00000133789	0.444983625	0.004482436	2.321649061	0.024810711	0.33499264	-3.850877995	0.648842433	62	b_rostralmiddlefrontal_t	ENSG00000133789	SWAP70	11
ENSG00000213599	0.61505846	0.019917121	2.320618712	0.024876014	0.335394555	-3.749385177	0.134159743	62	b_rostralmiddlefrontal_t	ENSG00000213599	SLX1A-SULT1A3	16
ENSG00000197180	-0.721479916	0.004927158	-2.320231403	0.024886444	0.335394555	-3.408300657	0.335024949	62	b_rostralmiddlefrontal_t	ENSG00000197180	AC244090.1	X
ENSG00000177575	-1.51045141	-0.041434147	-2.320004299	0.02491224	0.335394555	-3.82986221	0.283504844	62	b_rostralmiddlefrontal_t	ENSG00000177575	CD163	12
ENSG00000110079	-1.177986451	-0.022733464	-2.319818627	0.024923196	0.335394555	-3.485614214	0.142685818	62	b_rostralmiddlefrontal_t	ENSG00000110079	MS4A4A	11
ENSG00000183323	0.475923191	0.012632137	2.319112646	0.024952481	0.335394555	-3.681114123	0.388984195	62	b_rostralmiddlefrontal_t	ENSG00000183323	CCDC125	5
ENSG00000184640	-0.565743415	0.001710303	-2.319264421	0.024955926	0.335394555	-3.90674466	0.402460545	62	b_rostralmiddlefrontal_t	ENSG00000184640	Sep-09	17
ENSG00000149346	0.37054994	0.003860457	2.318668812	0.024978723	0.335442311	-3.779106524	0.180437782	62	b_rostralmiddlefrontal_t	ENSG00000149346	SLX4IP	20
ENSG00000224660	0.485068291	0.001889908	2.31807688	0.025022144	0.335595872	-3.803270837	0.357501734	62	b_rostralmiddlefrontal_t	ENSG00000224660	SH3BP5-AS1	3
ENSG00000137819	-0.831176513	-0.002785694	-2.318034694	0.025028686	0.335595872	-3.539233203	0.169455925	62	b_rostralmiddlefrontal_t	ENSG00000137819	PAQR5	15
ENSG00000182541	-0.69242341	-0.021840799	-2.317176115	0.025079598	0.335595872	-3.903982674	0.345148087	62	b_rostralmiddlefrontal_t	ENSG00000182541	LIMK2	22
ENSG00000060688	-0.360109098	0.001409726	-2.316745325	0.025092735	0.335595872	-3.737911543	0.151056597	62	b_rostralmiddlefrontal_t	ENSG00000060688	SNRNP40	1
ENSG00000146054	-0.914797332	-3.05E-05	-2.316723727	0.025106461	0.335595872	-3.578564583	0.135534981	62	b_rostralmiddlefrontal_t	ENSG00000146054	TRIM7	5
ENSG00000187630	0.629959531	-0.010067431	2.316469091	0.025116088	0.335595872	-3.590463191	0.152618601	62	b_rostralmiddlefrontal_t	ENSG00000187630	DHRS4L2	14
ENSG00000169515	-0.856192428	0.008209961	-2.316226162	0.025136037	0.335595872	-3.489073012	0.214225988	62	b_rostralmiddlefrontal_t	ENSG00000169515	CCDC8	19
ENSG00000115474	0.989969408	-0.026121205	2.316089252	0.02514418	0.335595872	-3.669181097	0.135612534	62	b_rostralmiddlefrontal_t	ENSG00000115474	KCNJ13	2
ENSG00000164440	-0.689101397	0.002955593	-2.315352657	0.025177836	0.335787955	-3.498731483	0.154866285	62	b_rostralmiddlefrontal_t	ENSG00000164440	TXLNB	6
ENSG00000140563	-0.874874286	0.047641315	-2.314011248	0.025268071	0.33652451	-3.628198521	0.245258531	62	b_rostralmiddlefrontal_t	ENSG00000140563	MCTP2	15
ENSG00000166246	1.089256331	0.024325404	2.313950926	0.025271676	0.33652451	-3.53781179	0.17812877	62	b_rostralmiddlefrontal_t	ENSG00000166246	C16orf71	16
ENSG00000007174	0.547906394	-0.007216269	2.312935662	0.025332412	0.336870175	-3.779468277	0.159597846	62	b_rostralmiddlefrontal_t	ENSG00000007174	DNAH9	17
ENSG00000140839	1.862981382	-0.021065777	2.312574479	0.025354051	0.336870175	-3.454842987	0.211925086	62	b_rostralmiddlefrontal_t	ENSG00000140839	CLEC18B	16
ENSG00000136709	0.240683623	-0.001018963	2.311933701	0.025379978	0.336870175	-3.927814394	0.426277252	62	b_rostralmiddlefrontal_t	ENSG00000136709	WDR33	2
ENSG00000198841	0.414339727	0.006226665	2.311402135	0.025411891	0.336870175	-3.54969066	0.279828202	62	b_rostralmiddlefrontal_t	ENSG00000198841	KTI12	1
ENSG00000176974	0.480761751	-0.007569284	2.311354278	0.02541488	0.336870175	-3.715828255	0.263314465	62	b_rostralmiddlefrontal_t	ENSG00000176974	SHMT1	17
ENSG00000152242	0.269717419	0.003775495	2.311058056	0.025432567	0.336870175	-3.959726159	0.264902089	62	b_rostralmiddlefrontal_t	ENSG00000152242	C18orf25	18
ENSG00000116791	-0.898065831	-0.003067679	-2.311260425	0.025432915	0.336870175	-3.84219183	0.3140376	62	b_rostralmiddlefrontal_t	ENSG00000116791	CRYZ	1
ENSG00000258302	0.746961869	0.019686909	2.310781732	0.025461699	0.336879238	-3.617875176	0.156224318	62	b_rostralmiddlefrontal_t	ENSG00000258302	AC025034.1	12
ENSG00000166263	0.457901887	0.002041546	2.310488561	0.025472253	0.336879238	-3.811903432	0.137036475	62	b_rostralmiddlefrontal_t	ENSG00000166263	STXBP4	17
ENSG00000088053	1.157139594	0.017906338	2.310276351	0.02549212	0.336886381	-3.470637986	0.181595823	62	b_rostralmiddlefrontal_t	ENSG00000088053	GP6	19
ENSG00000132517	1.433451429	0.054893579	2.309034854	0.025566987	0.337619805	-3.391656205	0.220935957	62	b_rostralmiddlefrontal_t	ENSG00000132517	SLC52A1	17
ENSG00000249853	0.475894223	-0.000489762	2.307571311	0.02564294	0.338229327	-3.692595359	0.106973774	62	b_rostralmiddlefrontal_t	ENSG00000249853	HS3ST5	6
ENSG00000168303	0.375900345	0.008786168	2.307422525	0.025651952	0.338229327	-3.839744043	0.271282632	62	b_rostralmiddlefrontal_t	ENSG00000168303	MPLKIP	7
ENSG00000158406	0.725798129	0.022185689	2.306444355	0.025723837	0.338920786	-3.830302395	0.201479261	62	b_rostralmiddlefrontal_t	ENSG00000158406	HIST1H4H	6
ENSG00000143374	-0.330201619	-0.000558889	-2.305633777	0.025760512	0.339147653	-3.877613811	0.442938672	62	b_rostralmiddlefrontal_t	ENSG00000143374	TARS2	1
ENSG00000137752	0.905776416	-0.005911268	2.304821097	0.02582256	0.339707957	-3.570709938	0.45078118	62	b_rostralmiddlefrontal_t	ENSG00000137752	CASP1	11
ENSG00000166111	-0.620503034	-0.00342928	-2.304145441	0.025863752	0.339993254	-3.916714279	0.133289242	62	b_rostralmiddlefrontal_t	ENSG00000166111	SVOP	12
ENSG00000270580	-1.011189184	0.015506801	-2.303802856	0.02588466	0.339996958	-3.543504508	0.227109244	62	b_rostralmiddlefrontal_t	ENSG00000270580	AC139256.2	16
ENSG00000260669	0.983181613	0.035399572	2.303197461	0.025921645	0.339996958	-3.549089588	0.143000119	62	b_rostralmiddlefrontal_t	ENSG00000260669	AL096870.2	14
ENSG00000179743	0.776493281	-0.013955884	2.302716392	0.025946964	0.339996958	-3.508841271	0.111294116	62	b_rostralmiddlefrontal_t	ENSG00000179743	AL450998.2	1
ENSG00000140299	0.345954417	0.004859487	2.302424689	0.025956304	0.339996958	-3.903310802	0.178080029	62	b_rostralmiddlefrontal_t	ENSG00000140299	BNIP2	15
ENSG00000254873	-2.346931884	-0.055666923	-2.302504245	0.025964053	0.339996958	-3.403938993	0.236244519	62	b_rostralmiddlefrontal_t	ENSG00000254873	AP001267.1	11
ENSG00000134575	-0.735524853	0.002344918	-2.302187315	0.025983462	0.339996958	-3.80938472	0.228019392	62	b_rostralmiddlefrontal_t	ENSG00000134575	ACP2	11
ENSG00000160678	-0.51283095	0.00235743	-2.301908117	0.026000571	0.339996958	-3.916906003	0.296573201	62	b_rostralmiddlefrontal_t	ENSG00000160678	S100A1	1
ENSG00000171631	-2.004055759	-0.064656165	-2.301291002	0.026038422	0.340026505	-3.40609438	0.213133339	62	b_rostralmiddlefrontal_t	ENSG00000171631	P2RY6	11
ENSG00000247400	0.629208828	-0.002315927	2.3011578	0.026041844	0.340026505	-3.626200924	0.358575399	62	b_rostralmiddlefrontal_t	ENSG00000247400	DNAJC3-DT	13
ENSG00000176903	0.417741188	0.001040935	2.300539031	0.026082339	0.340274368	-3.971671395	0.54719198	62	b_rostralmiddlefrontal_t	ENSG00000176903	PNMA1	14
ENSG00000277399	-0.670640346	0.010783198	-2.300082586	0.026112686	0.340274368	-3.838440598	0.274718103	62	b_rostralmiddlefrontal_t	ENSG00000277399	GPR179	17
ENSG00000164761	-1.204955601	-0.027116706	-2.29993703	0.026121644	0.340274368	-3.577944285	0.161229378	62	b_rostralmiddlefrontal_t	ENSG00000164761	TNFRSF11B	8
ENSG00000167995	-0.609711592	-0.012523395	-2.29924732	0.026164127	0.340274368	-3.913038889	0.190624479	62	b_rostralmiddlefrontal_t	ENSG00000167995	BEST1	11
ENSG00000183624	-0.318421014	0.003628343	-2.299008791	0.026166173	0.340274368	-3.909792585	0.131294681	62	b_rostralmiddlefrontal_t	ENSG00000183624	HMCES	3
ENSG00000175806	-0.308996455	0.001142397	-2.298817761	0.026177955	0.340274368	-3.889741876	0.815734898	62	b_rostralmiddlefrontal_t	ENSG00000175806	MSRA	8
ENSG00000171862	0.279846536	0.001086985	2.297326321	0.026270099	0.340279511	-3.893412398	0.250405	62	b_rostralmiddlefrontal_t	ENSG00000171862	PTEN	10
ENSG00000235501	-0.71069076	-0.000139738	-2.297073622	0.026292813	0.340279511	-3.548419894	0.292088862	62	b_rostralmiddlefrontal_t	ENSG00000235501	AC105942.1	1
ENSG00000148459	-0.52626418	0.014203913	-2.296941182	0.02629394	0.340279511	-3.553175629	0.231046532	62	b_rostralmiddlefrontal_t	ENSG00000148459	PDSS1	10
ENSG00000272620	-0.666128307	0.010201687	-2.29706175	0.026299159	0.340279511	-3.637662266	0.28305156	62	b_rostralmiddlefrontal_t	ENSG00000272620	AFAP1-AS1	4
ENSG00000118308	-0.7646974	0.000735332	-2.296238615	0.026350176	0.340279511	-3.80394987	0.230738844	62	b_rostralmiddlefrontal_t	ENSG00000118308	LRMP	12
ENSG00000070759	0.533885927	-0.0066056	2.296055979	0.02635445	0.340279511	-3.722913105	0.171703539	62	b_rostralmiddlefrontal_t	ENSG00000070759	TESK2	1
ENSG00000176700	0.374853787	0.013257722	2.295854808	0.026361295	0.340279511	-3.919399328	0.338424572	62	b_rostralmiddlefrontal_t	ENSG00000176700	SCAND2P	15
ENSG00000162852	0.552283022	-0.009959492	2.295737854	0.026381256	0.340279511	-3.93583307	0.135954905	62	b_rostralmiddlefrontal_t	ENSG00000162852	CNST	1
ENSG00000270681	1.028361708	-0.020526932	2.295023679	0.026425638	0.340279511	-3.466095909	0.224447187	62	b_rostralmiddlefrontal_t	ENSG00000270681	AC095055.1	4
ENSG00000254635	-0.649928183	0.000326915	-2.294556801	0.026454688	0.340279511	-3.825331587	0.588861747	62	b_rostralmiddlefrontal_t	ENSG00000254635	WAC-AS1	10
ENSG00000251634	1.178490341	0.0084477	2.294513241	0.0264574	0.340279511	-3.742744011	0.164239446	62	b_rostralmiddlefrontal_t	ENSG00000251634	AC145138.1	5
ENSG00000136861	-0.377644713	-0.005907809	-2.294398929	0.026457449	0.340279511	-3.999973264	0.34377829	62	b_rostralmiddlefrontal_t	ENSG00000136861	CDK5RAP2	9
ENSG00000175928	0.490999178	-6.98E-05	2.294445432	0.026461622	0.340279511	-3.925000076	0.184766625	62	b_rostralmiddlefrontal_t	ENSG00000175928	LRRN1	3
ENSG00000133466	0.708853961	0.006622007	2.294327634	0.026468958	0.340279511	-3.673532661	0.112140457	62	b_rostralmiddlefrontal_t	ENSG00000133466	C1QTNF6	22
ENSG00000157036	0.38301861	0.000460739	2.293622842	0.02650016	0.340279511	-3.873836035	0.474308571	62	b_rostralmiddlefrontal_t	ENSG00000157036	EXOG	3
ENSG00000272768	1.50716609	0.018943865	2.293749135	0.02650501	0.340279511	-3.410242203	0.142226795	62	b_rostralmiddlefrontal_t	ENSG00000272768	AC004854.2	7
ENSG00000059573	-0.275388978	-0.001906541	-2.293193939	0.026526919	0.340279511	-3.932645648	0.420753926	62	b_rostralmiddlefrontal_t	ENSG00000059573	ALDH18A1	10
ENSG00000118600	0.514720316	0.000346491	2.292745066	0.02655495	0.340279511	-3.657534829	0.235390517	62	b_rostralmiddlefrontal_t	ENSG00000118600	RXYLT1	12
ENSG00000153786	-0.358354194	0.006284709	-2.292467316	0.026572308	0.340279511	-3.917748652	0.188615019	62	b_rostralmiddlefrontal_t	ENSG00000153786	ZDHHC7	16
ENSG00000259448	-1.122284992	-0.011679141	-2.292421126	0.026587938	0.340279511	-3.432880499	0.154399478	62	b_rostralmiddlefrontal_t	ENSG00000259448	LINC02352	15
ENSG00000188483	1.44421559	0.006342851	2.292415297	0.026588302	0.340279511	-3.551695779	0.226973579	62	b_rostralmiddlefrontal_t	ENSG00000188483	IER5L	9
ENSG00000103932	0.412903945	0.001501913	2.291792399	0.026615334	0.340375565	-3.876959224	0.324311483	62	b_rostralmiddlefrontal_t	ENSG00000103932	RPAP1	15
ENSG00000265992	1.251687692	0.008890903	2.290363827	0.026716863	0.340814516	-3.435273448	0.450729341	62	b_rostralmiddlefrontal_t	ENSG00000265992	ESRG	3
ENSG00000280099	0.728013187	-0.006339491	2.289931906	0.026731229	0.340814516	-3.469464628	0.288296261	62	b_rostralmiddlefrontal_t	ENSG00000280099	AL603750.1	1
ENSG00000164764	0.75973601	0.026700428	2.290021722	0.026734485	0.340814516	-3.548693191	0.26388684	62	b_rostralmiddlefrontal_t	ENSG00000164764	SBSPON	8
ENSG00000138378	-0.351525433	-0.015011828	-2.289685961	0.02674669	0.340814516	-3.926376895	0.179523767	62	b_rostralmiddlefrontal_t	ENSG00000138378	STAT4	2
ENSG00000135045	0.565114093	-0.004363881	2.289787668	0.026747419	0.340814516	-3.709488846	0.289145048	62	b_rostralmiddlefrontal_t	ENSG00000135045	C9orf40	9
ENSG00000127507	-1.135347823	-0.010026745	-2.289089578	0.026796996	0.341196816	-3.580498405	0.352717052	62	b_rostralmiddlefrontal_t	ENSG00000127507	ADGRE2	19
ENSG00000152595	-0.907774839	0.021308497	-2.288063165	0.0268617	0.341771013	-3.681133126	0.223205424	62	b_rostralmiddlefrontal_t	ENSG00000152595	MEPE	4
ENSG00000103490	1.153470518	0.006126599	2.287146511	0.026919602	0.342104775	-3.425499595	0.137927715	62	b_rostralmiddlefrontal_t	ENSG00000103490	PYCARD	16
ENSG00000159251	0.694031516	0.019527458	2.286670323	0.026941263	0.342104775	-3.558377329	0.250456573	62	b_rostralmiddlefrontal_t	ENSG00000159251	ACTC1	15
ENSG00000247626	0.44009576	0.006624519	2.28651394	0.026946811	0.342104775	-3.807478645	0.18338244	62	b_rostralmiddlefrontal_t	ENSG00000247626	MARS2	2
ENSG00000091490	0.50335238	0.000431123	2.284901336	0.027061893	0.342841725	-3.944248267	0.186864942	62	b_rostralmiddlefrontal_t	ENSG00000091490	SEL1L3	4
ENSG00000100226	-0.42214185	0.003061662	-2.284631207	0.027074883	0.342841725	-3.971196021	0.432923465	62	b_rostralmiddlefrontal_t	ENSG00000100226	GTPBP1	22
ENSG00000257246	1.208780508	-0.0066365	2.284569575	0.027082976	0.342841725	-3.447082055	0.290146732	62	b_rostralmiddlefrontal_t	ENSG00000257246	PHBP19	12
ENSG00000225975	-0.880038543	0.015902605	-2.284177849	0.027107888	0.342841725	-3.559490522	0.12612754	62	b_rostralmiddlefrontal_t	ENSG00000225975	LINC01534	19
ENSG00000130988	0.537746419	-0.012477156	2.284097789	0.027108804	0.342841725	-3.779529429	0.122061694	62	b_rostralmiddlefrontal_t	ENSG00000130988	RGN	X
ENSG00000174206	0.45098583	-0.005279831	2.283513312	0.02714171	0.342841725	-3.859771556	0.187539088	62	b_rostralmiddlefrontal_t	ENSG00000174206	C12orf66	12
ENSG00000143569	-0.299570537	-0.001667508	-2.282774891	0.027184419	0.342841725	-4.020248377	0.130066648	62	b_rostralmiddlefrontal_t	ENSG00000143569	UBAP2L	1
ENSG00000278970	-0.449343893	-0.008195343	-2.282324157	0.027213305	0.342841725	-3.819043774	0.486803134	62	b_rostralmiddlefrontal_t	ENSG00000278970	HEIH	5
ENSG00000133131	0.42823322	-0.009193804	2.282142042	0.027224819	0.342841725	-3.703826351	0.120146873	62	b_rostralmiddlefrontal_t	ENSG00000133131	MORC4	X
ENSG00000169087	0.389728506	-0.000885703	2.282034771	0.027231673	0.342841725	-3.783465262	0.244657545	62	b_rostralmiddlefrontal_t	ENSG00000169087	HSPBAP1	3
ENSG00000228484	1.165542134	-0.013254122	2.282172253	0.027235756	0.342841725	-3.518202449	0.115491862	62	b_rostralmiddlefrontal_t	ENSG00000228484	AL137025.1	10
ENSG00000182890	-0.610083829	-0.011220725	-2.281243367	0.02729108	0.342841725	-3.695077345	0.422349062	62	b_rostralmiddlefrontal_t	ENSG00000182890	GLUD2	X
ENSG00000132952	0.41252572	-0.006755462	2.281158285	0.02729491	0.342841725	-3.97173485	0.355524465	62	b_rostralmiddlefrontal_t	ENSG00000132952	USPL1	13
ENSG00000169442	1.883241121	0.019071739	2.281106344	0.027303933	0.342841725	-3.419786622	0.200362966	62	b_rostralmiddlefrontal_t	ENSG00000169442	CD52	1
ENSG00000223953	0.910517281	-0.009990478	2.281063901	0.027306651	0.342841725	-3.584625545	0.200169137	62	b_rostralmiddlefrontal_t	ENSG00000223953	C1QTNF5	11
ENSG00000159873	0.503167701	0.005727997	2.28086244	0.027319555	0.342841725	-3.926887416	0.117087087	62	b_rostralmiddlefrontal_t	ENSG00000159873	CCDC117	22
ENSG00000263126	1.124436086	0.01925244	2.279481474	0.027408154	0.343706133	-3.522374818	0.340058648	62	b_rostralmiddlefrontal_t	ENSG00000263126	AC040162.3	16
ENSG00000141076	-0.361235105	0.001763238	-2.278269068	0.027473235	0.344270976	-3.943792394	0.163831709	62	b_rostralmiddlefrontal_t	ENSG00000141076	UTP4	16
ENSG00000280007	0.95840104	0.03258728	2.278167431	0.027492697	0.344270976	-3.921538112	0.354024386	62	b_rostralmiddlefrontal_t	ENSG00000280007	AC008079.2	22
ENSG00000188536	2.799016792	-0.064798645	2.277488569	0.027536465	0.344571511	-3.674737887	0.124444785	62	b_rostralmiddlefrontal_t	ENSG00000188536	HBA2	16
ENSG00000274628	1.1308063	0.048454247	2.277033827	0.027565818	0.344634942	-3.692623956	0.159450111	62	b_rostralmiddlefrontal_t	ENSG00000274628	AL669942.1	9
ENSG00000211584	-0.445504669	0.00735169	-2.276797604	0.027581076	0.344634942	-4.030140336	0.166918979	62	b_rostralmiddlefrontal_t	ENSG00000211584	SLC48A1	12
ENSG00000254815	1.835397908	0.012602662	2.276434948	0.027604517	0.344680756	-3.416481419	0.172857565	62	b_rostralmiddlefrontal_t	ENSG00000254815	AP006284.1	11
ENSG00000139182	-0.459029011	0.002236384	-2.275157948	0.027685221	0.345305909	-3.937470718	0.21284445	62	b_rostralmiddlefrontal_t	ENSG00000139182	CLSTN3	12
ENSG00000229692	0.644725492	5.33E-05	2.274851974	0.027694203	0.345305909	-3.583010663	0.227944497	62	b_rostralmiddlefrontal_t	ENSG00000229692	SOS1-IT1	2
ENSG00000269243	1.093144601	0.010053616	2.274249723	0.027746137	0.345706151	-3.64377426	0.135098062	62	b_rostralmiddlefrontal_t	ENSG00000269243	AC008894.2	19
ENSG00000162929	0.326829463	0.001258762	2.273581558	0.027776596	0.345838464	-3.98762388	0.218247565	62	b_rostralmiddlefrontal_t	ENSG00000162929	KIAA1841	2
ENSG00000163814	-1.134091793	-0.023264484	-2.273415884	0.027800346	0.345887105	-3.581295335	0.164557574	62	b_rostralmiddlefrontal_t	ENSG00000163814	CDCP1	3
ENSG00000146006	0.31853096	-0.007990835	2.272471153	0.027848894	0.34624399	-4.017696546	0.222787544	62	b_rostralmiddlefrontal_t	ENSG00000146006	LRRTM2	5
ENSG00000082196	-0.659266601	-0.012557066	-2.272183448	0.027880642	0.346359257	-3.73489482	0.142923859	62	b_rostralmiddlefrontal_t	ENSG00000082196	C1QTNF3	5
ENSG00000184209	-0.44093035	-0.001016583	-2.271723777	0.027898168	0.346359257	-3.855098521	0.150795931	62	b_rostralmiddlefrontal_t	ENSG00000184209	SNRNP35	12
ENSG00000105048	-1.487442371	0.018740859	-2.271276346	0.027939874	0.346359257	-3.650738052	0.126725273	62	b_rostralmiddlefrontal_t	ENSG00000105048	TNNT1	19
ENSG00000203872	0.91346641	0.063579727	2.271224556	0.027943259	0.346359257	-3.631010351	0.573916166	62	b_rostralmiddlefrontal_t	ENSG00000203872	C6orf163	6
ENSG00000182568	-0.21781607	-0.000118765	-2.270731898	0.027962473	0.346359257	-3.949345586	0.114903102	62	b_rostralmiddlefrontal_t	ENSG00000182568	SATB1	3
ENSG00000274897	1.359367368	-0.00714217	2.270697895	0.027977704	0.346359257	-3.431925274	0.224754533	62	b_rostralmiddlefrontal_t	ENSG00000274897	PANO1	11
ENSG00000255198	-1.782144445	-0.026602529	-2.270153039	0.028013379	0.346359257	-3.431393998	0.411597569	62	b_rostralmiddlefrontal_t	ENSG00000255198	SNHG9	16
ENSG00000149131	-0.57895367	-0.003048297	-2.270095819	0.028017128	0.346359257	-3.947832806	0.289187649	62	b_rostralmiddlefrontal_t	ENSG00000149131	SERPING1	11
ENSG00000224383	-0.768599067	-0.015054917	-2.266768372	0.028227278	0.348542196	-3.538815987	0.181889693	62	b_rostralmiddlefrontal_t	ENSG00000224383	PRR29	17
ENSG00000155744	0.352969063	0.002365668	2.266381587	0.02824837	0.348542196	-4.021851332	0.272866961	62	b_rostralmiddlefrontal_t	ENSG00000155744	FAM126B	2
ENSG00000271553	0.8124709	0.018660433	2.26648798	0.028253693	0.348542196	-3.565558043	0.163256816	62	b_rostralmiddlefrontal_t	ENSG00000271553	AC018638.7	7
ENSG00000157500	0.285366947	-0.002240254	2.265709476	0.028292772	0.348599617	-3.95351925	0.194997535	62	b_rostralmiddlefrontal_t	ENSG00000157500	APPL1	3
ENSG00000269242	2.208531666	0.0999006	2.2655291	0.028317768	0.348599617	-3.440493232	0.18000628	62	b_rostralmiddlefrontal_t	ENSG00000269242	AC010422.3	19
ENSG00000158427	-0.778670733	-0.006293559	-2.265402494	0.028324237	0.348599617	-3.584530471	0.177097301	62	b_rostralmiddlefrontal_t	ENSG00000158427	TMSB15B	X
ENSG00000125814	-0.397187914	0.004179679	-2.265087697	0.028338343	0.348599617	-3.991232902	0.186268361	62	b_rostralmiddlefrontal_t	ENSG00000125814	NAPB	20
ENSG00000167720	0.474080368	-0.016999353	2.264556094	0.028369113	0.348732018	-3.794846327	0.098979316	62	b_rostralmiddlefrontal_t	ENSG00000167720	SRR	17
ENSG00000134962	-0.811320764	-0.018758	-2.263894265	0.02842609	0.349186171	-3.605624916	0.2367363	62	b_rostralmiddlefrontal_t	ENSG00000134962	KLB	4
ENSG00000196268	0.37636759	0.014065558	2.262821626	0.028486919	0.34968696	-4.02882561	0.185178122	62	b_rostralmiddlefrontal_t	ENSG00000196268	ZNF493	19
ENSG00000108582	0.346948399	-0.010281408	2.261383124	0.028580074	0.35041198	-4.000162358	0.214220991	62	b_rostralmiddlefrontal_t	ENSG00000108582	CPD	17
ENSG00000197586	-0.3962436	0.001717255	-2.261368928	0.028586188	0.35041198	-4.005319177	0.240977102	62	b_rostralmiddlefrontal_t	ENSG00000197586	ENTPD6	20
ENSG00000112282	0.247198164	-0.00116748	2.260413847	0.028644796	0.350883652	-4.019258584	0.179358723	62	b_rostralmiddlefrontal_t	ENSG00000112282	MED23	6
ENSG00000171016	0.616506717	0.002484825	2.259124301	0.028744253	0.351203128	-3.948090472	0.293246231	62	b_rostralmiddlefrontal_t	ENSG00000171016	PYGO1	15
ENSG00000143493	0.442992736	-0.003630312	2.258640095	0.028769908	0.351203128	-3.936071662	0.145889851	62	b_rostralmiddlefrontal_t	ENSG00000143493	INTS7	1
ENSG00000065135	0.348213899	0.007837136	2.25845198	0.028776196	0.351203128	-3.994075143	0.321029814	62	b_rostralmiddlefrontal_t	ENSG00000065135	GNAI3	1
ENSG00000152939	0.739484572	0.000233336	2.25780757	0.028828647	0.351203128	-3.617600792	0.168662307	62	b_rostralmiddlefrontal_t	ENSG00000152939	MARVELD2	5
ENSG00000099866	1.554752472	0.020273546	2.257558037	0.028849413	0.351203128	-3.491841668	0.144510436	62	b_rostralmiddlefrontal_t	ENSG00000099866	MADCAM1	19
ENSG00000198876	0.444545848	-0.007401416	2.257465199	0.028854939	0.351203128	-4.001646086	0.176798706	62	b_rostralmiddlefrontal_t	ENSG00000198876	DCAF12	9
ENSG00000119866	-0.353451224	0.003023754	-2.257028164	0.028871894	0.351203128	-3.997091441	0.149698158	62	b_rostralmiddlefrontal_t	ENSG00000119866	BCL11A	2
ENSG00000102007	-0.868969501	0.003858286	-2.256917041	0.028892549	0.351203128	-3.5716199	0.153868737	62	b_rostralmiddlefrontal_t	ENSG00000102007	PLP2	X
ENSG00000083807	-0.534148426	0.006673164	-2.256301322	0.028925332	0.351203128	-3.777154149	0.230392765	62	b_rostralmiddlefrontal_t	ENSG00000083807	SLC27A5	19
ENSG00000130035	-0.312932006	-0.000747325	-2.255987327	0.028942031	0.351203128	-4.059618916	0.174646049	62	b_rostralmiddlefrontal_t	ENSG00000130035	GALNT8	12
ENSG00000235109	0.959327546	0.017353271	2.256156788	0.028943785	0.351203128	-3.959180538	0.210902117	62	b_rostralmiddlefrontal_t	ENSG00000235109	ZSCAN31	6
ENSG00000143294	-0.426890907	0.003313635	-2.256018199	0.028948171	0.351203128	-3.994452431	0.218824827	62	b_rostralmiddlefrontal_t	ENSG00000143294	PRCC	1
ENSG00000143786	-0.623710512	0.003512204	-2.25572691	0.028972791	0.351203128	-3.929785352	0.18057617	62	b_rostralmiddlefrontal_t	ENSG00000143786	CNIH3	1
ENSG00000169035	-0.863828204	0.005346899	-2.255552379	0.028984575	0.351203128	-3.798819695	0.244528305	62	b_rostralmiddlefrontal_t	ENSG00000169035	KLK7	19
ENSG00000245849	0.610840957	0.015923254	2.255125004	0.02900602	0.351203128	-3.69519497	0.124071828	62	b_rostralmiddlefrontal_t	ENSG00000245849	RAD51-AS1	15
ENSG00000100104	0.392662592	-0.00325764	2.254950949	0.029012544	0.351203128	-3.976040344	0.182767597	62	b_rostralmiddlefrontal_t	ENSG00000100104	SRRD	22
ENSG00000260293	0.595472233	0.004535291	2.255125784	0.029013396	0.351203128	-3.801519248	0.252205315	62	b_rostralmiddlefrontal_t	ENSG00000260293	AC106820.4	16
ENSG00000204351	-0.460762112	0.005445802	-2.254300575	0.02906922	0.351634675	-4.035984008	0.129442593	62	b_rostralmiddlefrontal_t	ENSG00000204351	SKIV2L	6
ENSG00000266910	0.704611364	0.001025379	2.253153548	0.029133753	0.352170905	-3.524280153	0.179180568	62	b_rostralmiddlefrontal_t	ENSG00000266910	AC008507.1	19
ENSG00000139192	0.736222592	0.015803858	2.252417672	0.029196952	0.352387982	-3.675992645	0.288772897	62	b_rostralmiddlefrontal_t	ENSG00000139192	TAPBPL	12
ENSG00000146147	-0.641729627	0.000286165	-2.252124937	0.029216855	0.352387982	-4.047056436	0.382318142	62	b_rostralmiddlefrontal_t	ENSG00000146147	MLIP	6
ENSG00000267575	0.603150085	0.020557971	2.251848801	0.029235641	0.352387982	-3.808916819	0.214234249	62	b_rostralmiddlefrontal_t	ENSG00000267575	AC006504.5	19
ENSG00000197147	0.303330084	0.001817851	2.251564094	0.029241782	0.352387982	-4.06409548	0.173846288	62	b_rostralmiddlefrontal_t	ENSG00000197147	LRRC8B	1
ENSG00000100150	-0.438282997	0.002375754	-2.251332142	0.029268887	0.352387982	-4.01679268	0.155224626	62	b_rostralmiddlefrontal_t	ENSG00000100150	DEPDC5	22
ENSG00000153902	-0.520562127	-0.011336178	-2.251300006	0.029273008	0.352387982	-4.007776323	0.231837771	62	b_rostralmiddlefrontal_t	ENSG00000153902	LGI4	19
ENSG00000168288	-0.398428435	0.000255485	-2.250383446	0.029323169	0.352748213	-3.977036895	0.194942197	62	b_rostralmiddlefrontal_t	ENSG00000168288	MMADHC	2
ENSG00000205740	-0.750782093	0.02267482	-2.24950469	0.029390599	0.353155901	-3.609346405	0.19155449	62	b_rostralmiddlefrontal_t	ENSG00000205740	AL359878.1	10
ENSG00000111863	-1.388931106	0.029230749	-2.249474946	0.02939758	0.353155901	-3.588250586	0.13153187	62	b_rostralmiddlefrontal_t	ENSG00000111863	ADTRP	6
ENSG00000100300	1.174646102	0.009447497	2.248737389	0.029448056	0.353193802	-3.556416673	0.160297056	62	b_rostralmiddlefrontal_t	ENSG00000100300	TSPO	22
ENSG00000196981	0.51819641	0.015701036	2.24812197	0.029476953	0.353193802	-3.74936185	0.258542583	62	b_rostralmiddlefrontal_t	ENSG00000196981	WDR5B	3
ENSG00000271601	0.523675738	-0.000806481	2.248162133	0.029487479	0.353193802	-4.005172813	0.19113981	62	b_rostralmiddlefrontal_t	ENSG00000271601	LIX1L	1
ENSG00000204644	1.037891992	0.0538423	2.248041092	0.02949578	0.353193802	-3.639006007	0.378517008	62	b_rostralmiddlefrontal_t	ENSG00000204644	ZFP57	6
ENSG00000165511	0.633161477	-0.01450337	2.247657216	0.029508834	0.353193802	-3.617451736	0.32313976	62	b_rostralmiddlefrontal_t	ENSG00000165511	C10orf25	10
ENSG00000262528	-1.470015333	0.107793284	-2.24734032	0.029539556	0.353193802	-3.476396502	0.116276581	62	b_rostralmiddlefrontal_t	ENSG00000262528	AL022341.2	16
ENSG00000088325	-0.66170764	0.007613285	-2.247319191	0.029542571	0.353193802	-3.707154534	0.297478194	62	b_rostralmiddlefrontal_t	ENSG00000088325	TPX2	20
ENSG00000157502	-0.699727831	0.008322212	-2.246857921	0.029577031	0.353363416	-4.000169888	0.162093152	62	b_rostralmiddlefrontal_t	ENSG00000157502	MUM1L1	X
ENSG00000186399	0.903026948	-0.015020448	2.246011652	0.029635268	0.353816682	-3.746383635	0.376567832	62	b_rostralmiddlefrontal_t	ENSG00000186399	GOLGA8R	15
ENSG00000144134	0.453608734	0.018242425	2.245622826	0.02965773	0.353842498	-3.977770779	0.190267955	62	b_rostralmiddlefrontal_t	ENSG00000144134	RABL2A	2
ENSG00000203952	1.272913311	-0.007094743	2.245111234	0.029697343	0.35407277	-3.57491679	0.149662313	62	b_rostralmiddlefrontal_t	ENSG00000203952	CCDC160	X
ENSG00000179954	1.154427986	0.040880888	2.244639582	0.029729905	0.354081336	-3.63104344	0.158772952	62	b_rostralmiddlefrontal_t	ENSG00000179954	SSC5D	19
ENSG00000224243	1.000981599	-0.007123485	2.24451244	0.029738688	0.354081336	-3.562686203	0.168472622	62	b_rostralmiddlefrontal_t	ENSG00000224243	SOX1-OT	13
ENSG00000129521	0.554699754	0.014665725	2.243987654	0.029774966	0.354133708	-4.027409889	0.103044545	62	b_rostralmiddlefrontal_t	ENSG00000129521	EGLN3	14
ENSG00000271918	0.795480987	0.019093236	2.243464325	0.029801571	0.354133708	-3.557060817	0.159915537	62	b_rostralmiddlefrontal_t	ENSG00000271918	AC034236.2	5
ENSG00000257553	1.183312098	0.004293579	2.243385517	0.029816638	0.354133708	-3.494053315	0.33898334	62	b_rostralmiddlefrontal_t	ENSG00000257553	AC034102.4	12
ENSG00000178602	-1.991562795	-0.006692085	-2.242943332	0.029847274	0.354133708	-3.473925246	0.303310605	62	b_rostralmiddlefrontal_t	ENSG00000178602	OTOS	2
ENSG00000226167	1.159964974	0.028619105	2.242727079	0.029862267	0.354133708	-3.556938113	0.120668714	62	b_rostralmiddlefrontal_t	ENSG00000226167	AP4B1-AS1	1
ENSG00000274810	-0.66554434	0.003925157	-2.242626127	0.029869268	0.354133708	-3.94363625	0.286999352	62	b_rostralmiddlefrontal_t	ENSG00000274810	NPHP3-ACAD11	3
ENSG00000172465	-0.487472241	-9.68E-05	-2.242395019	0.029885301	0.354133708	-4.011987299	0.259836788	62	b_rostralmiddlefrontal_t	ENSG00000172465	TCEAL1	X
ENSG00000141499	-0.35486844	-0.003232892	-2.241488358	0.029934915	0.354283538	-3.72823572	0.423845571	62	b_rostralmiddlefrontal_t	ENSG00000141499	WRAP53	17
ENSG00000086205	-0.743292441	-0.016815024	-2.241488366	0.029948275	0.354283538	-3.923707183	0.222521529	62	b_rostralmiddlefrontal_t	ENSG00000086205	FOLH1	11
ENSG00000230454	0.873010018	0.02785132	2.240638243	0.030007429	0.354283538	-3.630554857	0.250892947	62	b_rostralmiddlefrontal_t	ENSG00000230454	U73166.1	3
ENSG00000100601	0.299097498	-0.004417408	2.240302589	0.030017439	0.354283538	-3.788050327	0.175114731	62	b_rostralmiddlefrontal_t	ENSG00000100601	ALKBH1	14
ENSG00000117009	-1.153434706	0.035169533	-2.24036609	0.030026389	0.354283538	-3.656175639	0.207304592	62	b_rostralmiddlefrontal_t	ENSG00000117009	KMO	1
ENSG00000144837	-1.545486817	-0.053479943	-2.239965737	0.030054298	0.354283538	-3.626109205	0.173063739	62	b_rostralmiddlefrontal_t	ENSG00000144837	PLA1A	3
ENSG00000156017	0.51484263	-0.003272007	2.239916172	0.030057755	0.354283538	-4.005681361	0.138524276	62	b_rostralmiddlefrontal_t	ENSG00000156017	CARNMT1	9
ENSG00000132334	-0.313017958	-0.009047597	-2.239646483	0.030063188	0.354283538	-4.049843562	0.268583531	62	b_rostralmiddlefrontal_t	ENSG00000132334	PTPRE	10
ENSG00000196735	-3.253171726	-0.015879815	-2.23937524	0.030095505	0.354283538	-3.640627327	0.173800787	62	b_rostralmiddlefrontal_t	ENSG00000196735	HLA-DQA1	6
ENSG00000228794	0.368885561	0.000803715	2.238948366	0.030116481	0.354283538	-4.099782255	0.244643879	62	b_rostralmiddlefrontal_t	ENSG00000228794	LINC01128	1
ENSG00000121766	-0.335481956	-0.00366286	-2.238447331	0.030146962	0.354283538	-4.050589167	0.430803081	62	b_rostralmiddlefrontal_t	ENSG00000121766	ZCCHC17	1
ENSG00000279841	1.211387318	0.055159722	2.238472439	0.030158603	0.354283538	-3.630318363	0.111052813	62	b_rostralmiddlefrontal_t	ENSG00000279841	AC092135.3	16
ENSG00000146733	0.4794123	0.000634327	2.238229092	0.030163153	0.354283538	-3.850407282	0.179232571	62	b_rostralmiddlefrontal_t	ENSG00000146733	PSPH	7
ENSG00000197062	-0.300661154	-0.002414529	-2.237939619	0.030182494	0.354283538	-4.045520603	0.125156484	62	b_rostralmiddlefrontal_t	ENSG00000197062	ZSCAN26	6
ENSG00000232611	0.670726643	-0.018731237	2.237516815	0.03022552	0.354549823	-3.796534702	0.52213854	62	b_rostralmiddlefrontal_t	ENSG00000232611	AL683813.1	X
ENSG00000275318	0.899798618	0.009015467	2.234947845	0.030406065	0.35617045	-3.689620015	0.174803743	62	b_rostralmiddlefrontal_t	ENSG00000275318	AL136981.2	9
ENSG00000163535	0.586635993	-0.011892518	2.23481608	0.030409368	0.35617045	-3.770327714	0.289207908	62	b_rostralmiddlefrontal_t	ENSG00000163535	SGO2	2
ENSG00000100028	-0.273644294	0.004063772	-2.234488865	0.030424978	0.35617045	-4.07161617	0.251623226	62	b_rostralmiddlefrontal_t	ENSG00000100028	SNRPD3	22
ENSG00000227124	0.358903926	0.000590233	2.234137968	0.030449733	0.356220999	-4.040108185	0.212782895	62	b_rostralmiddlefrontal_t	ENSG00000227124	ZNF717	3
ENSG00000198155	-0.507632955	0.00731436	-2.233650722	0.030488703	0.356437683	-3.848370731	0.134931722	62	b_rostralmiddlefrontal_t	ENSG00000198155	ZNF876P	4
ENSG00000152117	-0.704394594	0.022359623	-2.233294128	0.030522793	0.356597057	-3.954032963	0.645444035	62	b_rostralmiddlefrontal_t	ENSG00000152117	AC073869.1	2
ENSG00000152464	-0.516596784	-0.001871223	-2.232402549	0.030576994	0.356874849	-3.840563846	0.234896067	62	b_rostralmiddlefrontal_t	ENSG00000152464	RPP38	10
ENSG00000243806	1.481314794	-0.014499899	2.232243508	0.030597158	0.356874849	-3.511800174	0.132766288	62	b_rostralmiddlefrontal_t	ENSG00000243806	RPL7P18	5
ENSG00000109536	-0.73250924	0.002179709	-2.232054915	0.030610524	0.356874849	-3.906406106	0.331606647	62	b_rostralmiddlefrontal_t	ENSG00000109536	FRG1	4
ENSG00000185052	0.465298494	-0.002928362	2.231732115	0.030628465	0.356874849	-3.968127923	0.140197624	62	b_rostralmiddlefrontal_t	ENSG00000185052	SLC24A3	20
ENSG00000279050	0.640862362	0.016004622	2.231449108	0.030653494	0.356927887	-4.066626281	0.257508766	62	b_rostralmiddlefrontal_t	ENSG00000279050	PWAR1	15
ENSG00000160050	0.727218685	0.003197484	2.230774432	0.030701411	0.357247195	-3.751488146	0.249169645	62	b_rostralmiddlefrontal_t	ENSG00000160050	CCDC28B	1
ENSG00000167110	-0.317152332	0.000611094	-2.22973411	0.030761927	0.357712576	-4.118901495	0.207980169	62	b_rostralmiddlefrontal_t	ENSG00000167110	GOLGA2	9
ENSG00000174177	0.79589759	0.008304102	2.228993123	0.030828245	0.35810468	-3.761253995	0.344876769	62	b_rostralmiddlefrontal_t	ENSG00000174177	CTU2	16
ENSG00000267128	0.804705775	0.000980727	2.228759966	0.030836735	0.35810468	-3.58448404	0.762432038	62	b_rostralmiddlefrontal_t	ENSG00000267128	RNF157-AS1	17
ENSG00000189275	-1.728615714	-0.007052185	-2.227168381	0.030958653	0.359118706	-3.567937022	0.260187817	62	b_rostralmiddlefrontal_t	ENSG00000189275	LINC01164	10
ENSG00000161405	-1.072969968	0.010895784	-2.226954413	0.030973976	0.359118706	-3.690310217	0.431019917	62	b_rostralmiddlefrontal_t	ENSG00000161405	IKZF3	17
ENSG00000278978	-1.041475257	0.039392435	-2.226559614	0.030997297	0.359118706	-3.519066489	0.205845723	62	b_rostralmiddlefrontal_t	ENSG00000278978	AC092611.3	4
ENSG00000135046	-0.809735395	0.005028524	-2.226501103	0.031006463	0.359118706	-3.923308493	0.131785274	62	b_rostralmiddlefrontal_t	ENSG00000135046	ANXA1	9
ENSG00000164300	0.340570053	-0.0091142	2.225594793	0.031057953	0.359361905	-4.100546022	0.19820213	62	b_rostralmiddlefrontal_t	ENSG00000164300	SERINC5	5
ENSG00000279277	0.74821734	-0.005285872	2.225375152	0.031087285	0.359361905	-3.707573782	0.268279095	62	b_rostralmiddlefrontal_t	ENSG00000279277	AC012020.1	3
ENSG00000261526	0.771111436	0.013019865	2.225038287	0.031107092	0.359361905	-3.642097758	0.137780076	62	b_rostralmiddlefrontal_t	ENSG00000261526	AC012615.1	19
ENSG00000164117	-0.383738167	0.002620905	-2.224733619	0.031119858	0.359361905	-3.95044367	0.613865463	62	b_rostralmiddlefrontal_t	ENSG00000164117	FBXO8	4
ENSG00000184730	-1.269828803	0.014594491	-2.224646283	0.031139704	0.359361905	-3.543684223	0.326674053	62	b_rostralmiddlefrontal_t	ENSG00000184730	APOBR	16
ENSG00000235706	0.446716407	0.000816832	2.224298759	0.031151158	0.359361905	-3.797866758	0.239353385	62	b_rostralmiddlefrontal_t	ENSG00000235706	DICER1-AS1	14
ENSG00000171772	-0.991100408	-0.018227299	-2.223830365	0.031198476	0.359524352	-3.712424979	0.13786251	62	b_rostralmiddlefrontal_t	ENSG00000171772	SYCE1	10
ENSG00000011114	0.429561578	0.008113544	2.223664201	0.031210457	0.359524352	-4.128933858	0.128493608	62	b_rostralmiddlefrontal_t	ENSG00000011114	BTBD7	14
ENSG00000281026	0.62904012	0.015281925	2.223433245	0.031227117	0.359524352	-4.072190011	0.258483391	62	b_rostralmiddlefrontal_t	ENSG00000281026	N4BP2L2-IT2	13
ENSG00000250878	-0.919416612	0.060186794	-2.2224777	0.031296127	0.359932065	-3.617193107	0.177241973	62	b_rostralmiddlefrontal_t	ENSG00000250878	METTL21EP	13
ENSG00000154263	0.525730132	0.026195497	2.222371203	0.031303827	0.359932065	-3.989639716	0.351349079	62	b_rostralmiddlefrontal_t	ENSG00000154263	ABCA10	17
ENSG00000172766	0.406711814	-0.001280539	2.221628752	0.031346464	0.36018472	-4.028161623	0.513864868	62	b_rostralmiddlefrontal_t	ENSG00000172766	NAA16	13
ENSG00000267855	-0.683530451	0.003895823	-2.221336095	0.031378753	0.36031821	-3.900934665	0.445541909	62	b_rostralmiddlefrontal_t	ENSG00000267855	NDUFA7	19
ENSG00000159352	-0.240250016	-2.03E-05	-2.220536955	0.031423096	0.360589851	-4.11246856	0.479965027	62	b_rostralmiddlefrontal_t	ENSG00000159352	PSMD4	1
ENSG00000279519	0.588540336	-0.016024071	2.220305317	0.031453523	0.360701555	-3.889198175	0.324709991	62	b_rostralmiddlefrontal_t	ENSG00000279519	AC007382.1	2
ENSG00000168159	-0.541277125	0.001070646	-2.219005065	0.031548066	0.361547886	-4.11907706	0.198608734	62	b_rostralmiddlefrontal_t	ENSG00000168159	RNF187	1
ENSG00000226029	0.640880851	0.006438022	2.218501918	0.031584718	0.3617301	-3.85270267	0.332864504	62	b_rostralmiddlefrontal_t	ENSG00000226029	LINC01772	1
ENSG00000188033	0.566848333	0.003072743	2.217830449	0.03163369	0.361836112	-4.047254452	0.090182003	62	b_rostralmiddlefrontal_t	ENSG00000188033	ZNF490	19
ENSG00000224578	0.684813546	-0.020447885	2.217618845	0.03163549	0.361836112	-3.623393401	0.150234007	62	b_rostralmiddlefrontal_t	ENSG00000224578	HNRNPA1P48	16
ENSG00000242265	0.520382567	0.004316254	2.216224554	0.031751085	0.362719905	-4.095099382	0.398149478	62	b_rostralmiddlefrontal_t	ENSG00000242265	PEG10	7
ENSG00000184160	1.107958331	0.031627378	2.215773752	0.031784109	0.362719905	-3.685216565	0.206482078	62	b_rostralmiddlefrontal_t	ENSG00000184160	ADRA2C	4
ENSG00000146477	1.179810037	0.004394817	2.215233427	0.031823731	0.362719905	-3.64938158	0.177201227	62	b_rostralmiddlefrontal_t	ENSG00000146477	SLC22A3	6
ENSG00000166333	-0.320341097	0.003362536	-2.214445125	0.031867933	0.362719905	-4.103613685	0.169714469	62	b_rostralmiddlefrontal_t	ENSG00000166333	ILK	11
ENSG00000197406	2.104778962	0.009013394	2.214579786	0.031871722	0.362719905	-3.522727646	0.179183487	62	b_rostralmiddlefrontal_t	ENSG00000197406	DIO3	14
ENSG00000152284	1.084982726	0.011824795	2.21428687	0.031893249	0.362719905	-3.726451428	0.382514629	62	b_rostralmiddlefrontal_t	ENSG00000152284	TCF7L1	2
ENSG00000225194	-0.788859247	0.00224496	-2.214168423	0.031901957	0.362719905	-3.736258466	0.252497226	62	b_rostralmiddlefrontal_t	ENSG00000225194	LINC00092	9
ENSG00000235033	0.719332922	0.028127453	2.213959033	0.031917357	0.362719905	-3.95354827	0.179268071	62	b_rostralmiddlefrontal_t	ENSG00000235033	AL590999.1	6
ENSG00000224078	0.411313241	0.006856548	2.213537344	0.03193835	0.362719905	-4.038277844	0.182276695	62	b_rostralmiddlefrontal_t	ENSG00000224078	SNHG14	15
ENSG00000151790	-1.164685689	0.004008776	-2.213403461	0.031958249	0.362719905	-3.673536223	0.116404092	62	b_rostralmiddlefrontal_t	ENSG00000151790	TDO2	4
ENSG00000179111	-1.582379657	-0.014714499	-2.213348827	0.031962273	0.362719905	-3.518779808	0.376739372	62	b_rostralmiddlefrontal_t	ENSG00000179111	HES7	17
ENSG00000166822	0.375832233	0.004348692	2.213173025	0.031962468	0.362719905	-4.084426035	0.184777041	62	b_rostralmiddlefrontal_t	ENSG00000166822	TMEM170A	16
ENSG00000267372	-0.930971964	-0.026211536	-2.21304158	0.03198491	0.362738431	-3.649832691	0.116163974	62	b_rostralmiddlefrontal_t	ENSG00000267372	AC005330.1	19
ENSG00000234224	0.832233889	0.004111063	2.212534721	0.032022285	0.362926172	-3.791406242	0.192364618	62	b_rostralmiddlefrontal_t	ENSG00000234224	TMEM229A	7
ENSG00000144642	0.362588037	-0.009299256	2.211758869	0.032065854	0.363183825	-4.051514814	0.268917097	62	b_rostralmiddlefrontal_t	ENSG00000144642	RBMS3	3
ENSG00000106484	0.601275216	0.012636957	2.210207122	0.032194416	0.363668883	-4.13961238	0.164851164	62	b_rostralmiddlefrontal_t	ENSG00000106484	MEST	7
ENSG00000185551	0.82917295	0.005859737	2.210172259	0.032197	0.363668883	-3.901821371	0.518261494	62	b_rostralmiddlefrontal_t	ENSG00000185551	NR2F2	15
ENSG00000126814	0.215773409	0.005783848	2.209781194	0.032212263	0.363668883	-4.04765536	0.182451982	62	b_rostralmiddlefrontal_t	ENSG00000126814	TRMT5	14
ENSG00000164675	0.451363049	0.007666683	2.209747019	0.032214798	0.363668883	-3.846995755	0.143724312	62	b_rostralmiddlefrontal_t	ENSG00000164675	IQUB	7
ENSG00000231177	1.010256923	0.004576051	2.209532034	0.032244493	0.363668883	-3.65348495	0.095441176	62	b_rostralmiddlefrontal_t	ENSG00000231177	LINC00852	3
ENSG00000010256	-0.316522797	0.005836881	-2.209204303	0.032255082	0.363668883	-4.131048191	0.138606642	62	b_rostralmiddlefrontal_t	ENSG00000010256	UQCRC1	3
ENSG00000135587	-0.499774002	-0.004686126	-2.20907223	0.032264892	0.363668883	-3.697493024	0.126790677	62	b_rostralmiddlefrontal_t	ENSG00000135587	SMPD2	6
ENSG00000118733	-0.346386862	-0.008159904	-2.208928281	0.032275587	0.363668883	-4.137627376	0.436995564	62	b_rostralmiddlefrontal_t	ENSG00000118733	OLFM3	1
ENSG00000178460	0.472159188	0.002249941	2.208011303	0.032343791	0.364120166	-3.777248835	0.164085753	62	b_rostralmiddlefrontal_t	ENSG00000178460	MCMDC2	8
ENSG00000155659	-0.8349695	-0.008059617	-2.208013102	0.032357417	0.364120166	-4.031337303	0.201341059	62	b_rostralmiddlefrontal_t	ENSG00000155659	VSIG4	X
ENSG00000104356	-0.434238569	0.002659143	-2.207023868	0.032417378	0.364559555	-3.861240975	0.55828415	62	b_rostralmiddlefrontal_t	ENSG00000104356	POP1	8
ENSG00000168003	0.421980767	0.001651442	2.206342005	0.032482059	0.365051427	-4.13822694	0.434407406	62	b_rostralmiddlefrontal_t	ENSG00000168003	SLC3A2	11
ENSG00000261534	0.508226097	-0.002720953	2.205321602	0.032558376	0.365554468	-4.084556405	0.428702691	62	b_rostralmiddlefrontal_t	ENSG00000261534	AL596244.1	9
ENSG00000140650	0.738464595	0.022601712	2.204742694	0.032601744	0.365554468	-3.944723484	0.462653364	62	b_rostralmiddlefrontal_t	ENSG00000140650	PMM2	16
ENSG00000152527	0.462169321	0.004779268	2.204348713	0.032626797	0.365554468	-4.024187637	0.340913822	62	b_rostralmiddlefrontal_t	ENSG00000152527	PLEKHH2	2
ENSG00000198944	0.690290699	0.003492731	2.204400893	0.032627373	0.365554468	-4.08624847	0.323894974	62	b_rostralmiddlefrontal_t	ENSG00000198944	SOWAHA	5
ENSG00000083312	0.253255173	0.004701201	2.204076038	0.032637941	0.365554468	-4.107362884	0.158227112	62	b_rostralmiddlefrontal_t	ENSG00000083312	TNPO1	5
ENSG00000124333	-0.493572637	0.00187037	-2.203662086	0.032682832	0.365554468	-4.083506102	0.294975528	62	b_rostralmiddlefrontal_t	ENSG00000124333	VAMP7	X
ENSG00000115457	1.151951195	0.036196336	2.203516817	0.032693747	0.365554468	-3.762908965	0.175637648	62	b_rostralmiddlefrontal_t	ENSG00000115457	IGFBP2	2
ENSG00000188486	1.107033834	0.010921896	2.203261746	0.032712919	0.365554468	-3.863347858	0.500866311	62	b_rostralmiddlefrontal_t	ENSG00000188486	H2AFX	11
ENSG00000164330	0.599619782	0.021628324	2.203067212	0.032715562	0.365554468	-3.757116749	0.215834151	62	b_rostralmiddlefrontal_t	ENSG00000164330	EBF1	5
ENSG00000150394	-0.320438113	-0.017540457	-2.202081398	0.032787937	0.365736793	-4.154187201	0.118373931	62	b_rostralmiddlefrontal_t	ENSG00000150394	CDH8	16
ENSG00000128228	1.211080884	0.048504332	2.202119745	0.032798878	0.365736793	-3.596205537	0.293791134	62	b_rostralmiddlefrontal_t	ENSG00000128228	SDF2L1	22
ENSG00000182324	0.655739132	0.018521638	2.201844242	0.032814439	0.365736793	-3.761500846	0.329887139	62	b_rostralmiddlefrontal_t	ENSG00000182324	KCNJ14	19
ENSG00000086065	-0.46845701	0.002492503	-2.201572683	0.032840126	0.365736793	-4.144407991	0.272311318	62	b_rostralmiddlefrontal_t	ENSG00000086065	CHMP5	9
ENSG00000115446	0.467010955	0.002025418	2.201206545	0.032867759	0.365736793	-4.065192259	0.209159409	62	b_rostralmiddlefrontal_t	ENSG00000115446	UNC50	2
ENSG00000174123	0.875092246	0.003069804	2.201028472	0.032881205	0.365736793	-3.698893505	0.369750678	62	b_rostralmiddlefrontal_t	ENSG00000174123	TLR10	4
ENSG00000183723	0.322754161	-0.004163707	2.20072613	0.032890201	0.365736793	-4.144111	0.294443105	62	b_rostralmiddlefrontal_t	ENSG00000183723	CMTM4	16
ENSG00000148730	0.300041497	-0.001433734	2.200539514	0.032904304	0.365736793	-4.158172979	0.375837988	62	b_rostralmiddlefrontal_t	ENSG00000148730	EIF4EBP2	10
ENSG00000174370	-1.002055078	0.029750321	-2.200383709	0.032929933	0.365736793	-3.669652679	0.25909494	62	b_rostralmiddlefrontal_t	ENSG00000174370	C11orf45	11
ENSG00000245468	-0.721084089	0.001153166	-2.200045039	0.0329417	0.365736793	-3.583769662	0.247858419	62	b_rostralmiddlefrontal_t	ENSG00000245468	LINC02447	4
ENSG00000018280	-0.809238661	-0.051017827	-2.199445124	0.033000981	0.366018371	-3.860606717	0.164538462	62	b_rostralmiddlefrontal_t	ENSG00000018280	SLC11A1	2
ENSG00000261136	0.911458453	0.016644778	2.199338544	0.033009057	0.366018371	-3.627868088	0.124941828	62	b_rostralmiddlefrontal_t	ENSG00000261136	AC023908.3	15
ENSG00000112137	-0.56225868	-0.001622759	-2.198028914	0.03310844	0.366504453	-4.177195368	0.265706842	62	b_rostralmiddlefrontal_t	ENSG00000112137	PHACTR1	6
ENSG00000135744	-0.479291058	-0.014094574	-2.197989129	0.033111463	0.366504453	-4.148576239	0.120314141	62	b_rostralmiddlefrontal_t	ENSG00000135744	AGT	1
ENSG00000234899	0.598203647	-0.000293661	2.197485059	0.033144563	0.366504453	-3.830569121	0.162055094	62	b_rostralmiddlefrontal_t	ENSG00000234899	SOX9-AS1	17
ENSG00000152457	-0.498782412	0.003031007	-2.197155838	0.033168698	0.366504453	-3.955803232	0.131489397	62	b_rostralmiddlefrontal_t	ENSG00000152457	DCLRE1C	10
ENSG00000157554	-0.562611501	-0.009249783	-2.197033407	0.03318375	0.366504453	-3.919275762	0.2539637	62	b_rostralmiddlefrontal_t	ENSG00000157554	ERG	21
ENSG00000167792	-0.579503287	0.007696345	-2.196720152	0.033208021	0.366504453	-4.170401511	0.27565719	62	b_rostralmiddlefrontal_t	ENSG00000167792	NDUFV1	11
ENSG00000239969	-1.427798822	0.021315057	-2.196630167	0.033214877	0.366504453	-3.598391803	0.204866179	62	b_rostralmiddlefrontal_t	ENSG00000239969	AC091390.4	7
ENSG00000174851	0.728540138	0.006946947	2.196548484	0.033221102	0.366504453	-3.88634039	0.18292524	62	b_rostralmiddlefrontal_t	ENSG00000174851	YIF1A	11
ENSG00000169122	0.445845883	0.004793685	2.195536782	0.033294074	0.366668538	-4.079407965	0.153133243	62	b_rostralmiddlefrontal_t	ENSG00000169122	FAM110B	8
ENSG00000229376	1.167320327	-0.005027782	2.195555662	0.033296847	0.366668538	-3.671776141	0.2772149	62	b_rostralmiddlefrontal_t	ENSG00000229376	CICP3	1
ENSG00000278558	2.975725747	0.014019038	2.195526402	0.033299082	0.366668538	-3.547840692	0.812402514	62	b_rostralmiddlefrontal_t	ENSG00000278558	TMEM191B	22
ENSG00000196950	-0.250030611	0.001131366	-2.194571223	0.033358184	0.367087441	-4.138833571	0.179074135	62	b_rostralmiddlefrontal_t	ENSG00000196950	SLC39A10	2
ENSG00000151240	0.32912308	-0.002389394	2.192500154	0.033516975	0.368465881	-4.120116522	0.122660431	62	b_rostralmiddlefrontal_t	ENSG00000151240	DIP2C	10
ENSG00000106571	0.576428051	0.011654534	2.192567756	0.033525724	0.368465881	-4.08639592	0.598878288	62	b_rostralmiddlefrontal_t	ENSG00000106571	GLI3	7
ENSG00000197372	-0.407705413	0.010989357	-2.191407327	0.03360577	0.368591388	-4.087809783	0.101872984	62	b_rostralmiddlefrontal_t	ENSG00000197372	ZNF675	19
ENSG00000196204	0.367428688	0.008888946	2.191307075	0.033608752	0.368591388	-4.058012646	0.196339921	62	b_rostralmiddlefrontal_t	ENSG00000196204	RNF216P1	7
ENSG00000243509	-1.558103824	0.016132728	-2.19147496	0.033609779	0.368591388	-3.556829924	0.409642474	62	b_rostralmiddlefrontal_t	ENSG00000243509	TNFRSF6B	20
ENSG00000198756	0.334181707	-0.002701169	2.191018069	0.033631017	0.368591388	-4.129863033	0.174250719	62	b_rostralmiddlefrontal_t	ENSG00000198756	COLGALT2	1
ENSG00000082438	-0.536050531	-0.00584812	-2.191023915	0.033644527	0.368591388	-4.150795083	0.255272017	62	b_rostralmiddlefrontal_t	ENSG00000082438	COBLL1	2
ENSG00000168918	0.307799291	0.005315154	2.190340978	0.033683231	0.368591388	-4.013796699	0.176521669	62	b_rostralmiddlefrontal_t	ENSG00000168918	INPP5D	2
ENSG00000131233	1.259254381	-0.005867511	2.190398344	0.033692773	0.368591388	-3.766381616	0.188314447	62	b_rostralmiddlefrontal_t	ENSG00000131233	GJA9	1
ENSG00000131844	-0.386451806	-0.003183922	-2.189984258	0.033715513	0.368591388	-4.13436759	0.21196821	62	b_rostralmiddlefrontal_t	ENSG00000131844	MCCC2	5
ENSG00000184979	-0.692625384	0.000711907	-2.189091796	0.033784499	0.368591388	-3.71900652	0.359700621	62	b_rostralmiddlefrontal_t	ENSG00000184979	USP18	22
ENSG00000084463	-0.28333292	0.000422827	-2.188869311	0.033796967	0.368591388	-4.178370735	0.17206227	62	b_rostralmiddlefrontal_t	ENSG00000084463	WBP11	12
ENSG00000077943	-0.765130009	0.015974016	-2.188963499	0.033803663	0.368591388	-4.015369135	0.180520836	62	b_rostralmiddlefrontal_t	ENSG00000077943	ITGA8	10
ENSG00000050820	0.71982997	0.017556005	2.188828045	0.033814147	0.368591388	-4.036671766	0.101362049	62	b_rostralmiddlefrontal_t	ENSG00000050820	BCAR1	16
ENSG00000203705	-0.41715244	0.009069057	-2.187966461	0.033868279	0.368591388	-4.04114195	0.204231011	62	b_rostralmiddlefrontal_t	ENSG00000203705	TATDN3	1
ENSG00000157429	-0.517559109	-0.001395745	-2.187919502	0.033870552	0.368591388	-3.786127589	0.153899745	62	b_rostralmiddlefrontal_t	ENSG00000157429	ZNF19	16
ENSG00000178802	-0.316778056	0.000812217	-2.187863621	0.033874885	0.368591388	-4.160041317	0.186814555	62	b_rostralmiddlefrontal_t	ENSG00000178802	MPI	15
ENSG00000182240	0.533304472	-0.013835965	2.187920219	0.033884493	0.368591388	-4.008816892	0.149681513	62	b_rostralmiddlefrontal_t	ENSG00000182240	BACE2	21
ENSG00000204969	1.17532586	0.006821474	2.186971095	0.033958177	0.368591388	-3.755753333	0.170025701	62	b_rostralmiddlefrontal_t	ENSG00000204969	PCDHA2	5
ENSG00000100065	0.953800244	0.022718568	2.186936419	0.033959035	0.368591388	-3.620391028	0.319794333	62	b_rostralmiddlefrontal_t	ENSG00000100065	CARD10	22
ENSG00000169951	0.859768689	0.00918844	2.186824201	0.033969594	0.368591388	-3.86607865	0.197074997	62	b_rostralmiddlefrontal_t	ENSG00000169951	ZNF764	16
ENSG00000168970	0.52281566	0.01819295	2.186788929	0.033971904	0.368591388	-3.991417967	0.206083347	62	b_rostralmiddlefrontal_t	ENSG00000168970	JMJD7-PLA2G4B	15
ENSG00000140632	-0.188470906	0.00051583	-2.186494665	0.033981204	0.368591388	-4.155148217	0.187246591	62	b_rostralmiddlefrontal_t	ENSG00000140632	GLYR1	16
ENSG00000228782	1.113042871	0.010994064	2.185176722	0.034097868	0.369626823	-3.760836977	0.38975376	62	b_rostralmiddlefrontal_t	ENSG00000228782	MRPL45P2	17
ENSG00000275976	0.924986482	0.01940902	2.183763543	0.03420824	0.369788377	-3.707512871	0.268369047	62	b_rostralmiddlefrontal_t	ENSG00000275976	SPDYE11	7
ENSG00000225470	0.353193558	-0.000676405	2.183564261	0.034209781	0.369788377	-4.129797018	0.507056146	62	b_rostralmiddlefrontal_t	ENSG00000225470	JPX	X
ENSG00000091844	0.521415138	-0.006466646	2.183714552	0.034212072	0.369788377	-4.116372562	0.243821698	62	b_rostralmiddlefrontal_t	ENSG00000091844	RGS17	6
ENSG00000267882	0.967634014	0.051459459	2.183688332	0.034214123	0.369788377	-3.85799768	0.154701257	62	b_rostralmiddlefrontal_t	ENSG00000267882	AL031666.2	20
ENSG00000185040	-1.170379777	0.012481289	-2.183627992	0.034218843	0.369788377	-3.660085724	0.256399004	62	b_rostralmiddlefrontal_t	ENSG00000185040	SPDYE16	7
ENSG00000105327	1.237868548	-0.00847136	2.182827643	0.034281509	0.370236045	-3.712210335	0.317472057	62	b_rostralmiddlefrontal_t	ENSG00000105327	BBC3	19
ENSG00000170522	0.340447645	0.006957542	2.181449893	0.034375548	0.370364439	-4.163131089	0.34116026	62	b_rostralmiddlefrontal_t	ENSG00000170522	ELOVL6	4
ENSG00000251143	-0.808732333	0.015237245	-2.181601427	0.034377715	0.370364439	-3.877584269	0.129910861	62	b_rostralmiddlefrontal_t	ENSG00000251143	AP002490.1	11
ENSG00000109920	-0.315063907	0.006582451	-2.181403025	0.034379231	0.370364439	-4.147992079	0.208073921	62	b_rostralmiddlefrontal_t	ENSG00000109920	FNBP4	11
ENSG00000267838	1.007077893	0.04912974	2.181533218	0.034383074	0.370364439	-3.6726545	0.213861418	62	b_rostralmiddlefrontal_t	ENSG00000267838	AC245884.8	19
ENSG00000197763	-0.482295442	0.001208376	-2.180933701	0.034416125	0.370364439	-3.916166969	0.16075107	62	b_rostralmiddlefrontal_t	ENSG00000197763	TXNRD3	3
ENSG00000107165	-1.045398373	-0.013118637	-2.18086878	0.034435311	0.370364439	-3.74449084	0.115635088	62	b_rostralmiddlefrontal_t	ENSG00000107165	TYRP1	9
ENSG00000100129	0.245631845	-0.005647107	2.180603183	0.034442129	0.370364439	-4.167977705	0.155922615	62	b_rostralmiddlefrontal_t	ENSG00000100129	EIF3L	22
ENSG00000258010	0.994542439	0.011125932	2.180449092	0.034468343	0.370417809	-3.643420314	0.310413913	62	b_rostralmiddlefrontal_t	ENSG00000258010	AC016705.1	15
ENSG00000105889	0.809785026	-0.030508963	2.179823159	0.034517659	0.370719231	-3.735330621	0.153230202	62	b_rostralmiddlefrontal_t	ENSG00000105889	STEAP1B	7
ENSG00000273267	1.938852818	-0.025877924	2.179395337	0.034551402	0.370723013	-3.600091271	0.185937791	62	b_rostralmiddlefrontal_t	ENSG00000273267	AC097381.3	4
ENSG00000100330	0.248414833	-0.001315396	2.179100827	0.034560547	0.370723013	-4.209914211	0.300037447	62	b_rostralmiddlefrontal_t	ENSG00000100330	MTMR3	22
ENSG00000104824	-0.248598544	-0.005608433	-2.177513484	0.034686054	0.371840472	-4.184425229	0.300078334	62	b_rostralmiddlefrontal_t	ENSG00000104824	HNRNPL	19
ENSG00000177917	0.714755615	0.002460365	2.174932123	0.034905163	0.37395937	-3.97187867	0.28713345	62	b_rostralmiddlefrontal_t	ENSG00000177917	ARL6IP6	2
ENSG00000146221	-1.184027327	0.031487073	-2.173950754	0.034983375	0.374567081	-3.718252127	0.501307382	62	b_rostralmiddlefrontal_t	ENSG00000146221	TCTE1	6
ENSG00000119522	-0.384939751	0.003592253	-2.172880772	0.03506354	0.374739464	-4.21769695	0.191008456	62	b_rostralmiddlefrontal_t	ENSG00000119522	DENND1A	9
ENSG00000213297	2.306248011	-0.050286264	2.172837134	0.035072314	0.374739464	-3.657831881	0.22476675	62	b_rostralmiddlefrontal_t	ENSG00000213297	ZNF625-ZNF20	19
ENSG00000048991	-0.279103707	0.000579755	-2.172597868	0.035077273	0.374739464	-4.195028318	0.641926147	62	b_rostralmiddlefrontal_t	ENSG00000048991	R3HDM1	2
ENSG00000267506	-1.227006664	0.016057237	-2.172558237	0.035094619	0.374739464	-3.896886277	0.160623851	62	b_rostralmiddlefrontal_t	ENSG00000267506	AC021683.2	17
ENSG00000048540	0.361255795	0.004611521	2.171981041	0.035126639	0.374739464	-4.154181966	0.344170778	62	b_rostralmiddlefrontal_t	ENSG00000048540	LMO3	12
ENSG00000092969	-0.663084212	-0.007620925	-2.172053393	0.035135027	0.374739464	-4.18998636	0.266860159	62	b_rostralmiddlefrontal_t	ENSG00000092969	TGFB2	1
ENSG00000171295	0.350345408	0.011679218	2.171559518	0.035160409	0.374739464	-4.080738649	0.183524153	62	b_rostralmiddlefrontal_t	ENSG00000171295	ZNF440	19
ENSG00000135127	-0.44979823	0.000343953	-2.171561264	0.035171463	0.374739464	-4.116098778	0.288477927	62	b_rostralmiddlefrontal_t	ENSG00000135127	BICDL1	12
ENSG00000116199	0.257423327	-0.002334544	2.171031982	0.035202712	0.374843297	-4.177497944	0.100722507	62	b_rostralmiddlefrontal_t	ENSG00000116199	FAM20B	1
ENSG00000102781	-0.249793657	-0.003735764	-2.170554181	0.035241066	0.375022606	-4.237237683	0.122366551	62	b_rostralmiddlefrontal_t	ENSG00000102781	KATNAL1	13
ENSG00000162378	0.224116147	-0.001415259	2.170147078	0.035273774	0.375118843	-4.123241497	0.171498897	62	b_rostralmiddlefrontal_t	ENSG00000162378	ZYG11B	1
ENSG00000164713	0.460663803	-0.001036292	2.170004093	0.03529315	0.375118843	-4.05418845	0.483829966	62	b_rostralmiddlefrontal_t	ENSG00000164713	BRI3	7
ENSG00000073670	-0.608732514	0.001708747	-2.169091683	0.03537291	0.37573747	-4.196509118	0.39311947	62	b_rostralmiddlefrontal_t	ENSG00000073670	ADAM11	17
ENSG00000162437	0.34138555	0.000987207	2.168572082	0.035400567	0.375802247	-4.185354521	0.136400461	62	b_rostralmiddlefrontal_t	ENSG00000162437	RAVER2	1
ENSG00000100276	1.056961655	0.001533665	2.168070285	0.035455276	0.376055192	-3.867000476	0.149586539	62	b_rostralmiddlefrontal_t	ENSG00000100276	RASL10A	22
ENSG00000142556	0.424484944	3.60E-05	2.167540285	0.035491787	0.376055192	-4.132064104	0.113294611	62	b_rostralmiddlefrontal_t	ENSG00000142556	ZNF614	19
ENSG00000104611	0.667381483	0.018305995	2.167376923	0.035506655	0.376055192	-3.816007593	0.50998059	62	b_rostralmiddlefrontal_t	ENSG00000104611	SH2D4A	8
ENSG00000259972	0.537211265	0.020619386	2.167384292	0.035510691	0.376055192	-4.008513272	0.386087392	62	b_rostralmiddlefrontal_t	ENSG00000259972	AC009120.2	16
ENSG00000113580	0.357596737	0.003025262	2.166825942	0.035543991	0.376091977	-4.216713906	0.338641327	62	b_rostralmiddlefrontal_t	ENSG00000113580	NR3C1	5
ENSG00000272701	0.600654886	0.004987429	2.166631839	0.035557316	0.376091977	-3.774634821	0.202729854	62	b_rostralmiddlefrontal_t	ENSG00000272701	MESTIT1	7
ENSG00000182013	-0.365033419	0.006607161	-2.165947568	0.0356184	0.376509597	-4.228478306	0.213203508	62	b_rostralmiddlefrontal_t	ENSG00000182013	PNMA8A	19
ENSG00000148541	-0.338298445	-0.004011786	-2.165466856	0.035651727	0.376525993	-4.23056004	0.174278259	62	b_rostralmiddlefrontal_t	ENSG00000148541	FAM13C	10
ENSG00000089916	0.245319773	-0.002731301	2.16532605	0.035663153	0.376525993	-4.225165584	0.314909345	62	b_rostralmiddlefrontal_t	ENSG00000089916	GPATCH2L	14
ENSG00000173227	-0.598912034	0.020048109	-2.165128259	0.03569347	0.376581613	-4.143125241	0.944897029	62	b_rostralmiddlefrontal_t	ENSG00000173227	SYT12	11
ENSG00000250312	-0.845950678	-0.017269262	-2.164716875	0.035726889	0.376581613	-4.046518235	0.290952257	62	b_rostralmiddlefrontal_t	ENSG00000250312	ZNF718	4
ENSG00000062650	0.243388158	-0.001717283	2.164463289	0.035733233	0.376581613	-4.204381737	0.313630382	62	b_rostralmiddlefrontal_t	ENSG00000062650	WAPL	10
ENSG00000172432	-0.452234819	0.00017029	-2.163693177	0.035810169	0.376869439	-4.162452312	0.247321153	62	b_rostralmiddlefrontal_t	ENSG00000172432	GTPBP2	6
ENSG00000008517	1.572644249	-0.004172486	2.163373304	0.035836227	0.376869439	-3.711593916	0.131954771	62	b_rostralmiddlefrontal_t	ENSG00000008517	IL32	16
ENSG00000166839	0.552892706	-0.011642189	2.163344307	0.03583859	0.376869439	-4.144008479	0.318700979	62	b_rostralmiddlefrontal_t	ENSG00000166839	ANKDD1A	15
ENSG00000269743	0.734585519	0.008216534	2.163240783	0.035847027	0.376869439	-3.968610669	0.70792573	62	b_rostralmiddlefrontal_t	ENSG00000269743	SLC25A53	X
ENSG00000242110	-0.732462043	-0.01428909	-2.162442795	0.035912123	0.377234162	-4.123094621	0.292154468	62	b_rostralmiddlefrontal_t	ENSG00000242110	AMACR	5
ENSG00000138594	0.402038499	-0.003064706	2.162232016	0.035925002	0.377234162	-4.217468464	0.399802665	62	b_rostralmiddlefrontal_t	ENSG00000138594	TMOD3	15
ENSG00000182326	-0.751996962	-0.002404135	-2.161340202	0.036002238	0.377522912	-4.161160698	0.799984196	62	b_rostralmiddlefrontal_t	ENSG00000182326	C1S	12
ENSG00000101442	0.365699318	-0.011098987	2.160479511	0.036058405	0.377522912	-3.986813287	0.298354455	62	b_rostralmiddlefrontal_t	ENSG00000101442	ACTR5	20
ENSG00000182580	0.65665669	0.008312273	2.160652839	0.036058517	0.377522912	-3.887771682	0.345248172	62	b_rostralmiddlefrontal_t	ENSG00000182580	EPHB3	3
ENSG00000110497	-0.356600722	-0.001528224	-2.160067046	0.036094888	0.377522912	-4.23681148	0.162450896	62	b_rostralmiddlefrontal_t	ENSG00000110497	AMBRA1	11
ENSG00000152484	0.335739299	0.001569546	2.159834277	0.036111316	0.377522912	-4.197362332	0.171285843	62	b_rostralmiddlefrontal_t	ENSG00000152484	USP12	13
ENSG00000114480	0.404785848	-0.006529152	2.159514643	0.036137552	0.377522912	-4.058243845	0.291094536	62	b_rostralmiddlefrontal_t	ENSG00000114480	GBE1	3
ENSG00000233056	0.774200823	0.03282887	2.159615683	0.036143583	0.377522912	-3.958018075	0.308776549	62	b_rostralmiddlefrontal_t	ENSG00000233056	ERVH48-1	21
ENSG00000138119	-0.620752972	0.000938079	-2.158997389	0.036194378	0.377522912	-4.124888475	0.513232749	62	b_rostralmiddlefrontal_t	ENSG00000138119	MYOF	10
ENSG00000257315	0.742085304	-0.002395942	2.158941561	0.036198968	0.377522912	-4.240572862	0.438047719	62	b_rostralmiddlefrontal_t	ENSG00000257315	ZBED6	1
ENSG00000111669	-0.385293067	0.002321482	-2.158781347	0.036205801	0.377522912	-4.223141909	0.717007452	62	b_rostralmiddlefrontal_t	ENSG00000111669	TPI1	12
ENSG00000204653	1.151725046	0.013760848	2.158783348	0.036211977	0.377522912	-3.758886812	0.253666983	62	b_rostralmiddlefrontal_t	ENSG00000204653	ASPDH	19
ENSG00000118690	-0.426725551	0.009099935	-2.158685364	0.036212398	0.377522912	-4.123793562	0.229719572	62	b_rostralmiddlefrontal_t	ENSG00000118690	ARMC2	6
ENSG00000101457	-0.425232457	2.82E-05	-2.158305204	0.036236977	0.377553349	-4.044104342	0.19984494	62	b_rostralmiddlefrontal_t	ENSG00000101457	DNTTIP1	20
ENSG00000145014	-0.51248405	-0.001541913	-2.157711607	0.036292626	0.377874384	-3.981793813	0.244752808	62	b_rostralmiddlefrontal_t	ENSG00000145014	TMEM44	3
ENSG00000183665	-0.345536041	0.008910488	-2.157404891	0.036311146	0.377874384	-4.046681401	0.118256382	62	b_rostralmiddlefrontal_t	ENSG00000183665	TRMT12	8
ENSG00000103018	-0.301688865	-0.006765229	-2.156843303	0.036357479	0.378130794	-4.249835052	0.260377437	62	b_rostralmiddlefrontal_t	ENSG00000103018	CYB5B	16
ENSG00000177599	0.400956631	0.010387424	2.156151124	0.036414656	0.378499627	-3.85027287	0.444506965	62	b_rostralmiddlefrontal_t	ENSG00000177599	ZNF491	19
ENSG00000124459	-0.287399569	0.005568997	-2.155246353	0.036489515	0.379051688	-4.02925119	0.145519659	62	b_rostralmiddlefrontal_t	ENSG00000124459	ZNF45	19
ENSG00000228463	0.737954104	-0.019654234	2.155069218	0.036518564	0.379127515	-4.108048054	0.318549926	62	b_rostralmiddlefrontal_t	ENSG00000228463	AP006222.1	1
ENSG00000269343	0.53642321	0.023183202	2.154753937	0.036544695	0.379172961	-4.099310642	0.346024812	62	b_rostralmiddlefrontal_t	ENSG00000269343	ZNF587B	19
ENSG00000127824	-0.409714991	2.23E-07	-2.154461892	0.036568914	0.379180335	-4.251373006	0.130239801	62	b_rostralmiddlefrontal_t	ENSG00000127824	TUBA4A	2
ENSG00000181704	0.330036992	-0.007413974	2.153838464	0.036606269	0.379180335	-4.190395601	0.11672367	62	b_rostralmiddlefrontal_t	ENSG00000181704	YIPF6	X
ENSG00000237943	0.589784015	0.001799116	2.153563169	0.036636071	0.379180335	-3.890951177	0.389974472	62	b_rostralmiddlefrontal_t	ENSG00000237943	PRKCQ-AS1	10
ENSG00000177234	0.758901731	-0.003993643	2.1535077	0.036648143	0.379180335	-3.806110013	0.141683981	62	b_rostralmiddlefrontal_t	ENSG00000177234	LINC01561	10
ENSG00000151651	1.768487338	0.016341473	2.152434379	0.036737444	0.379180335	-3.693880462	0.380218218	62	b_rostralmiddlefrontal_t	ENSG00000151651	ADAM8	10
ENSG00000259865	0.902396847	-0.000195075	2.152363982	0.036743308	0.379180335	-3.837968878	0.54491107	62	b_rostralmiddlefrontal_t	ENSG00000259865	AL390728.6	1
ENSG00000185499	-1.606780282	-0.005519973	-2.152358858	0.036743735	0.379180335	-3.706297896	0.286043559	62	b_rostralmiddlefrontal_t	ENSG00000185499	MUC1	1
ENSG00000144550	-0.696880398	0.014670299	-2.152350756	0.03674441	0.379180335	-4.064868014	0.250729187	62	b_rostralmiddlefrontal_t	ENSG00000144550	CPNE9	3
ENSG00000125821	-0.397181434	0.003539542	-2.152174676	0.036752706	0.379180335	-4.210564303	0.168357656	62	b_rostralmiddlefrontal_t	ENSG00000125821	DTD1	20
ENSG00000149929	-0.394769353	-0.000268064	-2.15195547	0.036762938	0.379180335	-4.105250506	0.132477437	62	b_rostralmiddlefrontal_t	ENSG00000149929	HIRIP3	16
ENSG00000225968	1.30652927	0.009378574	2.15120703	0.036839795	0.379748357	-3.720527016	0.17066979	62	b_rostralmiddlefrontal_t	ENSG00000225968	ELFN1	7
ENSG00000174460	-0.504588098	-0.001994819	-2.150742385	0.036878608	0.379923773	-4.140227552	0.614115625	62	b_rostralmiddlefrontal_t	ENSG00000174460	ZCCHC12	X
ENSG00000254473	-1.234706071	0.026415984	-2.150153242	0.036927873	0.380103343	-3.738745852	0.330808989	62	b_rostralmiddlefrontal_t	ENSG00000254473	AL354920.1	9
ENSG00000271787	-2.805741157	-0.013066934	-2.150012491	0.036939651	0.380103343	-3.617029314	0.219450453	62	b_rostralmiddlefrontal_t	ENSG00000271787	AC104794.4	2
ENSG00000272913	1.496576878	-0.005740206	2.14942723	0.036988662	0.380383111	-3.707990531	0.118181031	62	b_rostralmiddlefrontal_t	ENSG00000272913	AC009237.14	2
ENSG00000161204	-0.36236427	-0.003284475	-2.148923399	0.037021357	0.380387841	-4.257599818	0.365969941	62	b_rostralmiddlefrontal_t	ENSG00000161204	ABCF3	3
ENSG00000188321	0.562628372	0.009533744	2.148901137	0.037032767	0.380387841	-4.19165669	0.258388992	62	b_rostralmiddlefrontal_t	ENSG00000188321	ZNF559	19
ENSG00000067057	-0.460949539	0.003953042	-2.1478832	0.037118237	0.380459089	-4.272642871	0.223520041	62	b_rostralmiddlefrontal_t	ENSG00000067057	PFKP	10
ENSG00000078246	-0.57495868	-0.008051665	-2.147658704	0.03713711	0.380459089	-4.126448701	0.10566269	62	b_rostralmiddlefrontal_t	ENSG00000078246	TULP3	12
ENSG00000169271	-1.143186933	-0.001916541	-2.147640995	0.0371386	0.380459089	-3.778311255	0.168738239	62	b_rostralmiddlefrontal_t	ENSG00000169271	HSPB3	5
ENSG00000196967	0.252749948	-0.004666031	2.147446661	0.037140479	0.380459089	-4.247246655	0.437039366	62	b_rostralmiddlefrontal_t	ENSG00000196967	ZNF585A	19
ENSG00000183889	-0.745735433	0.011771734	-2.147044845	0.037188759	0.380459089	-4.254727571	0.187121405	62	b_rostralmiddlefrontal_t	ENSG00000183889	AC138969.1	16
ENSG00000077549	-0.285775686	0.000892815	-2.146666141	0.03720618	0.380459089	-4.271907925	0.325359691	62	b_rostralmiddlefrontal_t	ENSG00000077549	CAPZB	1
ENSG00000111652	-0.403568218	0.004087034	-2.146575072	0.037223619	0.380459089	-4.230884347	0.295395097	62	b_rostralmiddlefrontal_t	ENSG00000111652	COPS7A	12
ENSG00000132768	-0.393674639	0.011369342	-2.146253979	0.037240916	0.380459089	-4.044584612	0.19351067	62	b_rostralmiddlefrontal_t	ENSG00000132768	DPH2	1
ENSG00000150938	-0.324715105	-0.002507377	-2.146113058	0.037252798	0.380459089	-4.274764264	0.494946225	62	b_rostralmiddlefrontal_t	ENSG00000150938	CRIM1	2
ENSG00000136160	0.709715172	0.01369321	2.146223445	0.037257969	0.380459089	-4.282517202	0.168498777	62	b_rostralmiddlefrontal_t	ENSG00000136160	EDNRB	13
ENSG00000144597	-0.363165188	0.009773756	-2.145743701	0.037288007	0.380542888	-4.25215419	0.220295018	62	b_rostralmiddlefrontal_t	ENSG00000144597	EAF1	3
ENSG00000169896	0.640851803	0.01141942	2.145437583	0.037324291	0.380589204	-4.019542093	0.206978697	62	b_rostralmiddlefrontal_t	ENSG00000169896	ITGAM	16
ENSG00000159214	-0.707056454	0.003039264	-2.145296441	0.037336214	0.380589204	-3.939616995	0.210779786	62	b_rostralmiddlefrontal_t	ENSG00000159214	CCDC24	1
ENSG00000151835	0.310351051	0.003077535	2.144732592	0.03736938	0.380704651	-4.217440841	0.344410693	62	b_rostralmiddlefrontal_t	ENSG00000151835	SACS	13
ENSG00000259877	0.557615748	-0.000127366	2.14366584	0.037459687	0.380871727	-3.839161369	0.19776355	62	b_rostralmiddlefrontal_t	ENSG00000259877	AC009113.1	16
ENSG00000260412	0.458710812	-0.001597273	2.143745736	0.037467013	0.380871727	-4.164025274	0.451062059	62	b_rostralmiddlefrontal_t	ENSG00000260412	AL353746.1	9
ENSG00000150687	-0.769117304	0.008624248	-2.143258641	0.037508723	0.380871727	-4.176564942	0.275569956	62	b_rostralmiddlefrontal_t	ENSG00000150687	PRSS23	11
ENSG00000258890	0.358801309	0.004282305	2.142943348	0.03752096	0.380871727	-4.191040843	0.18843763	62	b_rostralmiddlefrontal_t	ENSG00000258890	CEP95	17
ENSG00000264707	-0.949159658	0.017889922	-2.142812247	0.037541883	0.380871727	-3.681097602	0.311921476	62	b_rostralmiddlefrontal_t	ENSG00000264707	L3MBTL4-AS1	18
ENSG00000163866	-0.28613909	0.009472021	-2.142515446	0.037557291	0.380871727	-4.2359207	0.240447678	62	b_rostralmiddlefrontal_t	ENSG00000163866	SMIM12	1
ENSG00000163815	1.758713347	0.019404912	2.142493748	0.037573656	0.380871727	-3.745759502	0.287932319	62	b_rostralmiddlefrontal_t	ENSG00000163815	CLEC3B	3
ENSG00000196376	0.353892072	0.00892347	2.142316466	0.037574195	0.380871727	-4.230902182	0.221876929	62	b_rostralmiddlefrontal_t	ENSG00000196376	SLC35F1	6
ENSG00000233098	-0.945249004	-0.005032194	-2.142067883	0.03760985	0.380871727	-3.78366367	0.211834428	62	b_rostralmiddlefrontal_t	ENSG00000233098	CCDC144NL-AS1	17
ENSG00000134371	0.299598315	-0.002507737	2.141830246	0.037615532	0.380871727	-4.251400067	0.238774403	62	b_rostralmiddlefrontal_t	ENSG00000134371	CDC73	1
ENSG00000066027	0.439823248	0.002516115	2.141876429	0.037626132	0.380871727	-4.255937814	0.538211043	62	b_rostralmiddlefrontal_t	ENSG00000066027	PPP2R5A	1
ENSG00000171365	0.292230104	0.009435499	2.140868632	0.037697401	0.381367635	-4.130733155	0.175486267	62	b_rostralmiddlefrontal_t	ENSG00000171365	CLCN5	X
ENSG00000102225	-0.450201468	0.010229161	-2.140787225	0.03771888	0.381367635	-4.299143315	0.151772208	62	b_rostralmiddlefrontal_t	ENSG00000102225	CDK16	X
ENSG00000260549	-2.063770891	-0.045233723	-2.139745096	0.037807808	0.381711718	-3.711701191	0.664304114	62	b_rostralmiddlefrontal_t	ENSG00000260549	MT1L	16
ENSG00000204856	-0.325610221	-0.002638915	-2.139193659	0.037840378	0.381711718	-4.104111269	0.217388376	62	b_rostralmiddlefrontal_t	ENSG00000204856	FAM216A	12
ENSG00000100068	0.852370534	0.005850434	2.139317058	0.037844387	0.381711718	-3.844440643	0.327519696	62	b_rostralmiddlefrontal_t	ENSG00000100068	LRP5L	22
ENSG00000143367	-0.400942456	0.00359098	-2.138900498	0.037865452	0.381711718	-4.091151351	0.274273331	62	b_rostralmiddlefrontal_t	ENSG00000143367	TUFT1	1
ENSG00000254081	1.495382826	0.013078778	2.138902818	0.037879816	0.381711718	-3.669800371	0.20371022	62	b_rostralmiddlefrontal_t	ENSG00000254081	LINC01299	8
ENSG00000250366	0.745159413	-0.003289663	2.138673847	0.037899412	0.381711718	-4.166664221	0.510193919	62	b_rostralmiddlefrontal_t	ENSG00000250366	TUNAR	14
ENSG00000175548	0.411528742	-0.005802983	2.138131135	0.037939408	0.381711718	-4.195196574	0.216396513	62	b_rostralmiddlefrontal_t	ENSG00000175548	ALG10B	12
ENSG00000139826	0.472837279	-0.002944227	2.138169766	0.037942584	0.381711718	-4.190308107	0.1982158	62	b_rostralmiddlefrontal_t	ENSG00000139826	ABHD13	13
ENSG00000139668	0.337590878	0.000669972	2.137936356	0.037949998	0.381711718	-4.302525466	0.293895649	62	b_rostralmiddlefrontal_t	ENSG00000139668	WDFY2	13
ENSG00000115844	1.715395413	0.0069566	2.137532062	0.037997263	0.381966717	-3.697129646	0.259899973	62	b_rostralmiddlefrontal_t	ENSG00000115844	DLX2	2
ENSG00000166578	0.720488745	0.003620186	2.136068639	0.03811085	0.382141296	-3.765812991	0.210793757	62	b_rostralmiddlefrontal_t	ENSG00000166578	IQCD	12
ENSG00000280832	0.678314272	-0.011992723	2.135933411	0.038133668	0.382141296	-3.876908314	0.229215258	62	b_rostralmiddlefrontal_t	ENSG00000280832	GSEC	11
ENSG00000161203	-0.256080911	0.000160023	-2.135573829	0.038151	0.382141296	-4.219892446	0.151944894	62	b_rostralmiddlefrontal_t	ENSG00000161203	AP2M1	3
ENSG00000066654	0.313652499	-0.003814427	2.135165002	0.038186222	0.382141296	-4.218304828	0.150672326	62	b_rostralmiddlefrontal_t	ENSG00000066654	THUMPD1	16
ENSG00000169967	0.329698013	0.002052965	2.135118979	0.038190322	0.382141296	-4.30901216	0.108473936	62	b_rostralmiddlefrontal_t	ENSG00000169967	MAP3K2	2
ENSG00000159958	1.407986322	0.030704302	2.135045688	0.038211113	0.382141296	-3.755928068	0.096387461	62	b_rostralmiddlefrontal_t	ENSG00000159958	TNFRSF13C	22
ENSG00000100399	1.34656131	0.000367559	2.134889705	0.038224564	0.382141296	-3.800829254	0.268158827	62	b_rostralmiddlefrontal_t	ENSG00000100399	CHADL	22
ENSG00000090924	-0.811531005	-0.012041791	-2.134382222	0.038268355	0.382141296	-3.947451254	0.608734373	62	b_rostralmiddlefrontal_t	ENSG00000090924	PLEKHG2	19
ENSG00000161920	-0.657163914	-0.003915707	-2.134219058	0.038282444	0.382141296	-3.9816926	0.124756691	62	b_rostralmiddlefrontal_t	ENSG00000161920	MED11	17
ENSG00000163328	0.349350766	0.010818805	2.133876083	0.038297455	0.382141296	-4.250884821	0.171831565	62	b_rostralmiddlefrontal_t	ENSG00000163328	GPR155	2
ENSG00000100321	-0.437583417	0.006324604	-2.13397284	0.038303713	0.382141296	-4.237518471	0.14381982	62	b_rostralmiddlefrontal_t	ENSG00000100321	SYNGR1	22
ENSG00000261587	-1.282771282	0.01939805	-2.133744727	0.038323428	0.382141296	-3.66102113	0.219149255	62	b_rostralmiddlefrontal_t	ENSG00000261587	TMEM249	8
ENSG00000124784	-0.41777695	0.004175555	-2.133519932	0.038328241	0.382141296	-4.064662666	0.375236792	62	b_rostralmiddlefrontal_t	ENSG00000124784	RIOK1	6
ENSG00000174804	0.409890962	0.00367364	2.133139195	0.038371371	0.382141296	-4.242458446	0.238133096	62	b_rostralmiddlefrontal_t	ENSG00000174804	FZD4	11
ENSG00000267080	0.66462114	0.022222887	2.132988387	0.038378316	0.382141296	-3.82422705	0.191631187	62	b_rostralmiddlefrontal_t	ENSG00000267080	ASB16-AS1	17
ENSG00000159921	0.290853762	-0.006768382	2.132936932	0.038378682	0.382141296	-4.268493858	0.450922284	62	b_rostralmiddlefrontal_t	ENSG00000159921	GNE	9
ENSG00000263620	2.073568424	0.033959844	2.132330907	0.038445815	0.382141296	-3.656460761	0.208848429	62	b_rostralmiddlefrontal_t	ENSG00000263620	AC129492.3	17
ENSG00000023330	-0.293443605	0.005322755	-2.131968048	0.03846264	0.382141296	-4.296421757	0.397989417	62	b_rostralmiddlefrontal_t	ENSG00000023330	ALAS1	3
ENSG00000172137	0.943374342	-0.029283135	2.132098945	0.038465927	0.382141296	-4.043303318	0.283510556	62	b_rostralmiddlefrontal_t	ENSG00000172137	CALB2	16
ENSG00000196323	0.476853941	-0.000217603	2.132070243	0.038468417	0.382141296	-4.27497732	0.190873088	62	b_rostralmiddlefrontal_t	ENSG00000196323	ZBTB44	11
ENSG00000115839	-0.214771381	-0.007559614	-2.131210098	0.038528432	0.382141296	-4.276710146	0.135549721	62	b_rostralmiddlefrontal_t	ENSG00000115839	RAB3GAP1	2
ENSG00000133703	0.340160998	0.001470301	2.131012222	0.038545758	0.382141296	-4.285565196	0.612066515	62	b_rostralmiddlefrontal_t	ENSG00000133703	KRAS	12
ENSG00000129654	1.458143242	-0.014459335	2.131098203	0.038552804	0.382141296	-3.763478767	0.298332232	62	b_rostralmiddlefrontal_t	ENSG00000129654	FOXJ1	17
ENSG00000151694	-0.3705545	-0.001025944	-2.130772338	0.038572296	0.382141296	-4.270784127	0.156488177	62	b_rostralmiddlefrontal_t	ENSG00000151694	ADAM17	2
ENSG00000265763	-0.507402978	-0.022795619	-2.130845803	0.038574742	0.382141296	-4.184891031	0.447304449	62	b_rostralmiddlefrontal_t	ENSG00000265763	ZNF488	10
ENSG00000157557	-0.467116367	0.000941453	-2.130732089	0.03858463	0.382141296	-4.287821795	0.232352232	62	b_rostralmiddlefrontal_t	ENSG00000157557	ETS2	21
ENSG00000147571	1.859201228	0.020692626	2.129989717	0.038649235	0.382399962	-3.677570223	0.156679298	62	b_rostralmiddlefrontal_t	ENSG00000147571	CRH	8
ENSG00000013293	0.39594312	0.008481149	2.129927847	0.038654623	0.382399962	-4.316451294	0.305279886	62	b_rostralmiddlefrontal_t	ENSG00000013293	SLC7A14	3
ENSG00000101266	-0.203527348	0.000262316	-2.129032573	0.038717996	0.382809635	-4.28238776	0.140444815	62	b_rostralmiddlefrontal_t	ENSG00000101266	CSNK2A1	20
ENSG00000259768	0.671036733	-0.012540955	2.128016844	0.038821385	0.383455062	-3.961568182	0.108604086	62	b_rostralmiddlefrontal_t	ENSG00000259768	AC004943.2	16
ENSG00000270059	1.107107409	-0.002524518	2.127942611	0.038827876	0.383455062	-3.681295443	0.3545289	62	b_rostralmiddlefrontal_t	ENSG00000270059	AC121493.1	3
ENSG00000077522	-0.343867299	-0.003871325	-2.12692296	0.038902428	0.383455062	-4.268979156	0.308932529	62	b_rostralmiddlefrontal_t	ENSG00000077522	ACTN2	1
ENSG00000164104	-0.483297084	-0.015002351	-2.127064761	0.038904703	0.383455062	-4.202943268	0.572551548	62	b_rostralmiddlefrontal_t	ENSG00000164104	HMGB2	4
ENSG00000151575	-0.413696466	0.007017555	-2.126635021	0.038927661	0.383455062	-4.001990198	0.234783196	62	b_rostralmiddlefrontal_t	ENSG00000151575	TEX9	15
ENSG00000256028	0.852668253	0.004269176	2.126450771	0.038958518	0.383455062	-4.038953404	0.18032506	62	b_rostralmiddlefrontal_t	ENSG00000256028	AC026362.1	12
ENSG00000249915	-0.268638516	-0.000471536	-2.126154473	0.038969804	0.383455062	-4.305568504	0.16521608	62	b_rostralmiddlefrontal_t	ENSG00000249915	PDCD6	5
ENSG00000162407	0.306103513	0.005908892	2.125114777	0.039061122	0.383455062	-4.298424412	0.366214447	62	b_rostralmiddlefrontal_t	ENSG00000162407	PLPP3	1
ENSG00000125755	-0.46380011	0.011264263	-2.125195382	0.039068752	0.383455062	-4.288900816	0.212439847	62	b_rostralmiddlefrontal_t	ENSG00000125755	SYMPK	19
ENSG00000251369	0.325179688	0.000740715	2.12487509	0.0390822	0.383455062	-4.188981008	1.051089134	62	b_rostralmiddlefrontal_t	ENSG00000251369	ZNF550	19
ENSG00000133961	-0.279451315	0.005938444	-2.124802706	0.039088568	0.383455062	-4.318134017	0.266477188	62	b_rostralmiddlefrontal_t	ENSG00000133961	NUMB	14
ENSG00000179523	-0.481618837	0.001612032	-2.124815039	0.039091676	0.383455062	-4.054893753	0.129127335	62	b_rostralmiddlefrontal_t	ENSG00000179523	EIF3J-DT	15
ENSG00000184408	0.372872126	-0.008943333	2.124647757	0.039111384	0.383455062	-4.314360049	0.183252411	62	b_rostralmiddlefrontal_t	ENSG00000184408	KCND2	7
ENSG00000100239	-0.393537843	0.010350855	-2.12467559	0.03911161	0.383455062	-4.302201434	0.211597409	62	b_rostralmiddlefrontal_t	ENSG00000100239	PPP6R2	22
ENSG00000185245	1.04419349	0.042463392	2.124689483	0.039113252	0.383455062	-3.842665939	0.145668761	62	b_rostralmiddlefrontal_t	ENSG00000185245	GP1BA	17
ENSG00000187098	0.574779214	0.01866867	2.123486403	0.039219256	0.384255441	-4.071293785	0.374187144	62	b_rostralmiddlefrontal_t	ENSG00000187098	MITF	3
ENSG00000089723	-0.612508441	-0.015397795	-2.123241963	0.039240825	0.384255441	-3.990050483	0.171346256	62	b_rostralmiddlefrontal_t	ENSG00000089723	OTUB2	14
ENSG00000118200	0.250897245	-3.31E-07	2.122846181	0.039261026	0.384255441	-4.143855222	0.146120963	62	b_rostralmiddlefrontal_t	ENSG00000118200	CAMSAP2	1
ENSG00000161533	0.267832349	0.002688833	2.121778828	0.039355389	0.384962841	-4.320726732	0.197124479	62	b_rostralmiddlefrontal_t	ENSG00000161533	ACOX1	17
ENSG00000275052	0.288936942	0.001271291	2.121112052	0.039414438	0.385324216	-4.256213134	0.190317132	62	b_rostralmiddlefrontal_t	ENSG00000275052	PPP4R3B	2
ENSG00000145113	1.3911882	0.013057421	2.120927519	0.039445559	0.3854123	-3.816044549	0.309782133	62	b_rostralmiddlefrontal_t	ENSG00000145113	MUC4	3
ENSG00000007392	-0.366914759	0.00431126	-2.119750668	0.039542784	0.385976456	-4.316874581	0.102313016	62	b_rostralmiddlefrontal_t	ENSG00000007392	LUC7L	16
ENSG00000173928	-0.82737402	-0.011975305	-2.119633869	0.039547585	0.385976456	-3.725813313	0.147872461	62	b_rostralmiddlefrontal_t	ENSG00000173928	SWSAP1	19
ENSG00000283761	-1.285206171	0.011498021	-2.118770402	0.03963722	0.386606152	-3.896181221	0.271340106	62	b_rostralmiddlefrontal_t	ENSG00000283761	AC118553.2	1
ENSG00000185483	0.555716947	0.014846785	2.118388287	0.039656463	0.386606152	-3.920806466	0.252504408	62	b_rostralmiddlefrontal_t	ENSG00000185483	ROR1	1
ENSG00000105792	-0.655775078	0.009467971	-2.117928266	0.039712265	0.386661892	-4.08032688	0.246355864	62	b_rostralmiddlefrontal_t	ENSG00000105792	CFAP69	7
ENSG00000185105	-0.905329501	0.002709291	-2.117902153	0.039714594	0.386661892	-3.815137682	0.159951193	62	b_rostralmiddlefrontal_t	ENSG00000185105	MYADML2	17
ENSG00000111206	1.032905765	-0.018084264	2.117743717	0.039728728	0.386661892	-3.846292379	0.343547626	62	b_rostralmiddlefrontal_t	ENSG00000111206	FOXM1	12
ENSG00000185278	0.325852141	-0.00155798	2.117047264	0.039776099	0.386890059	-4.32236506	0.461165427	62	b_rostralmiddlefrontal_t	ENSG00000185278	ZBTB37	1
ENSG00000049449	0.451954125	-0.007531107	2.116983974	0.039796562	0.386890059	-4.231706901	0.136128721	62	b_rostralmiddlefrontal_t	ENSG00000049449	RCN1	11
ENSG00000174327	1.393642691	0.017384121	2.116539166	0.039836325	0.387060743	-3.723636486	0.247512031	62	b_rostralmiddlefrontal_t	ENSG00000174327	SLC16A13	17
ENSG00000136002	-0.500459153	-0.001671544	-2.115604624	0.039919979	0.387259392	-4.336264477	0.392778807	62	b_rostralmiddlefrontal_t	ENSG00000136002	ARHGEF4	2
ENSG00000129194	0.789240417	0.028743002	2.115570602	0.039922694	0.387259392	-3.825234658	0.236917638	62	b_rostralmiddlefrontal_t	ENSG00000129194	SOX15	17
ENSG00000061676	0.29213686	0.001614692	2.115274115	0.039934773	0.387259392	-4.224911513	0.311950288	62	b_rostralmiddlefrontal_t	ENSG00000061676	NCKAP1	2
ENSG00000105401	-0.413090071	-0.001958965	-2.115315524	0.039945636	0.387259392	-4.296164712	0.158073089	62	b_rostralmiddlefrontal_t	ENSG00000105401	CDC37	19
ENSG00000138796	0.301868241	0.001804681	2.114684495	0.039987659	0.387370278	-4.255097579	0.161106629	62	b_rostralmiddlefrontal_t	ENSG00000138796	HADH	4
ENSG00000276182	0.828110628	-0.010550697	2.114695335	0.04000152	0.387370278	-3.911386868	0.439065087	62	b_rostralmiddlefrontal_t	ENSG00000276182	AL163051.2	14
ENSG00000171659	0.903234943	0.031003685	2.113999832	0.040063989	0.387482064	-4.143965483	0.318836799	62	b_rostralmiddlefrontal_t	ENSG00000171659	GPR34	X
ENSG00000107736	-1.282086835	0.00184822	-2.113632391	0.040097026	0.387482064	-4.187097195	0.184818442	62	b_rostralmiddlefrontal_t	ENSG00000107736	CDH23	10
ENSG00000198901	-0.604747144	-0.00651132	-2.113599652	0.040099971	0.387482064	-4.216392414	0.31565443	62	b_rostralmiddlefrontal_t	ENSG00000198901	PRC1	15
ENSG00000255537	0.803672341	0.011948641	2.113527826	0.040101982	0.387482064	-3.802398219	0.373364408	62	b_rostralmiddlefrontal_t	ENSG00000255537	AP000708.1	11
ENSG00000120742	0.446634574	0.007953461	2.113192868	0.040136576	0.387601469	-4.319571164	0.559647471	62	b_rostralmiddlefrontal_t	ENSG00000120742	SERP1	3
ENSG00000160193	0.792768954	0.011972672	2.112270706	0.040219666	0.388122311	-4.029730979	0.194046547	62	b_rostralmiddlefrontal_t	ENSG00000160193	WDR4	21
ENSG00000278311	-0.282033533	0.000602627	-2.111935497	0.040235042	0.388122311	-4.33712753	0.237163467	62	b_rostralmiddlefrontal_t	ENSG00000278311	GGNBP2	17
ENSG00000263823	1.378732281	-0.019489763	2.111509638	0.040288354	0.388421629	-3.725646748	0.526792343	62	b_rostralmiddlefrontal_t	ENSG00000263823	AC009831.1	18
ENSG00000260778	1.701006336	0.017003608	2.110962847	0.040337767	0.38860816	-3.684913825	0.555693593	62	b_rostralmiddlefrontal_t	ENSG00000260778	AC009065.4	16
ENSG00000248905	-0.499458325	0.004499646	-2.11080225	0.04035229	0.38860816	-4.341827907	0.184056696	62	b_rostralmiddlefrontal_t	ENSG00000248905	FMN1	15
ENSG00000134874	-0.271218264	8.68E-05	-2.109972219	0.040412538	0.388702738	-4.307683547	0.347840032	62	b_rostralmiddlefrontal_t	ENSG00000134874	DZIP1	13
ENSG00000163833	-0.521791349	-0.002724047	-2.109894737	0.040423717	0.388702738	-4.017076564	0.51016067	62	b_rostralmiddlefrontal_t	ENSG00000163833	FBXO40	3
ENSG00000246477	0.607192892	0.003166109	2.109604419	0.040456293	0.388702738	-3.97732319	0.150143596	62	b_rostralmiddlefrontal_t	ENSG00000246477	AF131216.1	8
ENSG00000152049	0.931331365	-0.036015609	2.109543316	0.040466296	0.388702738	-3.942868394	0.237037228	62	b_rostralmiddlefrontal_t	ENSG00000152049	KCNE4	2
ENSG00000124164	0.257544903	-0.005815154	2.109280168	0.040475268	0.388702738	-4.321616207	0.228870353	62	b_rostralmiddlefrontal_t	ENSG00000124164	VAPB	20
ENSG00000169018	0.321434977	0.000598814	2.109052667	0.040495908	0.388702738	-4.241689192	0.258922493	62	b_rostralmiddlefrontal_t	ENSG00000169018	FEM1B	15
ENSG00000102580	0.418156507	0.005363144	2.108688481	0.040543869	0.38872156	-4.331318168	0.138664302	62	b_rostralmiddlefrontal_t	ENSG00000102580	DNAJC3	13
ENSG00000203943	-0.981429897	0.009470081	-2.108673003	0.040545275	0.38872156	-3.803638795	0.178900272	62	b_rostralmiddlefrontal_t	ENSG00000203943	SAMD13	1
ENSG00000088812	0.322849955	-0.001070067	2.108294381	0.040564771	0.38872156	-4.32673822	0.144122394	62	b_rostralmiddlefrontal_t	ENSG00000088812	ATRN	20
ENSG00000273308	1.71855171	0.008251925	2.107684251	0.040635165	0.389182176	-3.696673452	0.407980082	62	b_rostralmiddlefrontal_t	ENSG00000273308	AC024560.3	3
ENSG00000166435	-0.757816432	0.014206797	-2.107360747	0.040664613	0.389250345	-4.311123422	0.175329037	62	b_rostralmiddlefrontal_t	ENSG00000166435	XRRA1	11
ENSG00000104859	-0.504523147	0.011385719	-2.105953986	0.040792888	0.38983897	-4.227734404	0.690989903	62	b_rostralmiddlefrontal_t	ENSG00000104859	CLASRP	19
ENSG00000269825	0.785274969	-0.00377399	2.105841154	0.040803192	0.38983897	-3.968300738	0.23660834	62	b_rostralmiddlefrontal_t	ENSG00000269825	AC022150.4	19
ENSG00000260236	0.877426251	0.01662172	2.105572331	0.04082775	0.38983897	-3.873892694	0.227792692	62	b_rostralmiddlefrontal_t	ENSG00000260236	AC099778.1	3
ENSG00000136937	0.301424773	-0.006164474	2.105330035	0.040834958	0.38983897	-4.346068911	0.213557022	62	b_rostralmiddlefrontal_t	ENSG00000136937	NCBP1	9
ENSG00000047621	0.325612734	0.010601384	2.105158407	0.04085065	0.38983897	-4.281531652	0.187893483	62	b_rostralmiddlefrontal_t	ENSG00000047621	C12orf4	12
ENSG00000235478	-1.130876463	0.014406602	-2.105216306	0.040860295	0.38983897	-3.721074658	0.646094382	62	b_rostralmiddlefrontal_t	ENSG00000235478	LINC01664	22
ENSG00000173805	-0.896758374	0.026784104	-2.104912782	0.040888058	0.389845411	-4.194032226	0.212852211	62	b_rostralmiddlefrontal_t	ENSG00000173805	HAP1	17
ENSG00000101290	0.312580815	-0.001114865	2.104556738	0.0409057	0.389845411	-4.319358762	0.424353348	62	b_rostralmiddlefrontal_t	ENSG00000101290	CDS2	20
ENSG00000234773	-0.614812905	0.020145663	-2.103997151	0.040971911	0.390263045	-4.00662556	0.150608115	62	b_rostralmiddlefrontal_t	ENSG00000234773	AC012618.3	19
ENSG00000188933	1.397836108	0.016410073	2.103355355	0.041030775	0.390451923	-4.373578495	0.279168696	62	b_rostralmiddlefrontal_t	ENSG00000188933	USP32P1	17
ENSG00000042980	0.775443177	0.012923341	2.103275504	0.041038104	0.390451923	-4.115609018	0.301593454	62	b_rostralmiddlefrontal_t	ENSG00000042980	ADAM28	8
ENSG00000187801	-0.438083141	-0.011783514	-2.102897634	0.041061548	0.390451923	-4.157657404	0.220480103	62	b_rostralmiddlefrontal_t	ENSG00000187801	ZFP69B	1
ENSG00000108370	0.632414373	-0.01279447	2.102733537	0.041087878	0.390451923	-4.057502064	0.246612461	62	b_rostralmiddlefrontal_t	ENSG00000108370	RGS9	17
ENSG00000255690	0.836601101	0.008470184	2.102560954	0.041103739	0.390451923	-4.334091224	0.430701876	62	b_rostralmiddlefrontal_t	ENSG00000255690	TRIL	7
ENSG00000136866	0.365841305	0.003048412	2.101802555	0.041158526	0.390759402	-4.169513775	0.169746125	62	b_rostralmiddlefrontal_t	ENSG00000136866	ZFP37	9
ENSG00000167196	-0.35358345	0.000889099	-2.101375034	0.04120208	0.390959963	-4.34046438	0.177873033	62	b_rostralmiddlefrontal_t	ENSG00000167196	FBXO22	15
ENSG00000162817	-0.399464368	-0.001677657	-2.100749455	0.041270168	0.391304583	-4.346423288	0.200241935	62	b_rostralmiddlefrontal_t	ENSG00000162817	C1orf115	1
ENSG00000158813	0.701274026	0.009616701	2.100305673	0.041311501	0.391304583	-3.925361628	0.293825539	62	b_rostralmiddlefrontal_t	ENSG00000158813	EDA	X
ENSG00000178295	0.394851967	0.015816791	2.099685393	0.041353804	0.391304583	-4.069133652	0.693790256	62	b_rostralmiddlefrontal_t	ENSG00000178295	GEN1	2
ENSG00000185728	0.285082079	0.003719875	2.099361155	0.041383782	0.391304583	-4.326991645	0.28535462	62	b_rostralmiddlefrontal_t	ENSG00000185728	YTHDF3	8
ENSG00000184949	0.588438986	0.006741453	2.09934074	0.041400673	0.391304583	-4.159377595	0.365773848	62	b_rostralmiddlefrontal_t	ENSG00000184949	FAM227A	22
ENSG00000198648	-0.373812335	-0.002478754	-2.099154744	0.041411244	0.391304583	-4.34417375	0.401248162	62	b_rostralmiddlefrontal_t	ENSG00000198648	STK39	2
ENSG00000168610	-0.308663415	-0.00475029	-2.099007082	0.04141654	0.391304583	-4.370031688	0.207333674	62	b_rostralmiddlefrontal_t	ENSG00000168610	STAT3	17
ENSG00000166788	-0.683642031	-0.001074633	-2.098861193	0.041445052	0.391304583	-4.028525081	0.188994027	62	b_rostralmiddlefrontal_t	ENSG00000166788	SAAL1	11
ENSG00000204843	-0.287623289	0.004201916	-2.098625209	0.041451895	0.391304583	-4.286128688	0.240194857	62	b_rostralmiddlefrontal_t	ENSG00000204843	DCTN1	2
ENSG00000099958	0.86634418	0.02571874	2.098668615	0.041462886	0.391304583	-3.839331055	0.297372216	62	b_rostralmiddlefrontal_t	ENSG00000099958	DERL3	22
ENSG00000124279	-0.479536601	-0.000110939	-2.098177757	0.041495136	0.391397029	-4.071637862	0.326827656	62	b_rostralmiddlefrontal_t	ENSG00000124279	FASTKD3	5
ENSG00000120437	-0.532057519	-0.000934111	-2.097775432	0.041545686	0.391467979	-4.310637249	0.272537011	62	b_rostralmiddlefrontal_t	ENSG00000120437	ACAT2	6
ENSG00000203706	1.491025599	0.028191219	2.097755089	0.041547574	0.391467979	-3.739090153	0.321309636	62	b_rostralmiddlefrontal_t	ENSG00000203706	SERTAD4-AS1	1
ENSG00000071859	-0.366984837	0.004775898	-2.097314701	0.04157853	0.391511103	-4.323600076	0.479442974	62	b_rostralmiddlefrontal_t	ENSG00000071859	FAM50A	X
ENSG00000262691	0.644826801	0.025109153	2.096888258	0.041615086	0.391511103	-3.883623359	0.165714903	62	b_rostralmiddlefrontal_t	ENSG00000262691	AC040160.1	16
ENSG00000154099	-0.687338035	-0.002455731	-2.096932503	0.041623961	0.391511103	-4.178377873	0.408720129	62	b_rostralmiddlefrontal_t	ENSG00000154099	DNAAF1	16
ENSG00000125319	1.281568715	-0.002393619	2.096588141	0.041655975	0.391511103	-3.760293874	0.313701875	62	b_rostralmiddlefrontal_t	ENSG00000125319	C17orf53	17
ENSG00000113643	-0.34092104	0.003156729	-2.096115206	0.041684939	0.391511103	-4.314126454	0.446590425	62	b_rostralmiddlefrontal_t	ENSG00000113643	RARS	5
ENSG00000145908	0.590003796	0.003179108	2.096163082	0.041688827	0.391511103	-3.983518239	0.362455037	62	b_rostralmiddlefrontal_t	ENSG00000145908	ZNF300	5
ENSG00000168872	-0.232145381	0.00316163	-2.095852731	0.041709375	0.391511103	-4.374739341	0.311649071	62	b_rostralmiddlefrontal_t	ENSG00000168872	DDX19A	16
ENSG00000055917	0.324044987	-0.008048935	2.095299361	0.041760934	0.391784089	-4.349633049	0.348306269	62	b_rostralmiddlefrontal_t	ENSG00000055917	PUM2	2
ENSG00000155287	-0.372669465	-0.001274104	-2.094744417	0.041818379	0.39211198	-4.317380635	0.546486836	62	b_rostralmiddlefrontal_t	ENSG00000155287	SLC25A28	10
ENSG00000119446	0.405556379	-0.003025331	2.09363387	0.04192485	0.392529111	-4.280011834	0.796401031	62	b_rostralmiddlefrontal_t	ENSG00000119446	RBM18	9
ENSG00000279333	-3.888787095	0.029448708	-2.093593202	0.041935318	0.392529111	-3.701907203	0.790006415	62	b_rostralmiddlefrontal_t	ENSG00000279333	AC096636.1	1
ENSG00000261051	1.084238212	0.010568294	2.093212366	0.041970956	0.392529111	-3.889120222	0.150421345	62	b_rostralmiddlefrontal_t	ENSG00000261051	AC107021.2	3
ENSG00000156345	-0.472368017	0.00573036	-2.093135173	0.041978183	0.392529111	-4.284693862	0.338435478	62	b_rostralmiddlefrontal_t	ENSG00000156345	CDK20	9
ENSG00000272150	1.044457806	0.006684529	2.093054503	0.041985736	0.392529111	-3.85873034	0.43362984	62	b_rostralmiddlefrontal_t	ENSG00000272150	NBPF25P	1
ENSG00000103723	-0.330017807	0.000932745	-2.092762848	0.04199798	0.392529111	-4.343104481	0.250394936	62	b_rostralmiddlefrontal_t	ENSG00000103723	AP3B2	15
ENSG00000143994	-0.702828022	0.012364403	-2.0923711	0.042037505	0.392687966	-3.849442789	0.285447541	62	b_rostralmiddlefrontal_t	ENSG00000143994	ABHD1	2
ENSG00000273001	-1.017830847	-0.00585095	-2.091420189	0.042139022	0.393120941	-3.767936193	0.381224002	62	b_rostralmiddlefrontal_t	ENSG00000273001	AL731533.2	10
ENSG00000060558	-0.906903518	0.027488883	-2.091322205	0.042148228	0.393120941	-3.921751222	0.163172374	62	b_rostralmiddlefrontal_t	ENSG00000060558	GNA15	19
ENSG00000163083	-0.664987212	-0.000367367	-2.091287231	0.042151514	0.393120941	-3.968038327	0.534409249	62	b_rostralmiddlefrontal_t	ENSG00000163083	INHBB	2
ENSG00000106290	-0.3026814	0.005213086	-2.090516009	0.042208937	0.393322514	-4.292815896	0.471818128	62	b_rostralmiddlefrontal_t	ENSG00000106290	TAF6	7
ENSG00000187049	0.644947524	-0.000485783	2.090577439	0.042218256	0.393322514	-4.054748823	0.393202557	62	b_rostralmiddlefrontal_t	ENSG00000187049	TMEM216	11
ENSG00000101336	-0.729083421	-0.02496826	-2.090059616	0.042267006	0.393356482	-4.042170083	0.453402807	62	b_rostralmiddlefrontal_t	ENSG00000101336	HCK	20
ENSG00000176273	-0.633981289	0.03303259	-2.089988373	0.042267035	0.393356482	-3.947988486	0.484813248	62	b_rostralmiddlefrontal_t	ENSG00000176273	SLC35G1	10
ENSG00000166949	0.457689576	-0.007275205	2.088017568	0.042459731	0.394461522	-4.355088985	0.520175539	62	b_rostralmiddlefrontal_t	ENSG00000166949	SMAD3	15
ENSG00000260426	0.975758201	0.001992966	2.088001161	0.042461283	0.394461522	-3.868619298	0.412350045	62	b_rostralmiddlefrontal_t	ENSG00000260426	AC008060.4	7
ENSG00000198642	0.365913149	0.002757337	2.087725772	0.04248169	0.394461522	-4.39244234	0.479611268	62	b_rostralmiddlefrontal_t	ENSG00000198642	KLHL9	9
ENSG00000230091	0.523621576	-0.013667391	2.087541327	0.04248987	0.394461522	-4.015315957	0.688687709	62	b_rostralmiddlefrontal_t	ENSG00000230091	TMEM254-AS1	10
ENSG00000261701	-1.835431823	0.046184812	-2.087311952	0.042526504	0.394461522	-4.015069055	0.283818428	62	b_rostralmiddlefrontal_t	ENSG00000261701	HPR	16
ENSG00000105472	1.561733704	0.039245431	2.087202577	0.042536863	0.394461522	-3.763018347	0.396930955	62	b_rostralmiddlefrontal_t	ENSG00000105472	CLEC11A	19
ENSG00000212978	-0.542811739	-0.016241003	-2.086989319	0.042544183	0.394461522	-4.009743486	0.406735065	62	b_rostralmiddlefrontal_t	ENSG00000212978	AC016747.1	2
ENSG00000104881	0.726879663	0.016782207	2.085734471	0.042671729	0.395395971	-3.899118791	0.149581126	62	b_rostralmiddlefrontal_t	ENSG00000104881	PPP1R13L	19
ENSG00000142512	-0.714866068	-0.004585783	-2.08537184	0.042710573	0.395395971	-4.028862344	0.515003843	62	b_rostralmiddlefrontal_t	ENSG00000142512	SIGLEC10	19
ENSG00000166225	0.27313857	-0.00086013	2.085041358	0.042726837	0.395395971	-4.315575583	0.199974216	62	b_rostralmiddlefrontal_t	ENSG00000166225	FRS2	12
ENSG00000243406	-0.495255393	0.003050799	-2.084886181	0.042751053	0.395395971	-4.142114701	0.233028877	62	b_rostralmiddlefrontal_t	ENSG00000243406	MRPS31P5	13
ENSG00000235613	-0.904562652	0.02103578	-2.084869087	0.042758385	0.395395971	-3.90090165	0.183583775	62	b_rostralmiddlefrontal_t	ENSG00000235613	NSRP1P1	1
ENSG00000241697	-1.437290463	0.035870492	-2.084379774	0.042804964	0.39561682	-3.984073503	0.143383628	62	b_rostralmiddlefrontal_t	ENSG00000241697	TMEFF1	9
ENSG00000188803	0.727163718	-0.005841604	2.084103482	0.042831284	0.395650299	-4.338943196	0.334798509	62	b_rostralmiddlefrontal_t	ENSG00000188803	SHISA6	17
ENSG00000180573	0.840803505	0.002517708	2.083633372	0.042876101	0.39585451	-4.252510704	0.556410704	62	b_rostralmiddlefrontal_t	ENSG00000180573	HIST1H2AC	6
ENSG00000175634	-0.440175674	0.015075456	-2.082956332	0.042928334	0.395911269	-4.176114491	0.247200873	62	b_rostralmiddlefrontal_t	ENSG00000175634	RPS6KB2	11
ENSG00000049883	0.337035083	0.001289508	2.082650353	0.042954762	0.395911269	-4.359678693	0.191958258	62	b_rostralmiddlefrontal_t	ENSG00000049883	PTCD2	5
ENSG00000123552	0.386441433	0.009555204	2.082571444	0.042976612	0.395911269	-4.39349274	0.329635611	62	b_rostralmiddlefrontal_t	ENSG00000123552	USP45	6
ENSG00000100147	-0.751036473	0.010288598	-2.082470958	0.042987093	0.395911269	-3.909178258	0.412806564	62	b_rostralmiddlefrontal_t	ENSG00000100147	CCDC134	22
ENSG00000235381	0.557097685	0.00473402	2.082356561	0.042995814	0.395911269	-4.090071437	0.549380345	62	b_rostralmiddlefrontal_t	ENSG00000235381	AL596202.1	6
ENSG00000223361	1.204627442	-0.002097012	2.081926306	0.043039184	0.395990579	-3.750118002	0.250700963	62	b_rostralmiddlefrontal_t	ENSG00000223361	FTH1P10	5
ENSG00000212864	1.158472385	-0.003768387	2.081698438	0.043060994	0.395990579	-3.982419889	0.282700773	62	b_rostralmiddlefrontal_t	ENSG00000212864	RNF208	9
ENSG00000148680	-1.166405046	0.005801684	-2.081497167	0.043080267	0.395990579	-3.895374887	0.393778937	62	b_rostralmiddlefrontal_t	ENSG00000148680	HTR7	10
ENSG00000090932	1.134145344	0.005453346	2.081340251	0.043095297	0.395990579	-3.877779149	0.260394631	62	b_rostralmiddlefrontal_t	ENSG00000090932	DLL3	19
ENSG00000117151	-0.488753946	0.006659544	-2.081019134	0.043126071	0.39606456	-4.214888146	0.334143679	62	b_rostralmiddlefrontal_t	ENSG00000117151	CTBS	1
ENSG00000166682	-1.419302818	-0.011208427	-2.080743652	0.043152486	0.396098461	-4.077591419	0.990195269	62	b_rostralmiddlefrontal_t	ENSG00000166682	TMPRSS5	11
ENSG00000283293	1.079576091	0.022230656	2.079895865	0.043233866	0.39663659	-4.166484401	0.138356947	62	b_rostralmiddlefrontal_t	ENSG00000283293	RN7SK	6
ENSG00000173641	-1.409239584	-0.010371661	-2.07906243	0.043313999	0.397013205	-3.854626231	0.555379594	62	b_rostralmiddlefrontal_t	ENSG00000173641	HSPB7	1
ENSG00000260686	0.817216394	0.003653994	2.078551717	0.043363168	0.397013205	-4.106095159	0.240792649	62	b_rostralmiddlefrontal_t	ENSG00000260686	AC008669.1	5
ENSG00000046651	-0.425891571	0.000710158	-2.078536784	0.043363776	0.397013205	-4.317309257	0.167107458	62	b_rostralmiddlefrontal_t	ENSG00000046651	OFD1	X
ENSG00000172296	0.970794611	-0.018046544	2.078522078	0.043366023	0.397013205	-3.924216839	0.124166264	62	b_rostralmiddlefrontal_t	ENSG00000172296	SPTLC3	20
ENSG00000132589	-0.476405793	-0.00192353	-2.078093402	0.043407333	0.397182792	-4.407219529	0.240731894	62	b_rostralmiddlefrontal_t	ENSG00000132589	FLOT2	17
ENSG00000234338	0.534735298	0.015434686	2.077408357	0.04347342	0.397578795	-4.202482354	0.665106019	62	b_rostralmiddlefrontal_t	ENSG00000234338	AC073349.2	7
ENSG00000268903	1.592530926	0.016421301	2.07626471	0.043583945	0.398163279	-3.730944431	0.159172558	62	b_rostralmiddlefrontal_t	ENSG00000268903	AL627309.6	1
ENSG00000261351	-0.567248486	0.003223001	-2.075594672	0.04363416	0.398163279	-3.980908968	0.122463933	62	b_rostralmiddlefrontal_t	ENSG00000261351	AC116913.1	15
ENSG00000227115	0.443857944	0.004154199	2.075368683	0.043655447	0.398163279	-4.091978375	0.175961106	62	b_rostralmiddlefrontal_t	ENSG00000227115	LINC01630	18
ENSG00000167118	-0.406027141	0.005766757	-2.075221907	0.043682711	0.398163279	-4.354681425	0.090093607	62	b_rostralmiddlefrontal_t	ENSG00000167118	URM1	9
ENSG00000103005	-0.515813676	0.001743423	-2.075168527	0.043690112	0.398163279	-4.30897663	0.446028997	62	b_rostralmiddlefrontal_t	ENSG00000103005	USB1	16
ENSG00000115523	1.909059151	-0.030841425	2.075013764	0.04370512	0.398163279	-3.79807092	0.63819719	62	b_rostralmiddlefrontal_t	ENSG00000115523	GNLY	2
ENSG00000240401	0.765754654	-0.005540508	2.074817099	0.043724197	0.398163279	-3.991097553	0.337377917	62	b_rostralmiddlefrontal_t	ENSG00000240401	AC012358.3	2
ENSG00000269707	-1.657522435	-0.008912166	-2.074534825	0.043751591	0.398163279	-3.750995362	0.350544769	62	b_rostralmiddlefrontal_t	ENSG00000269707	AC018730.2	2
ENSG00000157335	2.051884899	0.02264847	2.07452938	0.043752119	0.398163279	-3.761762957	0.255942701	62	b_rostralmiddlefrontal_t	ENSG00000157335	CLEC18C	16
ENSG00000263826	0.726329257	0.029349124	2.074388952	0.043765753	0.398163279	-3.950396278	0.350383276	62	b_rostralmiddlefrontal_t	ENSG00000263826	AC112907.3	3
ENSG00000165899	-0.80757052	-0.00597078	-2.073771203	0.043825773	0.398501332	-4.193964727	0.235654861	62	b_rostralmiddlefrontal_t	ENSG00000165899	OTOGL	12
ENSG00000103174	-0.657488793	0.002131042	-2.073335126	0.043868186	0.398593145	-4.31388238	0.318059522	62	b_rostralmiddlefrontal_t	ENSG00000103174	NAGPA	16
ENSG00000260306	0.793857494	0.060950851	2.073197233	0.043881604	0.398593145	-3.908849705	0.341696822	62	b_rostralmiddlefrontal_t	ENSG00000260306	AC092375.2	16
ENSG00000176563	0.582667905	0.005112086	2.072749956	0.043911857	0.398660194	-3.975034867	0.436135333	62	b_rostralmiddlefrontal_t	ENSG00000176563	CNTD1	17
ENSG00000171103	0.629140839	0.005781936	2.07239989	0.043959266	0.398882857	-4.178018239	0.39843114	62	b_rostralmiddlefrontal_t	ENSG00000171103	TRMT61B	2
ENSG00000114650	-0.321495101	0.003563922	-2.071923226	0.043990451	0.398898814	-4.355983862	0.417739411	62	b_rostralmiddlefrontal_t	ENSG00000114650	SCAP	3
ENSG00000182674	-0.405503473	-0.001224925	-2.071784642	0.044006794	0.398898814	-4.258703043	0.16922234	62	b_rostralmiddlefrontal_t	ENSG00000182674	KCNB2	8
ENSG00000198218	-0.204044915	0.001602435	-2.071138611	0.044067053	0.39923742	-4.4268972	0.198959934	62	b_rostralmiddlefrontal_t	ENSG00000198218	QRICH1	3
ENSG00000105355	-0.642650636	-0.000310191	-2.070242347	0.044170014	0.399754715	-4.154397089	0.228294574	62	b_rostralmiddlefrontal_t	ENSG00000105355	PLIN3	19
ENSG00000145022	0.36234991	-0.000560783	2.069837045	0.044194991	0.399754715	-4.331236285	0.324432095	62	b_rostralmiddlefrontal_t	ENSG00000145022	TCTA	3
ENSG00000198836	-0.222580941	0.000772605	-2.069639165	0.044213766	0.399754715	-4.394433319	0.127835617	62	b_rostralmiddlefrontal_t	ENSG00000198836	OPA1	3
ENSG00000141425	0.34611454	-0.001734815	2.069588827	0.044218839	0.399754715	-4.363818359	0.314031657	62	b_rostralmiddlefrontal_t	ENSG00000141425	RPRD1A	18
ENSG00000155367	-0.80363376	-0.015242653	-2.069539902	0.044238819	0.399754715	-4.055338922	0.189474953	62	b_rostralmiddlefrontal_t	ENSG00000155367	PPM1J	1
ENSG00000225217	1.720599884	0.016227247	2.069064373	0.04428545	0.399868686	-3.81794462	0.196171027	62	b_rostralmiddlefrontal_t	ENSG00000225217	HSPA7	1
ENSG00000259891	0.524354266	0.012726277	2.068902404	0.044297311	0.399868686	-4.146423373	0.17413354	62	b_rostralmiddlefrontal_t	ENSG00000259891	AC107375.1	8
ENSG00000157216	-0.317780982	0.007578726	-2.068244789	0.044350581	0.40014233	-4.418357723	0.1803121	62	b_rostralmiddlefrontal_t	ENSG00000157216	SSBP3	1
ENSG00000171860	0.641795672	0.008415653	2.067345722	0.044454341	0.400584433	-4.127848021	0.245315302	62	b_rostralmiddlefrontal_t	ENSG00000171860	C3AR1	12
ENSG00000239653	0.824539027	0.024737922	2.067295503	0.044459284	0.400584433	-4.049655496	0.138425824	62	b_rostralmiddlefrontal_t	ENSG00000239653	PSMD6-AS2	3
ENSG00000276724	0.901610532	-0.0073839	2.06720163	0.044468526	0.400584433	-3.944517294	0.382517132	62	b_rostralmiddlefrontal_t	ENSG00000276724	AC123768.4	15
ENSG00000166068	0.532489274	0.010304102	2.066884267	0.044499783	0.400658947	-4.425731706	0.193197399	62	b_rostralmiddlefrontal_t	ENSG00000166068	SPRED1	15
ENSG00000268205	0.300532937	0.002992023	2.066141328	0.044557669	0.400973018	-4.415594693	0.112643991	62	b_rostralmiddlefrontal_t	ENSG00000268205	AC005261.1	19
ENSG00000278126	-1.132873994	-0.006923262	-2.065295566	0.044656543	0.401516299	-3.804501878	0.135981454	62	b_rostralmiddlefrontal_t	ENSG00000278126	AC139768.1	12
ENSG00000168398	-1.303275637	-0.002095209	-2.065218998	0.04466411	0.401516299	-3.886292009	0.364337005	62	b_rostralmiddlefrontal_t	ENSG00000168398	BDKRB2	14
ENSG00000143498	0.607327214	-0.005547908	2.06484494	0.044698351	0.401616983	-4.051378621	0.134862145	62	b_rostralmiddlefrontal_t	ENSG00000143498	TAF1A	1
ENSG00000097033	0.310837416	-0.001185548	2.063882262	0.044781015	0.401834427	-4.411966482	0.40996047	62	b_rostralmiddlefrontal_t	ENSG00000097033	SH3GLB1	1
ENSG00000143337	0.3632595	-0.001264557	2.063773704	0.044799183	0.401834427	-4.406183754	0.360646793	62	b_rostralmiddlefrontal_t	ENSG00000143337	TOR1AIP1	1
ENSG00000152495	0.319240148	-0.001722681	2.063545912	0.044814353	0.401834427	-4.421924866	0.194677182	62	b_rostralmiddlefrontal_t	ENSG00000152495	CAMK4	5
ENSG00000267072	0.930645815	0.025312171	2.063696991	0.044814763	0.401834427	-3.95149004	0.202915847	62	b_rostralmiddlefrontal_t	ENSG00000267072	NAGPA-AS1	16
ENSG00000099956	-0.396007682	0.000272568	-2.062988522	0.044880019	0.402099662	-4.364698408	0.195702137	62	b_rostralmiddlefrontal_t	ENSG00000099956	SMARCB1	22
ENSG00000121741	0.216643003	-0.00167944	2.062676824	0.044900592	0.402099662	-4.369991995	0.77683562	62	b_rostralmiddlefrontal_t	ENSG00000121741	ZMYM2	13
ENSG00000261584	0.75319324	-0.022031714	2.062595991	0.044916476	0.402099662	-3.883809989	0.136495894	62	b_rostralmiddlefrontal_t	ENSG00000261584	AL513548.1	6
ENSG00000169252	-0.604878491	-0.007778701	-2.062284929	0.044949369	0.402099662	-4.034682222	0.283985533	62	b_rostralmiddlefrontal_t	ENSG00000169252	ADRB2	5
ENSG00000115593	-1.316954334	0.056827165	-2.062005695	0.044982691	0.402099662	-3.928858545	0.43698271	62	b_rostralmiddlefrontal_t	ENSG00000115593	SMYD1	2
ENSG00000170779	0.798878718	0.005412656	2.062005085	0.044982751	0.402099662	-3.919685593	0.421022047	62	b_rostralmiddlefrontal_t	ENSG00000170779	CDCA4	14
ENSG00000227888	2.086397237	-0.038677973	2.061576922	0.045025351	0.40227416	-3.90149183	0.139634811	62	b_rostralmiddlefrontal_t	ENSG00000227888	FAM66A	8
ENSG00000152578	0.254681869	-0.016243382	2.060720028	0.045095293	0.4024929	-4.426990002	0.162365993	62	b_rostralmiddlefrontal_t	ENSG00000152578	GRIA4	11
ENSG00000152556	-0.292194191	0.000252979	-2.060694467	0.045097841	0.4024929	-4.423175719	0.365747541	62	b_rostralmiddlefrontal_t	ENSG00000152556	PFKM	12
ENSG00000113108	-0.465282263	0.007237411	-2.060635836	0.045119105	0.4024929	-4.281995694	0.207217014	62	b_rostralmiddlefrontal_t	ENSG00000113108	APBB3	5
ENSG00000163026	0.489813125	0.010291787	2.060040054	0.045178548	0.402817014	-4.246344172	0.161867974	62	b_rostralmiddlefrontal_t	ENSG00000163026	WDCP	2
ENSG00000276023	0.612281185	0.009739259	2.059740473	0.045208463	0.402877668	-4.253812139	0.399968485	62	b_rostralmiddlefrontal_t	ENSG00000276023	DUSP14	17
ENSG00000173681	0.39942169	0.003757439	2.058864017	0.045295241	0.403444736	-4.400415702	0.325683229	62	b_rostralmiddlefrontal_t	ENSG00000173681	BCLAF3	X
ENSG00000143494	0.717655249	-0.001038431	2.058436173	0.045338908	0.403447954	-4.090322943	0.109824128	62	b_rostralmiddlefrontal_t	ENSG00000143494	VASH2	1
ENSG00000156697	-0.412592492	0.00206986	-2.058312895	0.045341893	0.403447954	-4.286813313	0.13452621	62	b_rostralmiddlefrontal_t	ENSG00000156697	UTP14A	X
ENSG00000270589	0.548716975	0.010825959	2.057926327	0.045374541	0.403532459	-4.015788131	0.193002671	62	b_rostralmiddlefrontal_t	ENSG00000270589	AL158163.1	10
ENSG00000280063	0.957885804	0.002153323	2.057467693	0.04543598	0.403739675	-3.980501442	0.184774614	62	b_rostralmiddlefrontal_t	ENSG00000280063	AC012676.5	16
ENSG00000125962	-0.542028616	-0.005989436	-2.057386111	0.045444165	0.403739675	-4.322886199	0.16675688	62	b_rostralmiddlefrontal_t	ENSG00000125962	ARMCX5	X
ENSG00000251417	1.22583158	0.007111987	2.056261435	0.045557137	0.404537165	-3.817373984	0.337799842	62	b_rostralmiddlefrontal_t	ENSG00000251417	AC145285.2	16
ENSG00000169762	0.372448238	0.001064419	2.054429002	0.045733119	0.405811429	-4.388567426	0.239364544	62	b_rostralmiddlefrontal_t	ENSG00000169762	TAPT1	4
ENSG00000172331	-0.4579771	0.005515313	-2.054366382	0.045747201	0.405811429	-4.297429914	0.185222556	62	b_rostralmiddlefrontal_t	ENSG00000172331	BPGM	7
ENSG00000166793	-0.482063818	-0.010325024	-2.053989552	0.04578609	0.405949814	-4.432360847	0.468211697	62	b_rostralmiddlefrontal_t	ENSG00000166793	YPEL4	11
ENSG00000090060	0.437757683	0.002284649	2.053238655	0.045861983	0.40623977	-4.408749012	0.363955998	62	b_rostralmiddlefrontal_t	ENSG00000090060	PAPOLA	14
ENSG00000176428	0.868891927	0.001890292	2.053057069	0.045880352	0.40623977	-3.997070725	0.285584794	62	b_rostralmiddlefrontal_t	ENSG00000176428	VPS37D	7
ENSG00000162599	0.285900592	0.004718383	2.052740308	0.04589691	0.40623977	-4.42204908	0.365077733	62	b_rostralmiddlefrontal_t	ENSG00000162599	NFIA	1
ENSG00000196793	0.48554645	0.004470871	2.052525049	0.045921811	0.40623977	-4.14947094	0.420176502	62	b_rostralmiddlefrontal_t	ENSG00000196793	ZNF239	10
ENSG00000130307	-0.830860722	0.038024185	-2.0524823	0.045935321	0.40623977	-3.880125465	0.478364303	62	b_rostralmiddlefrontal_t	ENSG00000130307	USHBP1	19
ENSG00000221886	0.626215577	-0.011150209	2.051461525	0.046042033	0.406977019	-4.276498497	0.202575357	62	b_rostralmiddlefrontal_t	ENSG00000221886	ZBED8	5
ENSG00000074047	0.988147991	-0.002145011	2.050951059	0.046093865	0.407228666	-3.985585717	0.226188675	62	b_rostralmiddlefrontal_t	ENSG00000074047	GLI2	2
ENSG00000181619	0.431293374	0.013152294	2.049879541	0.046195112	0.407916414	-4.282859087	0.487512634	62	b_rostralmiddlefrontal_t	ENSG00000181619	GPR135	14
ENSG00000134243	0.359509193	-0.008732403	2.049196605	0.046257076	0.408067201	-4.364375974	0.229681926	62	b_rostralmiddlefrontal_t	ENSG00000134243	SORT1	1
ENSG00000254772	-0.261458759	-0.002131757	-2.049175491	0.046259009	0.408067201	-4.441411219	0.182376456	62	b_rostralmiddlefrontal_t	ENSG00000254772	EEF1G	11
ENSG00000166831	0.948563122	0.021038633	2.049083854	0.046283889	0.40808016	-3.890765814	0.217975199	62	b_rostralmiddlefrontal_t	ENSG00000166831	RBPMS2	15
ENSG00000180628	0.373690191	-0.000289097	2.04867542	0.04631646	0.408159576	-4.389376646	0.31334362	62	b_rostralmiddlefrontal_t	ENSG00000180628	PCGF5	10
ENSG00000171311	-0.443474155	0.011254143	-2.048480342	0.046339728	0.408159576	-4.287390213	0.274855544	62	b_rostralmiddlefrontal_t	ENSG00000171311	EXOSC1	10
ENSG00000081853	0.590509885	-0.010477211	2.048274513	0.046366467	0.408188833	-4.181077379	0.313630682	62	b_rostralmiddlefrontal_t	ENSG00000081853	PCDHGA2	5
ENSG00000155760	0.762826241	-0.004586594	2.047939602	0.046400676	0.408283787	-4.093667181	0.198152314	62	b_rostralmiddlefrontal_t	ENSG00000155760	FZD7	2
ENSG00000230910	0.409597363	0.001345044	2.047104441	0.046476889	0.408561092	-4.313918952	0.14219042	62	b_rostralmiddlefrontal_t	ENSG00000230910	AL391807.1	6
ENSG00000171813	1.119387888	0.016628846	2.047056309	0.046491003	0.408561092	-3.980769764	0.275912131	62	b_rostralmiddlefrontal_t	ENSG00000171813	PWWP2B	10
ENSG00000080493	0.452140609	0.000843858	2.046478147	0.04655021	0.408561092	-4.439608311	0.493046677	62	b_rostralmiddlefrontal_t	ENSG00000080493	SLC4A4	4
ENSG00000186222	0.911948519	0.002662621	2.04609244	0.046589745	0.408561092	-3.989100053	0.522358061	62	b_rostralmiddlefrontal_t	ENSG00000186222	BLOC1S4	4
ENSG00000111783	-0.562564758	-0.011528539	-2.045829282	0.046616735	0.408561092	-4.469601969	0.332612863	62	b_rostralmiddlefrontal_t	ENSG00000111783	RFX4	12
ENSG00000100100	-0.401322071	0.002600625	-2.045776468	0.046621305	0.408561092	-4.415787212	0.419279042	62	b_rostralmiddlefrontal_t	ENSG00000100100	PIK3IP1	22
ENSG00000185442	-0.308037535	-0.001914582	-2.045584124	0.046626316	0.408561092	-4.293769527	0.250659491	62	b_rostralmiddlefrontal_t	ENSG00000185442	FAM174B	15
ENSG00000104447	0.280150857	-0.002490487	2.045163467	0.046669504	0.408561092	-4.426353173	0.430827265	62	b_rostralmiddlefrontal_t	ENSG00000104447	TRPS1	8
ENSG00000100852	0.426365817	0.004026596	2.045280902	0.046673023	0.408561092	-4.400196518	0.464513356	62	b_rostralmiddlefrontal_t	ENSG00000100852	ARHGAP5	14
ENSG00000077238	-0.671600123	-0.019205476	-2.045092383	0.046692386	0.408561092	-4.272877299	0.167888883	62	b_rostralmiddlefrontal_t	ENSG00000077238	IL4R	16
ENSG00000273100	1.120660217	0.047358237	2.044897955	0.046712365	0.408561092	-3.802601346	0.291695874	62	b_rostralmiddlefrontal_t	ENSG00000273100	AL596442.2	6
ENSG00000165568	0.817359578	0.015496428	2.044887333	0.046713456	0.408561092	-4.100006638	0.114894677	62	b_rostralmiddlefrontal_t	ENSG00000165568	AKR1E2	10
ENSG00000154478	0.669365947	0.008644249	2.044149834	0.046789306	0.408774034	-4.39598096	0.205055757	62	b_rostralmiddlefrontal_t	ENSG00000154478	GPR26	10
ENSG00000023697	-0.400655148	-0.005190432	-2.04388973	0.046800489	0.408774034	-4.146444225	0.217979569	62	b_rostralmiddlefrontal_t	ENSG00000023697	DERA	12
ENSG00000168209	1.203296834	0.004132305	2.043869754	0.046818139	0.408774034	-4.437105798	0.197287644	62	b_rostralmiddlefrontal_t	ENSG00000168209	DDIT4	10
ENSG00000120685	0.2547012	0.007673941	2.04349483	0.046841163	0.408774034	-4.36641555	0.113998779	62	b_rostralmiddlefrontal_t	ENSG00000120685	PROSER1	13
ENSG00000145979	-0.538587893	-0.000681574	-2.04329246	0.046877618	0.408774034	-4.284673596	0.131239072	62	b_rostralmiddlefrontal_t	ENSG00000145979	TBC1D7	6
[truncated: 15,433 more rows]
